# Supplementary material for: Undisturbed Posidonia oceanica meadows maintain the epiphytic bacterial community in different environments
Source: Environ Sci Pollut Res Int. 2023 Aug 7;30(42):95464–74. doi: 10.1007/s11356-023-28968-x (PMC10482771; doi:10.1007/s11356-023-28968-x)
Supplement: Supplementary file 2 — (XLSX 155 kb) [file 11356_2023_28968_MOESM2_ESM.xlsx]

## Sheet: rarefied table
Taxon	Ak 1	Ak 2	Ak 3	Am 1	Am 2	Am 3	Sed k 1	Sed k 2	Sed k 3	Sed m 1	Sed m 2	Sed m 3	SW k1	SW k2	Sw m1	Sw m2
d__Bacteria; p__Proteobacteria; c__Gammaproteobacteria; o__Pseudomonadales; f__Moraxellaceae; g__Paraperlucidibaca	0	0	0	0	0	0	0	0	0	9	0	0	0	0	0	0
d__Bacteria; p__Actinobacteriota; c__Acidimicrobiia; o__Actinomarinales; f__uncultured; g__uncultured	0	0	0	0	0	0	0	8	3	0	0	0	0	0	0	0
d__Bacteria; p__Bacteroidota; c__Bacteroidia; o__Flavobacteriales; f__Flavobacteriaceae; g__Gillisia	0	0	0	0	0	0	0	0	0	2	0	0	0	0	0	0
d__Bacteria; p__Bacteroidota; c__Bacteroidia; o__Flavobacteriales; f__Schleiferiaceae; g__Schleiferia; s__uncultured_Bacteroidetes	6	0	0	6	0	0	0	0	0	0	0	0	0	0	0	0
d__Bacteria; p__Proteobacteria; c__Gammaproteobacteria; o__Oceanospirillales; f__Halomonadaceae; g__Salinicola	0	0	0	0	0	0	0	0	0	0	0	0	17	16	34	5
d__Bacteria; p__Proteobacteria; c__Alphaproteobacteria; o__Puniceispirillales; f__SAR116_clade; g__SAR116_clade; s__uncultured_bacterium	0	0	0	0	0	0	0	0	0	0	0	0	12	11	0	0
d__Bacteria; p__Proteobacteria; c__Gammaproteobacteria; o__HOC36; f__HOC36; g__HOC36; s__marine_metagenome	0	0	0	0	0	0	0	0	0	0	0	0	0	4	0	0
d__Bacteria; p__Proteobacteria; c__Gammaproteobacteria; o__Cellvibrionales; f__Cellvibrionaceae; g__uncultured; s__uncultured_gamma	0	0	0	0	6	0	0	0	0	0	0	0	0	0	0	0
d__Bacteria; p__Planctomycetota; c__Planctomycetes; o__Planctomycetales; f__Rubinisphaeraceae; g__Fuerstia; s__uncultured_bacterium	11	0	0	0	0	0	0	0	0	0	0	0	0	0	0	0
d__Bacteria; p__Proteobacteria; c__Gammaproteobacteria; o__Burkholderiales; f__Nitrosomonadaceae	0	0	0	0	0	0	1	9	0	0	0	0	0	0	0	0
d__Bacteria; p__Firmicutes; c__Clostridia; o__Peptostreptococcales-Tissierellales; f__Anaerovoracaceae; g__[Eubacterium]_brachy_group; s__[Eubacterium]_brachy	0	0	0	0	0	0	0	0	0	0	0	0	0	2	0	0
d__Bacteria; p__Gemmatimonadota; c__PAUC43f_marine_benthic_group; o__PAUC43f_marine_benthic_group; f__PAUC43f_marine_benthic_group; g__PAUC43f_marine_benthic_group; s__uncultured_actinobacterium	0	0	0	0	0	0	0	10	0	0	0	0	0	0	0	0
d__Bacteria; p__Proteobacteria; c__Alphaproteobacteria; o__Sphingomonadales; f__Sphingomonadaceae	0	0	0	0	0	0	0	0	0	0	0	0	0	0	0	1
d__Bacteria; p__Desulfobacterota; c__Desulfobacteria; o__Desulfobacterales; f__Desulfosarcinaceae; g__Desulfosarcina	0	0	0	0	0	0	0	0	0	0	0	0	0	0	0	2
d__Bacteria; p__Proteobacteria; c__Alphaproteobacteria; o__Rickettsiales; f__Rickettsiaceae; g__uncultured; s__uncultured_bacterium	0	0	0	0	0	0	0	0	0	0	0	0	0	0	0	4
d__Bacteria; p__Actinobacteriota; c__Acidimicrobiia; o__Microtrichales; f__Microtrichaceae; g__uncultured	65	0	0	64	0	0	0	0	0	0	0	0	0	0	0	0
d__Bacteria; p__Proteobacteria; c__Gammaproteobacteria; o__SAR86_clade; f__SAR86_clade; g__SAR86_clade	0	0	0	0	0	0	0	0	0	0	0	0	34	96	17	0
d__Bacteria; p__Bacteroidota; c__Bacteroidia; o__Flavobacteriales; f__Flavobacteriaceae; g__Robiginitalea; s__uncultured_Bacteroidetes/Chlorobi	0	0	0	0	0	0	0	0	0	0	0	0	0	0	0	2
d__Bacteria; p__Bacteroidota; c__Bacteroidia; o__Flavobacteriales; f__Flavobacteriaceae	0	0	0	0	0	0	0	0	0	104	27	54	0	0	0	0
d__Bacteria; p__Proteobacteria; c__Alphaproteobacteria; o__Sphingomonadales; f__Sphingomonadaceae	0	11	0	0	0	0	0	0	0	0	0	0	0	0	0	0
d__Bacteria; p__Proteobacteria; c__Gammaproteobacteria; o__SAR86_clade; f__SAR86_clade; g__SAR86_clade	0	0	0	0	0	0	0	0	0	0	0	0	14	0	7	0
d__Bacteria; p__Desulfobacterota; c__Desulfobacteria; o__Desulfatiglandales; f__Desulfatiglandaceae; g__Desulfatiglans	0	0	0	0	0	0	0	0	0	0	11	0	0	0	0	0
d__Bacteria; p__Actinobacteriota; c__Acidimicrobiia; o__Microtrichales; f__Microtrichaceae; g__uncultured	0	0	0	0	0	0	0	20	0	0	0	0	0	0	0	0
d__Bacteria; p__Desulfobacterota; c__Desulfobulbia; o__Desulfobulbales; f__Desulfocapsaceae; g__SEEP-SRB4	0	0	0	0	0	0	0	0	0	0	0	4	0	0	0	0
d__Bacteria; p__Bacteroidota; c__Bacteroidia; o__Flavobacteriales; f__Flavobacteriaceae; g__NS4_marine_group	0	0	0	0	0	0	0	0	0	0	0	0	26	18	15	3
d__Bacteria; p__Bacteroidota; c__Bacteroidia; o__Chitinophagales; f__Saprospiraceae; g__Rubidimonas; s__uncultured_Bacteroidetes	0	0	0	0	0	0	0	0	0	0	0	0	0	0	0	19
d__Bacteria; p__Bacteroidota; c__Bacteroidia; o__Chitinophagales; f__Saprospiraceae	0	0	0	0	0	0	0	0	0	0	0	0	0	0	0	8
d__Bacteria; p__Proteobacteria; c__Gammaproteobacteria; o__BD7-8; f__BD7-8; g__BD7-8	0	0	0	0	0	0	0	0	0	0	0	0	0	0	0	7
d__Bacteria; p__Proteobacteria; c__Gammaproteobacteria; o__Thiomicrospirales; f__Thiomicrospiraceae; g__Thiomicrorhabdus	0	0	0	0	0	0	0	0	0	0	0	98	0	0	0	0
d__Bacteria; p__Proteobacteria; c__Gammaproteobacteria; o__Cellvibrionales; f__Cellvibrionaceae	0	0	0	0	0	0	0	0	0	0	0	0	0	0	0	2
d__Bacteria; p__Marinimicrobia_(SAR406_clade); c__Marinimicrobia_(SAR406_clade); o__Marinimicrobia_(SAR406_clade); f__Marinimicrobia_(SAR406_clade); g__Marinimicrobia_(SAR406_clade); s__uncultured_marine	0	0	0	0	0	0	0	0	0	0	0	0	16	0	0	0
d__Bacteria; p__Bacteroidota; c__Bacteroidia; o__Chitinophagales; f__Saprospiraceae; g__uncultured	0	0	0	0	0	38	0	0	0	0	0	0	0	0	0	0
d__Bacteria; p__Proteobacteria; c__Gammaproteobacteria; o__UBA10353_marine_group; f__UBA10353_marine_group; g__UBA10353_marine_group; s__uncultured_bacterium	0	0	0	42	0	0	0	0	0	0	0	0	0	0	0	0
d__Bacteria; p__Desulfobacterota; c__Desulfobulbia; o__Desulfobulbales; f__Desulfobulbaceae; g__uncultured; s__uncultured_bacterium	0	0	0	0	0	0	0	0	9	0	0	0	0	0	0	0
d__Bacteria; p__Proteobacteria; c__Gammaproteobacteria; o__AT-s2-59; f__AT-s2-59; g__AT-s2-59; s__uncultured_bacterium	0	0	0	0	0	0	0	7	6	0	0	0	0	0	0	0
d__Bacteria; p__Bacteroidota; c__Bacteroidia; o__Chitinophagales; f__Saprospiraceae; g__uncultured	0	0	0	0	0	0	0	0	0	0	0	0	0	0	0	3
d__Bacteria; p__Planctomycetota; c__Phycisphaerae; o__MSBL9; f__SG8-4; g__SG8-4; s__uncultured_organism	0	0	0	0	0	0	0	2	0	0	0	0	0	0	0	0
d__Bacteria; p__Bacteroidota; c__Bacteroidia; o__Chitinophagales; f__Saprospiraceae; g__uncultured	0	0	0	0	0	0	0	0	0	0	0	0	0	0	0	1
d__Bacteria; p__Bacteroidota; c__Bacteroidia; o__Chitinophagales; f__Saprospiraceae; g__uncultured	0	0	0	0	0	106	0	0	0	0	0	0	0	0	0	0
d__Bacteria; p__Proteobacteria; c__Gammaproteobacteria	0	0	0	0	0	0	0	0	0	0	0	31	0	0	0	0
d__Bacteria; p__Proteobacteria; c__Alphaproteobacteria; o__Rhizobiales; f__Rhizobiaceae; g__Allorhizobium-Neorhizobium-Pararhizobium-Rhizobium	94	42	56	53	53	57	43	42	34	0	0	0	0	0	0	0
d__Bacteria; p__Planctomycetota; c__Planctomycetes; o__Pirellulales; f__Pirellulaceae; g__Blastopirellula	0	0	0	0	0	0	0	17	0	0	0	0	0	0	0	0
d__Bacteria; p__Margulisbacteria; c__Margulisbacteria; o__Margulisbacteria; f__Margulisbacteria; g__Margulisbacteria; s__uncultured_bacterium	0	0	0	0	0	0	0	0	0	0	0	0	0	4	0	0
d__Bacteria; p__Bacteroidota; c__Bacteroidia; o__Chitinophagales; f__Saprospiraceae; g__uncultured	4	0	0	0	0	0	0	0	0	0	0	0	0	0	0	0
d__Bacteria; p__Proteobacteria; c__Gammaproteobacteria; o__Cellvibrionales; f__Halieaceae; g__OM60(NOR5)_clade	0	0	0	0	0	0	0	0	0	0	0	0	0	0	7	0
d__Bacteria; p__Bacteroidota; c__Bacteroidia; o__Flavobacteriales; f__Flavobacteriaceae; g__NS5_marine_group; s__uncultured_Bacteroidetes	0	0	0	0	0	0	0	0	0	0	0	0	9	0	0	0
d__Bacteria; p__Proteobacteria; c__Gammaproteobacteria; o__Steroidobacterales; f__Woeseiaceae; g__Woeseia	0	0	0	0	0	0	0	0	30	0	0	0	0	0	0	0
d__Bacteria; p__Marinimicrobia_(SAR406_clade); c__Marinimicrobia_(SAR406_clade); o__Marinimicrobia_(SAR406_clade); f__Marinimicrobia_(SAR406_clade); g__Marinimicrobia_(SAR406_clade); s__marine_metagenome	0	0	0	0	0	0	0	0	0	0	0	0	0	0	3	0
d__Bacteria; p__Proteobacteria; c__Gammaproteobacteria; o__Alteromonadales; f__Marinobacteraceae; g__Marinobacter	0	0	0	0	0	0	130	24	19	0	0	0	0	0	0	0
d__Bacteria; p__Proteobacteria; c__Gammaproteobacteria; o__Alteromonadales; f__Alteromonadaceae; g__Rheinheimera	0	0	0	0	0	0	0	0	0	0	0	0	0	0	0	1
d__Bacteria; p__Chloroflexi; c__Anaerolineae; o__Ardenticatenales; f__uncultured; g__uncultured; s__uncultured_bacterium	0	0	0	0	0	15	0	0	0	0	0	0	0	0	0	0
d__Bacteria; p__Proteobacteria; c__Gammaproteobacteria; o__Nitrosococcales; f__Methylophagaceae; g__Methylophaga	0	0	0	0	0	0	0	0	0	74	162	112	0	0	0	27
d__Bacteria; p__Proteobacteria; c__Alphaproteobacteria; o__Thalassobaculales; f__uncultured; g__uncultured; s__uncultured_marine	0	0	0	0	0	0	0	0	10	0	0	0	0	0	0	0
d__Bacteria; p__Proteobacteria; c__Alphaproteobacteria; o__Caulobacterales; f__Hyphomonadaceae; g__uncultured; s__uncultured_Alphaproteobacteria	37	0	0	0	0	3	0	0	0	0	0	0	0	0	0	0
d__Bacteria; p__Bacteroidota; c__Bacteroidia; o__Flavobacteriales; f__Flavobacteriaceae; g__Salinimicrobium; s__Salinimicrobium_marinum	0	0	0	0	0	0	33	4	0	0	0	0	0	0	0	0
d__Bacteria; p__Proteobacteria; c__Gammaproteobacteria; o__Nitrosococcales; f__Methylophagaceae; g__Methylophaga	16	0	0	0	0	0	0	0	0	0	0	0	0	0	0	0
d__Bacteria; p__Proteobacteria; c__Gammaproteobacteria; o__Oceanospirillales; f__Nitrincolaceae; g__Marinobacterium	0	0	0	0	0	0	0	0	0	0	0	0	0	0	0	2
d__Bacteria; p__Proteobacteria; c__Gammaproteobacteria	0	0	0	0	0	0	0	0	0	1	0	0	0	0	0	0
d__Bacteria; p__Proteobacteria; c__Gammaproteobacteria; o__Alteromonadales; f__Idiomarinaceae; g__Idiomarina; s__Pseudidiomarina_aestuarii	0	0	0	0	0	0	0	0	0	0	13	0	0	0	0	0
d__Bacteria; p__Bacteroidota; c__Bacteroidia; o__Flavobacteriales; f__Flavobacteriaceae; g__NS4_marine_group	0	0	0	0	0	0	0	0	0	0	0	0	61	10	0	19
d__Bacteria; p__Bacteroidota; c__Bacteroidia; o__Flavobacteriales; f__Flavobacteriaceae; g__Muriicola	0	0	0	0	0	0	0	0	0	0	5	0	0	0	0	0
d__Bacteria; p__Bacteroidota; c__Bacteroidia; o__Chitinophagales; f__Saprospiraceae; g__uncultured	0	0	0	0	0	19	0	0	0	0	0	0	0	0	0	0
d__Bacteria; p__Bacteroidota; c__Rhodothermia; o__Rhodothermales; f__Rhodothermaceae; g__uncultured	0	0	0	0	0	0	0	4	0	0	0	0	0	0	0	0
d__Bacteria; p__Proteobacteria; c__Gammaproteobacteria; o__Alteromonadales; f__Idiomarinaceae; g__Idiomarina; s__Pseudidiomarina_aestuarii	0	0	0	0	0	0	0	0	0	0	0	0	0	0	0	4
d__Bacteria; p__Planctomycetota; c__Planctomycetes; o__Pirellulales; f__Pirellulaceae; g__Blastopirellula; s__uncultured_bacterium	0	0	0	0	10	0	0	0	0	0	0	0	0	0	0	0
d__Bacteria; p__Proteobacteria; c__Gammaproteobacteria; o__Oceanospirillales; f__Alcanivoracaceae; g__Ketobacter	0	0	0	0	0	0	34	0	0	0	0	0	0	0	0	0
d__Bacteria; p__Proteobacteria; c__Alphaproteobacteria; o__Rhodobacterales; f__Rhodobacteraceae; g__Sulfitobacter	0	0	0	0	0	0	0	0	0	0	95	0	0	0	0	0
d__Bacteria; p__Proteobacteria; c__Gammaproteobacteria; o__Nitrosococcales; f__Methylophagaceae; g__Methylophaga	0	0	0	0	0	0	0	0	0	1097	595	265	14	0	48	71
d__Bacteria; p__Proteobacteria; c__Alphaproteobacteria; o__SAR11_clade; f__Clade_IV; g__Clade_IV	0	0	0	0	0	0	0	0	0	0	0	0	5	12	0	0
d__Bacteria; p__Bacteroidota; c__Bacteroidia; o__Chitinophagales; f__Saprospiraceae; g__uncultured	0	0	0	0	0	0	0	0	0	0	0	0	0	0	0	4
d__Bacteria; p__Bacteroidota; c__Bacteroidia; o__Chitinophagales; f__Saprospiraceae; g__Portibacter; s__uncultured_bacterium	0	0	3	19	0	0	0	0	0	0	0	0	0	0	0	0
d__Bacteria; p__Proteobacteria; c__Gammaproteobacteria; o__Oceanospirillales; f__Alcanivoracaceae1; g__Alcanivorax	0	0	0	0	0	0	16	0	0	0	0	0	0	0	0	0
d__Bacteria; p__Bacteroidota; c__Bacteroidia; o__Flavobacteriales; f__Flavobacteriaceae; g__NS4_marine_group; s__uncultured_Flavobacteriaceae	0	0	0	0	0	0	0	0	0	0	0	0	18	0	0	0
d__Bacteria; p__Proteobacteria; c__Gammaproteobacteria; o__Burkholderiales; f__Burkholderiaceae; g__Burkholderia-Caballeronia-Paraburkholderia	3	0	0	0	0	0	0	0	0	0	0	0	0	0	0	0
d__Bacteria; p__Proteobacteria; c__Gammaproteobacteria; o__Oceanospirillales; f__Pseudohongiellaceae; g__Pseudohongiella; s__metagenome	0	0	0	0	0	0	0	0	5	0	0	0	0	0	0	0
d__Bacteria; p__Proteobacteria; c__Alphaproteobacteria; o__Rhodobacterales; f__Rhodobacteraceae	0	0	0	0	0	0	19	0	9	0	0	0	0	0	0	0
d__Bacteria; p__Proteobacteria; c__Gammaproteobacteria; o__Granulosicoccales; f__Granulosicoccaceae; g__Granulosicoccus; s__uncultured_gamma	10	0	0	0	0	54	0	0	0	0	0	0	0	0	0	0
d__Bacteria; p__Proteobacteria; c__Alphaproteobacteria; o__Rhizobiales; f__Stappiaceae; g__Labrenzia	0	3	3	0	0	0	0	0	0	0	0	0	0	0	0	0
d__Bacteria; p__Proteobacteria; c__Alphaproteobacteria; o__Rhodobacterales; f__Rhodobacteraceae; g__Silicimonas	55	0	0	0	0	0	0	0	0	0	0	0	0	0	0	0
d__Bacteria; p__Proteobacteria; c__Alphaproteobacteria; o__Rhizobiales; f__Rhizobiaceae; g__Allorhizobium-Neorhizobium-Pararhizobium-Rhizobium	0	0	0	0	0	0	0	0	0	0	0	0	0	0	0	7
d__Bacteria; p__Proteobacteria; c__Alphaproteobacteria; o__Caulobacterales; f__Hyphomonadaceae; g__uncultured; s__uncultured_bacterium	24	0	0	0	0	0	0	0	0	0	0	0	0	0	0	0
d__Bacteria; p__Margulisbacteria; c__Margulisbacteria; o__Margulisbacteria; f__Margulisbacteria; g__Margulisbacteria; s__uncultured_marine	0	0	0	0	0	0	0	0	0	0	0	0	0	3	0	0
d__Bacteria; p__Actinobacteriota; c__Acidimicrobiia; o__Microtrichales; f__Microtrichaceae; g__uncultured	0	0	0	40	0	115	0	0	0	0	0	0	0	0	0	0
d__Bacteria; p__Bacteroidota; c__Bacteroidia; o__Chitinophagales; f__uncultured; g__uncultured; s__uncultured_Bacteroidetes	0	0	0	0	0	6	0	0	0	0	0	0	0	0	0	0
d__Bacteria; p__Bdellovibrionota; c__Bdellovibrionia; o__Bdellovibrionales; f__Bdellovibrionaceae; g__OM27_clade	0	0	0	0	0	0	0	0	0	0	0	0	0	1	0	0
d__Bacteria; p__Proteobacteria; c__Gammaproteobacteria; o__Oceanospirillales; f__Nitrincolaceae; g__uncultured; s__uncultured_bacterium	52	0	8	0	0	3	0	0	0	0	0	0	0	0	0	0
d__Bacteria; p__Proteobacteria; c__Gammaproteobacteria; o__SAR86_clade; f__SAR86_clade; g__SAR86_clade; s__marine_metagenome	0	0	0	0	0	0	0	0	0	0	0	0	0	13	0	0
d__Bacteria; p__Actinobacteriota; c__Acidimicrobiia; o__Microtrichales; f__Microtrichaceae; g__Sva0996_marine_group; s__uncultured_organism	0	0	0	0	0	0	0	0	0	0	0	0	0	0	0	42
d__Bacteria; p__Proteobacteria; c__Gammaproteobacteria; o__Oceanospirillales; f__Saccharospirillaceae; g__Saccharospirillum; s__uncultured_bacterium	0	0	0	0	0	0	17	0	0	0	0	0	0	0	0	0
d__Bacteria; p__Proteobacteria; c__Gammaproteobacteria	0	0	0	0	0	0	0	0	5	0	0	0	0	0	0	0
d__Bacteria; p__Proteobacteria; c__Alphaproteobacteria; o__Puniceispirillales; f__uncultured; g__uncultured; s__uncultured_Rhodospirillaceae	0	0	0	0	0	0	0	0	0	0	0	0	0	3	4	0
d__Bacteria; p__Proteobacteria; c__Alphaproteobacteria; o__Rickettsiales; f__S25-593; g__S25-593	0	0	0	0	0	0	0	0	0	0	0	0	17	30	0	0
d__Bacteria; p__Cyanobacteria; c__Cyanobacteriia; o__Synechococcales; f__Synechococcales_Incertae_Sedis; g__Schizothrix_LEGE_07164; s__uncultured_cyanobacterium	0	0	0	0	0	0	0	0	0	0	0	0	0	0	0	2
d__Bacteria; p__Proteobacteria; c__Alphaproteobacteria; o__Sphingomonadales; f__Sphingomonadaceae; g__Sphingomonas; s__Sphingomonas_koreensis	0	172	50	0	0	0	0	0	0	0	0	0	0	0	0	0
d__Bacteria; p__Proteobacteria; c__Alphaproteobacteria; o__Puniceispirillales; f__SAR116_clade; g__SAR116_clade	0	0	0	0	0	0	0	0	0	0	0	0	51	53	0	0
d__Bacteria; p__Proteobacteria; c__Alphaproteobacteria; o__Caulobacterales; f__Hyphomonadaceae	51	0	0	0	0	0	0	0	0	0	0	0	0	0	0	0
d__Bacteria; p__Bacteroidota; c__Bacteroidia; o__Flavobacteriales; f__Flavobacteriaceae; g__Tenacibaculum; s__Tenacibaculum_sp.	25	0	0	0	0	0	0	0	0	0	0	0	0	0	0	0
d__Bacteria; p__Desulfobacterota; c__Desulfobacteria; o__Desulfobacterales; f__Desulfosarcinaceae; g__LCP-80; s__uncultured_delta	0	0	0	0	0	0	0	32	0	0	0	0	0	0	0	0
d__Bacteria; p__Bacteroidota; c__Bacteroidia; o__Chitinophagales; f__Saprospiraceae; g__Lewinella; s__uncultured_bacterium	0	0	0	0	0	16	0	0	0	0	0	0	0	0	0	0
d__Bacteria; p__Actinobacteriota; c__Acidimicrobiia; o__Microtrichales; f__Microtrichaceae; g__uncultured; s__uncultured_actinobacterium	0	0	0	0	0	0	0	0	0	0	0	0	0	0	0	10
d__Bacteria; p__Proteobacteria; c__Gammaproteobacteria; o__Burkholderiales; f__Burkholderiaceae; g__Limnobacter	0	0	0	0	0	0	0	0	3	0	0	0	0	0	0	0
d__Bacteria; p__Actinobacteriota; c__Actinobacteria; o__Micrococcales; f__Microbacteriaceae; g__Microbacterium	0	0	0	0	0	0	0	0	0	0	0	0	0	0	0	10
d__Bacteria; p__Desulfobacterota; c__Desulfovibrionia; o__Desulfovibrionales; f__Desulfovibrionaceae; g__Desulfovibrio; s__Desulfovibrio_caledoniensis	3	0	0	7	9	0	0	0	0	0	0	0	0	0	0	0
d__Bacteria; p__Proteobacteria; c__Gammaproteobacteria; o__SAR86_clade; f__SAR86_clade; g__SAR86_clade; s__bacterium_WHC7-12	0	0	0	0	0	0	0	0	0	0	0	0	13	51	0	0
d__Bacteria; p__Bacteroidota; c__Bacteroidia; o__Flavobacteriales; f__Flavobacteriaceae; g__Flavobacterium; s__Flavobacterium_gelidilacus	0	0	0	0	0	0	0	0	0	10	0	0	0	0	0	0
d__Bacteria; p__Marinimicrobia_(SAR406_clade); c__Marinimicrobia_(SAR406_clade); o__Marinimicrobia_(SAR406_clade); f__Marinimicrobia_(SAR406_clade); g__Marinimicrobia_(SAR406_clade); s__unidentified_marine	0	0	0	0	0	0	0	0	0	0	0	0	22	46	9	0
d__Bacteria; p__Proteobacteria; c__Gammaproteobacteria; o__Burkholderiales; f__Oxalobacteraceae; g__Massilia	0	0	71	0	0	0	0	0	0	0	0	0	0	0	0	0
d__Bacteria; p__Bacteroidota; c__Bacteroidia; o__Chitinophagales; f__Saprospiraceae; g__uncultured	0	0	0	1	0	0	0	0	0	0	0	0	0	0	0	0
d__Bacteria; p__Firmicutes; c__Bacilli; o__Bacillales; f__Planococcaceae	0	0	0	0	0	0	0	0	0	5	30	0	0	0	0	87
d__Bacteria; p__Bacteroidota; c__Bacteroidia; o__Flavobacteriales; f__Flavobacteriaceae; g__Gramella; s__Gramella_echinicola	0	0	0	0	0	0	0	0	0	12	41	131	0	0	0	0
d__Bacteria; p__Proteobacteria; c__Alphaproteobacteria; o__Caulobacterales; f__Hyphomonadaceae; g__Algimonas; s__uncultured_bacterium	192	0	24	0	0	0	0	0	0	0	0	0	0	0	0	0
d__Bacteria; p__Proteobacteria; c__Alphaproteobacteria; o__Rhizobiales; f__Hyphomicrobiaceae; g__Filomicrobium; s__uncultured_Alphaproteobacteria	0	0	0	0	0	0	0	0	0	7	0	0	0	0	0	0
d__Bacteria; p__Proteobacteria; c__Gammaproteobacteria; o__Gammaproteobacteria_Incertae_Sedis; f__Unknown_Family; g__uncultured	0	0	0	0	0	0	0	0	0	0	23	25	0	0	0	0
d__Bacteria; p__Proteobacteria; c__Alphaproteobacteria; o__SAR11_clade; f__Clade_I; g__Clade_Ia	0	0	0	0	0	0	0	0	0	0	13	0	0	0	0	0
d__Bacteria; p__Marinimicrobia_(SAR406_clade); c__Marinimicrobia_(SAR406_clade); o__Marinimicrobia_(SAR406_clade); f__Marinimicrobia_(SAR406_clade); g__Marinimicrobia_(SAR406_clade); s__uncultured_bacterium	0	0	0	0	0	0	0	0	1	0	0	0	0	0	0	0
d__Bacteria; p__Proteobacteria; c__Gammaproteobacteria; o__Pseudomonadales; f__Pseudomonadaceae; g__Pseudomonas; s__Pseudomonas_xinjiangensis	0	0	0	0	0	0	0	0	0	0	0	0	0	0	0	18
d__Bacteria; p__Actinobacteriota; c__Acidimicrobiia; o__Microtrichales; f__Microtrichaceae; g__uncultured	0	0	0	59	0	66	0	0	0	0	0	0	0	0	0	0
d__Bacteria; p__Bacteroidota; c__Bacteroidia; o__Flavobacteriales; f__Flavobacteriaceae; g__Flavobacterium; s__Flavobacterium_gelidilacus	0	0	0	0	0	0	0	0	0	17	0	0	0	0	0	0
d__Bacteria; p__Proteobacteria; c__Alphaproteobacteria; o__Rhodobacterales; f__Rhodobacteraceae; g__Paracoccus	0	0	16	0	0	0	0	0	0	0	0	0	0	0	0	0
d__Bacteria; p__Proteobacteria; c__Alphaproteobacteria; o__Rhodospirillales; f__Thalassospiraceae; g__Thalassospira	0	0	0	0	0	33	0	0	0	0	0	0	0	0	0	0
d__Bacteria; p__Bacteroidota; c__Rhodothermia; o__Rhodothermales; f__Rhodothermaceae; g__uncultured	0	0	0	0	0	0	0	3	0	0	0	0	0	0	0	0
d__Bacteria; p__Margulisbacteria; c__Margulisbacteria; o__Margulisbacteria; f__Margulisbacteria; g__Margulisbacteria; s__uncultured_bacterium	0	0	0	0	0	0	0	0	0	0	0	0	0	3	0	0
d__Bacteria; p__Proteobacteria; c__Gammaproteobacteria; o__SAR86_clade; f__SAR86_clade; g__SAR86_clade; s__uncultured_SAR86	0	0	0	0	0	0	0	0	0	0	0	0	38	93	0	0
d__Bacteria; p__Bacteroidota; c__Bacteroidia; o__Chitinophagales; f__Saprospiraceae; g__uncultured	0	0	0	0	0	2	0	0	0	0	0	0	0	0	0	0
d__Bacteria; p__Proteobacteria; c__Alphaproteobacteria; o__Rhodospirillales; f__Thalassospiraceae; g__Thalassospira	110	0	0	70	237	0	0	0	0	0	0	0	0	0	0	0
d__Bacteria; p__Proteobacteria; c__Gammaproteobacteria; o__Cellvibrionales; f__Spongiibacteraceae; g__BD1-7_clade; s__uncultured_deep-sea	0	0	0	0	0	0	0	0	0	0	1	0	0	0	0	0
d__Bacteria; p__Planctomycetota; c__Planctomycetes; o__Pirellulales; f__Pirellulaceae; g__Blastopirellula; s__uncultured_planctomycete	0	0	0	0	24	0	0	0	0	0	0	0	0	0	0	0
d__Bacteria; p__Proteobacteria; c__Gammaproteobacteria; o__Enterobacterales; f__Enterobacteriaceae; g__Escherichia-Shigella	0	75	0	0	0	0	0	0	0	0	0	0	0	0	0	0
d__Bacteria; p__Bacteroidota; c__Bacteroidia; o__Chitinophagales; f__Saprospiraceae; g__uncultured; s__uncultured_Sphingobacterium	0	0	0	0	0	0	0	0	0	0	0	0	0	0	0	10
d__Bacteria; p__Bacteroidota; c__Bacteroidia; o__Flavobacteriales; f__Flavobacteriaceae; g__Antarcticibacterium; s__Flavobacterium_sp.	0	0	0	0	0	0	0	0	0	2	0	0	0	0	0	0
d__Bacteria; p__Chloroflexi; c__Anaerolineae; o__Ardenticatenales; f__uncultured; g__uncultured; s__uncultured_bacterium	0	0	0	18	0	0	0	0	0	0	0	0	0	0	0	0
d__Bacteria; p__Bacteroidota; c__Bacteroidia; o__Chitinophagales; f__Saprospiraceae; g__uncultured; s__uncultured_Bacteroidetes	0	0	0	0	0	7	0	0	0	0	0	0	0	0	0	0
d__Bacteria; p__Proteobacteria; c__Gammaproteobacteria; o__Oceanospirillales; f__Alcanivoracaceae1; g__Alcanivorax; s__uncultured_gamma	0	0	0	0	0	0	0	0	0	0	0	4	0	0	0	0
d__Bacteria; p__Proteobacteria; c__Alphaproteobacteria; o__Rhodobacterales; f__Rhodobacteraceae; g__uncultured	0	0	0	0	0	0	0	0	0	0	0	0	0	0	0	2
d__Bacteria; p__Proteobacteria; c__Gammaproteobacteria; o__SAR86_clade; f__SAR86_clade; g__SAR86_clade	0	0	0	0	0	0	0	0	0	0	0	0	27	29	6	0
d__Bacteria; p__Proteobacteria; c__Gammaproteobacteria; o__Oceanospirillales; f__Nitrincolaceae; g__Marinobacterium; s__uncultured_gamma	0	0	0	0	0	0	0	0	0	126	0	0	0	0	0	0
d__Bacteria; p__Bacteroidota; c__Bacteroidia; o__Flavobacteriales; f__Flavobacteriaceae; g__NS5_marine_group	0	0	0	0	0	0	0	0	0	0	0	0	69	22	15	24
d__Bacteria; p__Bacteroidota; c__Bacteroidia; o__Chitinophagales; f__Saprospiraceae; g__Rubidimonas; s__uncultured_Bacteroidetes	0	0	0	0	0	0	0	0	0	0	0	0	0	0	0	17
d__Bacteria; p__Bacteroidota; c__Bacteroidia; o__Flavobacteriales; f__Crocinitomicaceae; g__Fluviicola	0	0	0	0	0	0	0	0	2	0	0	0	0	0	0	0
d__Bacteria; p__Bacteroidota; c__Bacteroidia; o__Flavobacteriales; f__Flavobacteriaceae; g__Aquibacter; s__uncultured_bacterium	0	0	0	0	0	0	0	0	0	19	29	0	0	0	0	0
d__Eukaryota; p__Dinoflagellata; c__Dinophyceae; o__Gymnodiniphycidae; f__Suessiaceae; g__Symbiodinium; s__uncultured_marine	14	0	0	0	0	0	0	0	0	0	0	0	0	0	0	0
d__Bacteria; p__Actinobacteriota; c__Acidimicrobiia; o__Microtrichales; f__Microtrichaceae; g__uncultured	24	0	0	0	0	20	0	0	0	0	0	0	0	0	0	0
d__Bacteria; p__Proteobacteria; c__Gammaproteobacteria; o__Nitrosococcales; f__Methylophagaceae; g__Methylophaga	0	0	0	0	0	0	0	0	0	0	89	0	0	0	0	0
d__Bacteria; p__Bacteroidota; c__Bacteroidia; o__Flavobacteriales; f__Flavobacteriaceae; g__NS2b_marine_group; s__uncultured_marine	0	0	0	0	0	0	0	0	0	0	0	0	24	29	0	0
d__Bacteria; p__Cyanobacteria; c__Cyanobacteriia; o__Synechococcales; f__Cyanobiaceae; g__Cyanobium_PCC-6307	0	0	0	0	0	0	0	0	0	0	0	0	36	28	0	0
d__Bacteria; p__Proteobacteria; c__Gammaproteobacteria; o__Alteromonadales; f__Colwelliaceae; g__Thalassotalea; s__uncultured_bacterium	0	0	0	0	0	0	0	0	0	0	3	0	0	0	0	0
d__Bacteria; p__Proteobacteria; c__Gammaproteobacteria; o__Oceanospirillales; f__Halomonadaceae; g__Cobetia	0	0	0	0	0	0	57	231	91	0	0	0	0	0	0	0
d__Bacteria; p__Bacteroidota; c__Bacteroidia; o__Chitinophagales; f__Saprospiraceae; g__uncultured	0	0	0	0	0	66	0	0	0	0	0	0	0	0	0	0
d__Bacteria; p__Proteobacteria; c__Gammaproteobacteria; o__Oceanospirillales; f__Saccharospirillaceae; g__Oceaniserpentilla; s__Oceaniserpentilla_haliotis	0	0	0	0	0	0	0	0	0	0	19	30	0	0	0	0
d__Bacteria; p__Proteobacteria; c__Gammaproteobacteria; o__Nitrosococcales; f__Methylophagaceae; g__Methylophaga	0	0	0	0	0	0	6	0	0	0	0	0	0	0	0	0
d__Bacteria; p__Proteobacteria; c__Gammaproteobacteria	0	0	0	0	0	0	0	0	0	9	0	0	0	0	0	0
d__Bacteria; p__Proteobacteria; c__Alphaproteobacteria; o__uncultured; f__uncultured; g__uncultured; s__uncultured_Alphaproteobacteria	15	0	0	0	0	0	0	0	0	0	0	0	0	0	0	0
d__Bacteria; p__Proteobacteria; c__Alphaproteobacteria; o__Rhodobacterales; f__Rhodobacteraceae	0	0	0	0	0	0	0	0	0	0	0	0	0	0	0	7
d__Bacteria; p__SAR324_clade(Marine_group_B); c__SAR324_clade(Marine_group_B); o__SAR324_clade(Marine_group_B); f__SAR324_clade(Marine_group_B); g__SAR324_clade(Marine_group_B); s__uncultured_marine	0	0	0	0	0	0	0	0	0	0	0	0	34	0	0	0
d__Bacteria; p__Actinobacteriota; c__Actinobacteria; o__Micrococcales; f__Micrococcaceae; g__Kocuria	0	0	0	0	0	0	0	0	0	0	0	0	0	0	0	10
d__Bacteria; p__Proteobacteria; c__Gammaproteobacteria; o__Alteromonadales; f__Pseudoalteromonadaceae; g__Pseudoalteromonas	0	0	0	0	0	0	0	0	24	0	0	0	0	0	0	0
d__Bacteria; p__Firmicutes; c__Bacilli; o__Bacillales; f__Bacillaceae; g__Bacillus	0	0	10	0	0	0	0	0	0	0	0	0	0	0	0	0
d__Bacteria; p__Proteobacteria; c__Gammaproteobacteria; o__Nitrosococcales; f__Methylophagaceae; g__Methylophaga	0	0	0	0	0	0	0	0	200	0	0	0	0	0	0	0
d__Bacteria; p__Proteobacteria; c__Gammaproteobacteria; o__Oceanospirillales; f__Marinomonadaceae; g__Marinomonas	0	0	0	0	0	0	0	0	0	0	0	43	0	0	0	0
d__Bacteria; p__Proteobacteria; c__Gammaproteobacteria; o__Oceanospirillales; f__Saccharospirillaceae; g__Saccharospirillum; s__uncultured_bacterium	0	0	0	0	0	0	0	0	2	0	0	0	0	0	0	0
d__Bacteria; p__Bacteroidota; c__Bacteroidia; o__Chitinophagales; f__Saprospiraceae; g__Portibacter; s__uncultured_Bacteroidetes	13	0	0	0	0	0	0	0	0	0	0	0	0	0	0	0
d__Bacteria; p__Actinobacteriota; c__Acidimicrobiia; o__Microtrichales; f__Microtrichaceae; g__Sva0996_marine_group	0	0	0	0	0	15	0	0	0	0	0	0	0	0	0	0
d__Bacteria; p__Proteobacteria; c__Alphaproteobacteria; o__SAR11_clade; f__Clade_III; g__Clade_III; s__alpha_proteobacterium	0	0	0	0	0	0	0	0	0	0	0	0	0	19	19	0
d__Bacteria; p__Bacteroidota; c__Bacteroidia; o__Flavobacteriales; f__Flavobacteriaceae; g__NS2b_marine_group	0	0	0	0	0	0	0	0	0	0	0	0	13	0	0	0
d__Bacteria; p__Proteobacteria; c__Gammaproteobacteria; o__Pseudomonadales; f__Moraxellaceae; g__Acinetobacter	0	349	271	22	6	0	0	0	24	0	0	0	0	0	0	0
d__Bacteria; p__Proteobacteria; c__Gammaproteobacteria; o__Enterobacterales; f__Erwiniaceae; g__Pantoea	0	0	0	0	0	0	0	0	0	24	33	18	10	7	4484	790
d__Bacteria; p__Proteobacteria; c__Gammaproteobacteria; o__Pseudomonadales; f__Pseudomonadaceae; g__Pseudomonas	0	0	0	0	0	0	0	0	0	16	20	12	0	0	0	16
d__Bacteria; p__Proteobacteria; c__Alphaproteobacteria; o__uncultured; f__uncultured; g__uncultured; s__uncultured_Alphaproteobacteria	0	0	0	0	0	0	0	4	0	0	0	0	0	0	0	0
d__Bacteria; p__Proteobacteria; c__Gammaproteobacteria; o__Cellvibrionales; f__Cellvibrionaceae; g__Marinimicrobium	0	0	0	0	0	0	0	0	10	0	0	0	0	0	0	0
d__Bacteria; p__Proteobacteria; c__Gammaproteobacteria; o__Cellvibrionales; f__Cellvibrionaceae; g__Candidatus_Endobugula; s__uncultured_gamma	0	0	0	0	0	11	0	0	0	0	0	0	0	0	0	0
d__Bacteria; p__Bacteroidota; c__Bacteroidia; o__Chitinophagales; f__Saprospiraceae; g__Lewinella	0	0	0	0	0	34	0	0	0	0	0	0	0	0	0	0
d__Bacteria; p__Proteobacteria; c__Gammaproteobacteria; o__Nitrosococcales; f__Methylophagaceae; g__Methylophaga	43	21	27	15	0	15	27	1023	3041	0	0	0	0	0	0	0
d__Bacteria; p__Proteobacteria; c__Gammaproteobacteria; o__Cellvibrionales; f__Porticoccaceae; g__SAR92_clade	0	0	0	0	0	0	0	0	0	0	0	0	13	12	0	7
d__Bacteria; p__Proteobacteria; c__Alphaproteobacteria; o__Rhodobacterales; f__Rhodobacteraceae; g__Actibacterium	0	0	0	0	0	0	0	0	0	0	0	0	0	0	0	7
d__Bacteria; p__Bacteroidota; c__Bacteroidia; o__Flavobacteriales; f__Flavobacteriaceae; g__Lutibacter; s__Lutibacter_sp.	0	0	0	0	0	0	0	0	12	0	0	0	0	0	0	0
d__Bacteria; p__Proteobacteria; c__Alphaproteobacteria; o__Sphingomonadales; f__Sphingomonadaceae; g__Sphingomonas	0	17	0	0	0	0	0	0	0	0	0	0	0	0	0	0
d__Bacteria; p__Proteobacteria; c__Gammaproteobacteria; o__Pseudomonadales; f__Pseudomonadaceae; g__Pseudomonas	0	0	0	0	0	0	0	0	0	0	0	0	0	0	0	6
d__Bacteria; p__Bacteroidota; c__Bacteroidia; o__Flavobacteriales; f__NS7_marine_group; g__NS7_marine_group	0	0	0	0	0	0	0	0	0	0	0	0	6	0	0	0
d__Bacteria; p__Bacteroidota; c__Bacteroidia; o__Chitinophagales; f__Saprospiraceae; g__uncultured; s__uncultured_Bacteroidetes	0	0	0	13	0	37	0	0	0	0	0	0	0	0	0	0
d__Bacteria; p__Actinobacteriota; c__Actinobacteria; o__Propionibacteriales; f__Propionibacteriaceae; g__Cutibacterium	59	54	47	85	204	11	0	11	0	0	0	0	0	0	0	0
d__Bacteria; p__Proteobacteria; c__Alphaproteobacteria; o__Rhodospirillales; f__Thalassospiraceae; g__Thalassospira	0	0	0	0	0	0	0	0	0	0	0	0	0	0	0	8
d__Bacteria; p__Proteobacteria; c__Gammaproteobacteria; o__KI89A_clade; f__KI89A_clade; g__KI89A_clade	0	0	0	0	0	0	0	0	0	0	0	0	13	27	9	0
d__Bacteria; p__Verrucomicrobiota; c__Verrucomicrobiae; o__Opitutales; f__Puniceicoccaceae; g__Pelagicoccus; s__uncultured_marine	0	0	0	0	0	0	0	0	0	0	0	0	6	4	0	0
d__Bacteria; p__Verrucomicrobiota; c__Verrucomicrobiae; o__Pedosphaerales; f__Pedosphaeraceae; g__SCGC_AAA164-E04; s__uncultured_bacterium	0	0	0	0	0	0	0	0	0	0	0	0	0	0	0	4
d__Bacteria; p__Proteobacteria; c__Alphaproteobacteria; o__Rhodobacterales; f__Rhodobacteraceae; g__Sulfitobacter	0	0	0	0	0	7	408	86	270	0	0	0	0	0	0	0
d__Bacteria; p__Proteobacteria; c__Gammaproteobacteria; o__Granulosicoccales; f__Granulosicoccaceae; g__Granulosicoccus; s__uncultured_bacterium	0	0	0	27	0	139	0	0	0	0	0	0	0	0	0	0
d__Bacteria; p__Proteobacteria; c__Gammaproteobacteria; o__Pseudomonadales; f__Pseudomonadaceae; g__Pseudomonas	0	0	0	0	0	0	0	0	0	0	0	0	0	0	0	7
d__Bacteria; p__Proteobacteria; c__Gammaproteobacteria; o__Gammaproteobacteria_Incertae_Sedis; f__Unknown_Family; g__uncultured; s__bacterium_enrichment	0	0	0	0	0	0	0	0	0	6	0	0	0	0	0	0
d__Bacteria; p__Bacteroidota; c__Bacteroidia; o__Chitinophagales; f__Saprospiraceae; g__Rubidimonas; s__uncultured_Bacteroidetes	0	0	0	16	0	0	0	0	0	0	0	0	0	0	0	0
d__Bacteria; p__Proteobacteria; c__Alphaproteobacteria; o__Rhodobacterales; f__Rhodobacteraceae	0	0	0	0	0	0	0	0	0	0	0	0	0	0	5	0
d__Bacteria; p__Bacteroidota; c__Bacteroidia; o__Cytophagales; f__Hymenobacteraceae; g__Pontibacter	0	0	0	0	0	0	0	0	0	0	0	1	0	0	0	0
d__Bacteria; p__Proteobacteria; c__Gammaproteobacteria; o__Pseudomonadales; f__Moraxellaceae; g__Perlucidibaca	0	0	0	0	0	0	0	0	0	0	7	0	0	0	0	0
d__Bacteria; p__Bacteroidota; c__Bacteroidia; o__Flavobacteriales; f__Flavobacteriaceae; g__NS5_marine_group; s__uncultured_bacterium	0	0	0	0	0	0	0	0	0	0	0	0	10	6	0	0
d__Bacteria; p__Bacteroidota; c__Bacteroidia; o__Flavobacteriales; f__Flavobacteriaceae; g__Polaribacter	0	0	0	0	0	0	0	0	0	7	0	0	0	0	0	4
d__Bacteria; p__Actinobacteriota; c__Acidimicrobiia; o__Microtrichales; f__Microtrichaceae; g__Sva0996_marine_group	15	0	0	59	0	0	0	0	0	0	0	0	0	0	0	0
d__Bacteria; p__Proteobacteria; c__Gammaproteobacteria; o__Alteromonadales; f__Shewanellaceae; g__Shewanella	0	0	0	0	0	0	0	0	0	0	18	0	0	0	0	0
d__Bacteria; p__Desulfobacterota; c__Desulfobulbia; o__Desulfobulbales; f__Desulfocapsaceae	0	0	0	0	0	0	0	0	5	0	0	0	0	0	0	0
d__Bacteria; p__Firmicutes; c__Bacilli; o__Lactobacillales; f__Streptococcaceae; g__Streptococcus	0	0	0	0	0	0	0	0	0	0	0	0	0	46	0	1
d__Bacteria; p__Proteobacteria; c__Gammaproteobacteria; o__Burkholderiales; f__MWH-UniP1_aquatic_group; g__MWH-UniP1_aquatic_group; s__marine_metagenome	0	0	0	0	0	0	0	0	0	0	0	0	0	0	0	6
d__Bacteria; p__Firmicutes; c__Bacilli; o__Staphylococcales; f__Gemellaceae; g__Gemella	0	0	0	0	0	0	0	0	0	0	1	0	0	8	0	0
d__Bacteria; p__Proteobacteria; c__Alphaproteobacteria; o__Rhizobiales; f__Methyloligellaceae; g__uncultured; s__uncultured_bacterium	0	0	0	0	0	0	0	0	3	0	0	0	0	0	0	0
d__Bacteria; p__Bacteroidota; c__Bacteroidia; o__Flavobacteriales; f__Flavobacteriaceae; g__Arenibacter	0	0	0	0	0	0	0	0	0	0	0	31	0	0	0	0
d__Bacteria; p__Proteobacteria; c__Alphaproteobacteria; o__SAR11_clade; f__Clade_I; g__Clade_Ia	0	0	0	0	0	0	0	0	0	0	0	0	93	368	0	0
d__Bacteria; p__Bacteroidota; c__Bacteroidia; o__Chitinophagales; f__Saprospiraceae; g__Rubidimonas; s__uncultured_Bacteroidetes	20	0	0	13	0	174	0	0	0	0	0	0	0	0	0	0
d__Bacteria; p__Desulfobacterota; c__Desulfuromonadia; o__Desulfuromonadia; f__Geothermobacteraceae; g__Geothermobacter; s__uncultured_Pelobacter	0	0	0	0	0	0	0	6	0	0	0	0	0	0	0	0
d__Bacteria; p__Bacteroidota; c__Bacteroidia; o__Flavobacteriales; f__Flavobacteriaceae; g__Antarcticibacterium; s__Antarcticibacterium_flavum	0	0	0	0	0	0	0	0	0	0	0	7	0	0	0	0
d__Bacteria; p__Proteobacteria; c__Gammaproteobacteria; o__Oceanospirillales; f__Nitrincolaceae; g__Marinobacterium; s__uncultured_gamma	0	0	4	0	0	0	235	0	0	0	0	0	0	0	0	0
d__Bacteria; p__Proteobacteria; c__Gammaproteobacteria; o__Thiohalorhabdales; f__Thiohalorhabdaceae; g__uncultured	0	0	0	0	0	0	0	0	0	0	0	0	0	0	0	1
d__Bacteria; p__Proteobacteria; c__Gammaproteobacteria; o__Alteromonadales; f__Pseudoalteromonadaceae; g__Pseudoalteromonas	0	0	0	0	0	0	145	0	0	0	0	0	0	0	0	0
d__Bacteria; p__Proteobacteria; c__Alphaproteobacteria; o__Caulobacterales; f__Parvularculaceae; g__Parvularcula	35	0	0	0	0	0	0	0	0	0	0	0	0	0	0	0
d__Bacteria; p__Proteobacteria; c__Gammaproteobacteria; o__Granulosicoccales; f__Granulosicoccaceae; g__Granulosicoccus	38	0	0	40	0	72	0	0	0	0	0	0	0	0	0	0
d__Bacteria; p__Bacteroidota; c__Bacteroidia; o__Flavobacteriales; f__Flavobacteriaceae; g__NS5_marine_group; s__marine_metagenome	0	0	0	0	0	0	0	0	0	0	0	0	7	0	0	0
d__Bacteria; p__Actinobacteriota; c__Acidimicrobiia; o__Microtrichales; f__Microtrichaceae; g__uncultured; s__uncultured_actinobacterium	64	0	0	240	0	314	2	0	0	0	0	0	0	0	0	0
d__Bacteria; p__Proteobacteria; c__Gammaproteobacteria; o__pItb-vmat-80; f__pItb-vmat-80; g__pItb-vmat-80; s__uncultured_bacterium	57	0	0	0	0	0	0	0	0	0	0	0	0	0	0	0
d__Bacteria; p__Proteobacteria; c__Alphaproteobacteria; o__Rhodobacterales; f__Rhodobacteraceae; g__uncultured; s__marine_metagenome	0	0	0	0	0	0	0	0	0	0	0	0	0	0	0	1
d__Bacteria; p__Proteobacteria; c__Alphaproteobacteria; o__Puniceispirillales; f__SAR116_clade; g__Candidatus_Puniceispirillum; s__uncultured_bacterium	0	0	0	0	0	0	0	0	0	0	0	0	46	63	0	0
d__Bacteria; p__Bacteroidota; c__Bacteroidia; o__Flavobacteriales; f__Flavobacteriaceae; g__NS5_marine_group	0	0	0	0	0	0	0	0	0	0	0	0	11	0	0	0
d__Bacteria; p__Proteobacteria; c__Gammaproteobacteria; o__Alteromonadales; f__Alteromonadaceae	0	0	0	0	0	0	0	0	0	0	0	0	0	0	0	1
d__Bacteria; p__Proteobacteria; c__Alphaproteobacteria; o__Rhodospirillales; f__Thalassospiraceae; g__Thalassospira	0	0	0	0	0	0	0	0	0	0	0	0	0	0	0	2
d__Bacteria; p__Proteobacteria; c__Gammaproteobacteria; o__Alteromonadales; f__Marinobacteraceae; g__Marinobacter	0	0	0	11	0	0	345	0	0	0	0	0	0	0	0	0
d__Bacteria; p__Proteobacteria; c__Gammaproteobacteria; o__Burkholderiales; f__Burkholderiaceae; g__Burkholderia-Caballeronia-Paraburkholderia	0	41	0	0	0	0	0	0	0	0	0	0	0	0	0	0
d__Bacteria; p__Proteobacteria; c__Alphaproteobacteria; o__Rhodobacterales; f__Rhodobacteraceae; g__Ascidiaceihabitans	0	0	0	0	0	0	0	0	0	0	0	0	299	311	105	62
d__Bacteria; p__Proteobacteria; c__Gammaproteobacteria; o__Alteromonadales; f__Pseudoalteromonadaceae; g__Pseudoalteromonas	0	0	0	0	0	0	0	0	0	156	49	28	0	0	0	0
d__Bacteria; p__Bacteroidota; c__Bacteroidia; o__Chitinophagales; f__Saprospiraceae	40	0	0	15	0	84	0	0	0	0	0	0	0	0	0	0
d__Bacteria; p__Proteobacteria; c__Alphaproteobacteria; o__SAR11_clade; f__Clade_II; g__Clade_II; s__unidentified_marine	0	0	0	0	0	0	0	0	0	0	0	0	42	137	0	0
d__Bacteria; p__Proteobacteria; c__Alphaproteobacteria; o__Rhizobiales; f__Rhizobiaceae; g__Cohaesibacter; s__marine_metagenome	0	0	0	0	0	0	0	0	0	0	0	0	8	15	0	0
d__Bacteria; p__Planctomycetota; c__Planctomycetes; o__Pirellulales; f__Pirellulaceae; g__Rubripirellula; s__uncultured_bacterium	0	0	0	0	21	0	0	0	0	0	0	0	0	0	0	0
d__Bacteria; p__Proteobacteria; c__Alphaproteobacteria; o__Rhodobacterales; f__Rhodobacteraceae	0	0	0	0	0	0	0	0	0	0	0	49	0	0	0	0
d__Bacteria; p__Proteobacteria; c__Gammaproteobacteria; o__Cellvibrionales; f__Spongiibacteraceae; g__Sinobacterium; s__Sinobacterium_caligoides	0	0	0	0	0	0	0	0	0	0	0	0	1	0	0	0
d__Bacteria; p__Proteobacteria; c__Gammaproteobacteria; o__Cellvibrionales; f__Cellvibrionaceae	586	0	71	0	0	0	0	0	0	0	0	0	0	0	0	0
d__Bacteria; p__Proteobacteria; c__Alphaproteobacteria; o__Kiloniellales; f__Kiloniellaceae; g__uncultured	0	0	0	0	0	0	0	0	0	0	0	0	1	0	0	0
d__Bacteria; p__Actinobacteriota; c__Acidimicrobiia; o__Microtrichales; f__Microtrichaceae; g__Sva0996_marine_group	0	0	0	0	0	21	0	0	0	0	0	0	0	0	0	0
d__Bacteria; p__Proteobacteria; c__Alphaproteobacteria; o__Rhizobiales; f__Rhizobiaceae; g__uncultured; s__uncultured_bacterium	8	0	0	0	0	0	0	0	0	0	0	0	0	0	0	0
d__Bacteria; p__Proteobacteria; c__Gammaproteobacteria; o__Ectothiorhodospirales; f__Thioalkalispiraceae; g__Thiohalophilus; s__uncultured_gamma	0	0	0	0	0	0	0	0	0	0	0	2	0	0	0	0
d__Bacteria; p__Proteobacteria; c__Gammaproteobacteria; o__Pseudomonadales; f__Pseudomonadaceae; g__Pseudomonas	0	0	0	0	0	0	0	0	0	0	0	0	0	0	0	16
d__Bacteria; p__Proteobacteria; c__Gammaproteobacteria; o__Burkholderiales; f__Burkholderiaceae; g__Burkholderia-Caballeronia-Paraburkholderia	0	121	51	0	0	0	0	0	0	0	0	0	0	0	0	0
d__Bacteria; p__Bacteroidota; c__Bacteroidia; o__Flavobacteriales; f__Flavobacteriaceae; g__Maribacter	0	0	0	0	0	0	0	35	76	0	0	0	0	0	0	0
d__Bacteria; p__Actinobacteriota; c__Actinobacteria; o__Propionibacteriales; f__Nocardioidaceae; g__Nocardioides	0	0	0	0	0	0	0	0	0	0	0	0	0	0	0	5
d__Bacteria; p__Proteobacteria; c__Gammaproteobacteria; o__Oceanospirillales; f__Saccharospirillaceae; g__Oceaniserpentilla; s__uncultured_bacterium	0	0	0	0	0	0	0	0	0	0	10	0	0	0	0	0
d__Bacteria; p__Bacteroidota; c__Bacteroidia; o__Flavobacteriales; f__Flavobacteriaceae; g__Maribacter	0	0	0	0	0	0	6	0	0	0	0	0	0	0	0	0
d__Bacteria; p__Proteobacteria; c__Alphaproteobacteria; o__Puniceispirillales; f__SAR116_clade; g__SAR116_clade; s__alpha_proteobacterium	0	0	0	0	0	0	0	0	0	0	0	0	35	32	0	0
d__Bacteria; p__Firmicutes; c__Bacilli; o__Lactobacillales; f__Streptococcaceae; g__Streptococcus	0	0	0	0	0	0	0	0	0	0	0	1	0	0	0	0
d__Bacteria; p__Schekmanbacteria; c__Schekmanbacteria; o__Schekmanbacteria; f__Schekmanbacteria; g__Schekmanbacteria; s__uncultured_bacterium	0	0	0	0	0	0	0	4	1	0	0	0	0	0	0	0
d__Bacteria; p__Proteobacteria; c__Gammaproteobacteria; o__Steroidobacterales; f__Woeseiaceae; g__Woeseia	0	0	0	0	0	0	0	0	0	38	73	0	0	0	0	0
d__Bacteria; p__Bacteroidota; c__Bacteroidia; o__Flavobacteriales; f__Flavobacteriaceae	0	0	0	0	0	0	0	0	7	0	0	0	0	0	0	0
d__Bacteria; p__Marinimicrobia_(SAR406_clade); c__Marinimicrobia_(SAR406_clade); o__Marinimicrobia_(SAR406_clade); f__Marinimicrobia_(SAR406_clade); g__Marinimicrobia_(SAR406_clade); s__marine_metagenome	0	0	0	0	0	0	0	0	0	0	1	0	170	197	20	12
d__Bacteria; p__Proteobacteria; c__Alphaproteobacteria; o__Caulobacterales; f__Hyphomonadaceae; g__Hellea; s__uncultured_Alphaproteobacteria	0	0	0	0	0	0	0	0	0	0	0	0	0	0	0	19
d__Bacteria; p__Bacteroidota; c__Bacteroidia; o__Flavobacteriales; f__Flavobacteriaceae; g__Tenacibaculum; s__Cytophaga_sp.	0	0	0	0	0	6	0	0	0	0	0	0	0	0	0	0
d__Bacteria; p__Proteobacteria; c__Gammaproteobacteria; o__Granulosicoccales; f__Granulosicoccaceae; g__Granulosicoccus; s__uncultured_gamma	0	0	0	20	0	5	0	0	0	0	0	0	0	0	0	0
d__Bacteria; p__Proteobacteria; c__Alphaproteobacteria; o__Rhizobiales; f__Stappiaceae; g__Labrenzia	0	0	0	0	0	0	0	0	0	0	0	2	0	0	0	0
d__Bacteria; p__Actinobacteriota; c__Actinobacteria; o__Actinomycetales; f__Actinomycetaceae; g__Actinomyces; s__Schaalia_odontolytica	0	0	0	0	0	0	0	0	0	0	0	0	0	6	0	0
d__Bacteria; p__Proteobacteria; c__Gammaproteobacteria; o__Thiotrichales; f__Thiotrichaceae; g__uncultured	0	0	0	0	0	0	0	1	0	0	0	0	0	0	0	0
d__Bacteria; p__Bacteroidota; c__Bacteroidia; o__Chitinophagales; f__Saprospiraceae; g__uncultured; s__uncultured_Flavobacterium	0	0	0	16	0	0	0	0	0	0	0	0	0	0	0	0
d__Bacteria; p__Proteobacteria; c__Gammaproteobacteria; o__Oceanospirillales; f__Kangiellaceae; g__Kangiella; s__Kangiella_koreensis	0	0	0	0	0	0	0	0	0	44	0	0	0	0	0	0
d__Bacteria; p__Spirochaetota; c__Spirochaetia; o__Spirochaetales; f__Spirochaetaceae; g__Sediminispirochaeta; s__uncultured_bacterium	0	0	0	0	0	0	0	0	0	0	0	10	0	0	0	0
d__Bacteria; p__Proteobacteria; c__Alphaproteobacteria; o__Kiloniellales; f__Kiloniellaceae; g__uncultured; s__uncultured_Rhodospirillaceae	0	0	0	0	0	0	0	0	0	0	0	0	0	0	0	1
d__Bacteria; p__Proteobacteria; c__Alphaproteobacteria; o__Thalassobaculales; f__uncultured; g__uncultured	0	0	0	0	0	0	0	0	0	0	0	0	0	0	0	1
d__Bacteria; p__Proteobacteria; c__Gammaproteobacteria; o__JTB23; f__JTB23; g__JTB23	69	0	11	0	0	0	0	0	0	0	0	0	0	0	0	0
d__Bacteria; p__Firmicutes; c__Clostridia; o__Lachnospirales; f__Defluviitaleaceae; g__Defluviitaleaceae_UCG-011; s__Clostridia_bacterium	0	0	0	0	0	0	0	0	0	0	0	6	0	0	0	0
d__Bacteria; p__Proteobacteria; c__Gammaproteobacteria; o__Alteromonadales; f__Pseudoalteromonadaceae; g__Pseudoalteromonas	0	0	0	0	0	0	7	0	0	0	0	0	0	0	0	0
d__Bacteria; p__Proteobacteria; c__Gammaproteobacteria; o__Enterobacterales; f__Enterobacteriaceae; g__Escherichia-Shigella	0	0	0	0	0	0	0	0	0	0	0	0	0	0	0	66
d__Bacteria; p__Latescibacterota; c__Latescibacterota; o__Latescibacterota; f__Latescibacterota; g__Latescibacterota; s__uncultured_bacterium	0	0	0	0	0	0	0	0	0	0	0	1	0	0	0	0
d__Bacteria; p__Bacteroidota; c__Bacteroidia; o__Chitinophagales; f__Saprospiraceae; g__Rubidimonas; s__uncultured_Bacteroidetes	0	0	0	0	0	0	0	0	0	0	0	0	0	0	0	4
d__Bacteria; p__Chloroflexi; c__Anaerolineae; o__Caldilineales; f__Caldilineaceae; g__uncultured; s__uncultured_bacterium	0	0	0	6	0	0	0	0	0	0	0	0	0	0	0	0
d__Bacteria; p__Proteobacteria; c__Alphaproteobacteria; o__Rhodospirillales; f__Thalassospiraceae; g__Thalassospira	0	0	0	0	13	0	0	0	0	0	0	0	0	0	0	0
d__Bacteria; p__Proteobacteria; c__Gammaproteobacteria; o__B2M28; f__B2M28; g__B2M28; s__uncultured_sediment	0	0	0	0	0	0	0	0	0	0	22	0	0	0	0	0
d__Bacteria; p__Proteobacteria; c__Gammaproteobacteria; o__Nitrosococcales; f__Methylophagaceae; g__Methylophaga	0	0	0	0	0	0	0	0	0	45	13	45	13	12	0	27
d__Bacteria; p__Chloroflexi; c__Anaerolineae; o__Ardenticatenales; f__uncultured; g__uncultured; s__uncultured_Chloroflexi	0	0	0	0	0	0	0	0	0	0	0	0	0	0	0	2
d__Bacteria; p__Proteobacteria; c__Alphaproteobacteria; o__Rhodobacterales; f__Rhodobacteraceae; g__Ascidiaceihabitans	0	0	0	0	0	0	0	0	0	0	0	0	14	24	0	0
d__Bacteria; p__Actinobacteriota; c__Actinobacteria; o__Corynebacteriales; f__Corynebacteriaceae; g__Corynebacterium	0	0	0	0	0	0	0	0	0	0	0	0	0	0	0	2
d__Bacteria; p__Bacteroidota; c__Bacteroidia; o__Chitinophagales; f__Saprospiraceae; g__uncultured	0	0	0	0	0	0	0	0	0	0	0	0	0	0	0	4
d__Bacteria; p__Proteobacteria; c__Alphaproteobacteria; o__Rhodospirillales; f__Thalassospiraceae; g__Thalassospira; s__uncultured_bacterium	0	0	0	0	0	0	0	0	0	0	0	0	0	0	21	0
d__Bacteria; p__Proteobacteria; c__Gammaproteobacteria; o__Oceanospirillales; f__Pseudohongiellaceae; g__Pseudohongiella	0	0	0	0	0	0	0	0	0	0	0	0	19	52	0	0
d__Bacteria; p__Proteobacteria; c__Gammaproteobacteria; o__Oceanospirillales; f__Halomonadaceae; g__Halomonas	0	0	0	0	0	0	0	0	9	0	0	0	0	0	0	0
d__Bacteria; p__Proteobacteria; c__Alphaproteobacteria; o__Sphingomonadales; f__Sphingomonadaceae	0	6	0	0	0	0	0	0	0	0	0	0	0	0	0	0
d__Bacteria; p__Proteobacteria; c__Alphaproteobacteria; o__Rhizobiales; f__Rhizobiaceae; g__Allorhizobium-Neorhizobium-Pararhizobium-Rhizobium	0	0	0	0	0	0	0	0	0	0	0	0	0	0	0	81
d__Bacteria; p__Proteobacteria; c__Gammaproteobacteria; o__Chromatiales; f__Sedimenticolaceae; g__Candidatus_Thiodiazotropha	0	0	0	0	0	0	0	9	0	0	0	0	0	0	0	0
d__Bacteria; p__Bacteroidota; c__Bacteroidia; o__Flavobacteriales; f__Cryomorphaceae; g__uncultured	0	0	0	0	0	0	0	0	0	0	0	0	17	14	74	16
d__Bacteria; p__Proteobacteria; c__Alphaproteobacteria; o__Parvibaculales; f__PS1_clade; g__PS1_clade	0	0	0	0	0	0	0	0	0	0	0	0	33	36	0	0
d__Bacteria; p__Desulfobacterota; c__Syntrophobacteria; o__Syntrophobacterales; f__uncultured; g__uncultured; s__uncultured_delta	0	0	0	0	0	0	0	0	0	0	0	0	0	0	0	8
d__Bacteria; p__Desulfobacterota; c__Desulfobulbia; o__Desulfobulbales; f__Desulfocapsaceae	0	0	0	0	0	0	0	0	0	0	0	5	0	0	0	0
d__Bacteria; p__Proteobacteria; c__Gammaproteobacteria; o__Pseudomonadales; f__Pseudomonadaceae; g__Pseudomonas	0	0	0	0	0	0	0	0	0	10	0	40	0	0	0	0
d__Bacteria; p__Proteobacteria; c__Alphaproteobacteria; o__Caulobacterales; f__Hyphomonadaceae; g__Hellea	0	0	0	0	0	0	0	0	0	0	0	0	0	0	0	9
d__Bacteria; p__Proteobacteria; c__Alphaproteobacteria; o__Micavibrionales; f__Micavibrionaceae; g__uncultured; s__uncultured_bacterium	5	0	0	0	0	0	0	0	0	0	0	0	0	0	0	0
d__Bacteria; p__Bacteroidota; c__Bacteroidia; o__Flavobacteriales; f__Flavobacteriaceae; g__NS5_marine_group	0	0	0	0	0	0	0	0	0	0	0	0	146	86	28	8
d__Bacteria; p__Actinobacteriota; c__Acidimicrobiia; o__Microtrichales; f__Microtrichaceae; g__uncultured; s__uncultured_bacterium	58	0	0	29	0	42	0	0	0	0	0	0	0	0	0	0
d__Bacteria; p__Planctomycetota; c__Planctomycetes; o__Pirellulales; f__Pirellulaceae; g__Rhodopirellula; s__uncultured_planctomycete	0	0	0	12	32	0	0	0	0	0	0	0	0	0	0	0
d__Bacteria; p__Proteobacteria; c__Gammaproteobacteria; o__Pseudomonadales; f__Pseudomonadaceae; g__Pseudomonas	0	0	0	0	0	0	17	37	33	0	0	0	0	0	0	0
d__Bacteria; p__Marinimicrobia_(SAR406_clade); c__Marinimicrobia_(SAR406_clade); o__Marinimicrobia_(SAR406_clade); f__Marinimicrobia_(SAR406_clade); g__Marinimicrobia_(SAR406_clade); s__marine_metagenome	0	0	0	0	0	0	0	0	0	0	0	0	3	0	0	0
d__Bacteria; p__Proteobacteria; c__Alphaproteobacteria; o__Parvibaculales; f__Parvibaculaceae; g__uncultured; s__uncultured_Alphaproteobacteria	0	0	0	0	0	0	0	0	0	0	0	0	11	15	0	0
d__Bacteria; p__Bacteroidota; c__Bacteroidia; o__Chitinophagales; f__Saprospiraceae; g__uncultured	0	0	0	0	0	68	0	0	0	0	0	0	0	0	0	0
d__Bacteria; p__Actinobacteriota; c__Acidimicrobiia; o__Microtrichales; f__Microtrichaceae; g__Sva0996_marine_group	0	0	0	0	0	6	0	0	0	0	0	0	0	0	0	0
d__Bacteria; p__Proteobacteria; c__Gammaproteobacteria; o__Oceanospirillales; f__Nitrincolaceae; g__Marinobacterium; s__uncultured_gamma	0	0	0	0	0	0	33	0	0	0	0	0	0	0	0	0
d__Bacteria; p__Proteobacteria; c__Gammaproteobacteria; o__Steroidobacterales; f__Woeseiaceae; g__Woeseia	0	0	0	0	0	0	8	0	0	0	0	0	0	0	0	0
d__Bacteria; p__Desulfobacterota; c__Desulfuromonadia; o__Desulfuromonadia; f__Geopsychrobacteraceae	0	0	0	0	0	0	0	0	0	0	0	29	0	0	0	0
d__Bacteria; p__Proteobacteria; c__Alphaproteobacteria; o__Rhizobiales; f__Rhizobiaceae; g__Pseudahrensia; s__uncultured_bacterium	0	5	9	3	0	0	0	0	0	0	0	0	0	0	0	0
d__Bacteria; p__Bacteroidota; c__Bacteroidia; o__Flavobacteriales; f__Flavobacteriaceae; g__Actibacter	0	0	0	0	0	0	0	9	0	0	0	0	0	0	0	0
d__Bacteria; p__Proteobacteria; c__Gammaproteobacteria; o__Alteromonadales; f__Alteromonadaceae; g__Rheinheimera	0	0	0	0	0	0	0	0	0	22	0	0	0	0	0	0
d__Bacteria; p__Proteobacteria; c__Gammaproteobacteria; o__SAR86_clade; f__SAR86_clade; g__SAR86_clade; s__metagenome	0	0	0	0	0	0	0	0	0	0	0	0	0	29	0	0
d__Bacteria; p__Bacteroidota; c__Bacteroidia; o__Flavobacteriales; f__Flavobacteriaceae; g__Flavobacterium; s__Flavobacterium_gelidilacus	0	0	0	0	0	0	0	0	0	67	77	0	0	0	0	0
d__Bacteria; p__Bacteroidota; c__Bacteroidia; o__Flavobacteriales; f__Flavobacteriaceae; g__Aquibacter; s__uncultured_Bacteroidetes	0	0	0	0	0	0	0	0	28	0	0	0	0	0	0	0
d__Bacteria; p__Bacteroidota; c__Bacteroidia; o__Flavobacteriales; f__Flavobacteriaceae; g__Aquimarina; s__Aquimarina_sp.	8	0	0	0	0	0	0	0	0	0	0	0	0	0	0	0
d__Bacteria; p__Proteobacteria; c__Gammaproteobacteria; o__Pseudomonadales; f__Pseudomonadaceae; g__Pseudomonas	0	0	0	0	0	0	0	0	0	0	23	0	0	0	0	156
d__Bacteria; p__Proteobacteria; c__Alphaproteobacteria; o__Rhizobiales; f__Hyphomicrobiaceae; g__Filomicrobium	0	0	0	0	0	0	0	0	0	0	0	0	0	0	0	8
d__Bacteria; p__Actinobacteriota; c__Acidimicrobiia; o__Microtrichales; f__Microtrichaceae; g__Sva0996_marine_group	0	0	0	8	0	0	0	0	0	0	0	0	0	0	0	0
d__Bacteria; p__Planctomycetota; c__Phycisphaerae; o__Phycisphaerales; f__Phycisphaeraceae; g__Urania-1B-19_marine_sediment_group	0	0	0	0	0	0	0	0	0	0	0	0	1	0	0	0
d__Bacteria; p__Proteobacteria; c__Alphaproteobacteria; o__Rhodobacterales; f__Rhodobacteraceae; g__uncultured	590	9	93	180	21	359	6	0	0	0	0	0	0	0	0	0
d__Bacteria; p__Bacteroidota; c__Bacteroidia; o__Cytophagales; f__Cyclobacteriaceae; g__Algoriphagus	0	0	0	0	0	0	13	0	0	0	0	0	0	0	0	0
d__Bacteria; p__Planctomycetota; c__Planctomycetes; o__Pirellulales; f__Pirellulaceae; g__Rhodopirellula; s__uncultured_planctomycete	0	0	0	0	3	0	0	0	0	0	0	0	0	0	0	0
d__Bacteria; p__Bacteroidota; c__Bacteroidia; o__Flavobacteriales; f__Flavobacteriaceae; g__Maribacter; s__Maribacter_sp.	0	0	0	0	0	0	0	0	0	0	0	7	0	0	0	0
d__Bacteria; p__Bacteroidota; c__Bacteroidia; o__Chitinophagales; f__Saprospiraceae	0	0	0	0	0	0	0	0	0	0	0	0	0	0	0	6
d__Bacteria; p__Proteobacteria; c__Gammaproteobacteria; o__Alteromonadales; f__Colwelliaceae; g__Thalassotalea; s__Thalassotalea_ganghwensis	0	0	0	0	0	0	0	0	0	0	0	0	1	0	0	0
d__Bacteria; p__Proteobacteria; c__Gammaproteobacteria; o__Alteromonadales; f__Pseudoalteromonadaceae; g__Pseudoalteromonas	0	0	0	0	0	0	0	0	0	0	0	0	0	43	0	0
d__Bacteria; p__Bacteroidota; c__Rhodothermia; o__Rhodothermales; f__Rhodothermaceae; g__uncultured	0	0	0	0	0	0	0	2	0	0	0	0	0	0	0	0
d__Bacteria; p__Cyanobacteria; c__Cyanobacteriia; o__Synechococcales; f__Cyanobiaceae; g__Synechococcus_CC9902	0	0	0	0	0	0	0	0	0	0	0	0	103	95	0	0
d__Bacteria; p__Bacteroidota; c__Bacteroidia; o__Chitinophagales; f__Saprospiraceae; g__uncultured	0	0	0	0	0	18	0	0	0	0	0	0	0	0	0	0
d__Bacteria; p__Bacteroidota; c__Bacteroidia; o__Flavobacteriales; f__Flavobacteriaceae; g__Maritimimonas; s__Maritimimonas_rapanae	0	0	0	0	0	0	0	0	0	8	0	0	0	0	0	0
d__Bacteria; p__Bacteroidota; c__Bacteroidia; o__Flavobacteriales; f__Flavobacteriaceae; g__Pseudofulvibacter; s__uncultured_bacterium	0	0	0	0	0	0	0	0	0	0	0	0	3	0	0	0
d__Bacteria; p__Bacteroidota; c__Bacteroidia; o__Flavobacteriales; f__Flavobacteriaceae; g__Robiginitalea; s__uncultured_bacterium	0	0	0	0	0	0	0	0	0	3	0	0	0	0	0	0
d__Bacteria; p__Desulfobacterota; c__Desulfobacteria; o__Desulfobacterales; f__Desulfosarcinaceae; g__Sva0081_sediment_group	0	0	0	0	0	0	0	70	0	0	0	0	0	0	0	0
d__Bacteria; p__Proteobacteria; c__Alphaproteobacteria; o__Rhizobiales; f__Hyphomicrobiaceae; g__Pedomicrobium	0	0	0	0	1	0	0	0	0	0	0	0	0	0	0	0
d__Bacteria; p__Proteobacteria; c__Alphaproteobacteria; o__Caulobacterales; f__Hyphomonadaceae; g__Hyphomonas; s__Hyphomonas_sp.	0	0	0	0	0	0	0	0	0	3	5	5	0	0	0	2
d__Bacteria; p__Bacteroidota; c__Bacteroidia; o__Flavobacteriales; f__Flavobacteriaceae; g__Robiginitalea; s__uncultured_Bacteroidetes	0	0	0	0	0	0	0	0	0	33	8	0	0	0	0	0
d__Bacteria; p__Proteobacteria; c__Alphaproteobacteria	0	0	0	0	0	53	0	0	0	0	0	0	0	0	0	0
d__Bacteria; p__Proteobacteria; c__Gammaproteobacteria; o__Pseudomonadales; f__Pseudomonadaceae; g__Pseudomonas	0	0	0	0	0	0	0	0	0	0	0	0	0	0	0	4
d__Bacteria; p__Marinimicrobia_(SAR406_clade); c__Marinimicrobia_(SAR406_clade); o__Marinimicrobia_(SAR406_clade); f__Marinimicrobia_(SAR406_clade); g__Marinimicrobia_(SAR406_clade)	0	0	0	0	0	0	0	0	0	0	0	0	0	12	0	0
d__Bacteria; p__Proteobacteria; c__Alphaproteobacteria; o__Puniceispirillales; f__SAR116_clade; g__SAR116_clade; s__alpha_proteobacterium	0	0	0	0	0	0	0	0	0	0	0	0	30	22	0	0
d__Bacteria; p__Proteobacteria; c__Gammaproteobacteria; o__Coxiellales; f__Coxiellaceae; g__Coxiella	0	0	0	0	0	0	0	0	0	0	1	0	0	0	0	0
d__Bacteria; p__Proteobacteria; c__Gammaproteobacteria; o__Oceanospirillales; f__Saccharospirillaceae; g__Reinekea	0	0	0	0	0	0	0	0	0	0	4	1	0	0	0	0
d__Bacteria; p__Proteobacteria; c__Gammaproteobacteria; o__Nitrosococcales; f__Methylophagaceae; g__Methylophaga; s__Methylophaga_thiooxydans	0	0	0	0	0	0	0	0	10	0	0	0	0	0	0	0
d__Bacteria; p__Proteobacteria; c__Gammaproteobacteria; o__Coxiellales; f__Coxiellaceae; g__Coxiella; s__uncultured_bacterium	0	0	0	0	0	0	0	0	0	0	0	0	0	0	3	0
d__Bacteria; p__Proteobacteria; c__Gammaproteobacteria; o__pItb-vmat-80; f__pItb-vmat-80; g__pItb-vmat-80; s__uncultured_bacterium	0	0	9	156	2	90	0	0	0	0	0	0	0	0	0	0
d__Bacteria; p__Desulfobacterota; c__Syntrophobacteria; o__Syntrophobacterales; f__uncultured; g__uncultured	0	0	0	0	0	0	0	0	0	0	0	0	0	0	0	2
d__Bacteria; p__Verrucomicrobiota; c__Verrucomicrobiae; o__Opitutales; f__Puniceicoccaceae; g__Coraliomargarita; s__uncultured_Verrucomicrobia	0	0	0	0	0	0	0	0	0	0	0	0	76	58	11	3
d__Bacteria; p__Proteobacteria; c__Alphaproteobacteria; o__Rhodospirillales; f__Thalassospiraceae; g__Thalassospira	0	0	0	0	0	0	0	0	0	0	0	0	0	0	0	1
d__Bacteria; p__Fusobacteriota; c__Fusobacteriia; o__Fusobacteriales; f__Fusobacteriaceae; g__Fusobacterium	0	0	0	0	0	0	0	0	0	0	0	0	0	5	0	0
d__Bacteria; p__Proteobacteria; c__Gammaproteobacteria; o__Alteromonadales; f__Pseudoalteromonadaceae; g__Pseudoalteromonas	0	0	0	0	0	0	0	510	310	0	0	0	0	0	0	0
d__Bacteria; p__Proteobacteria; c__Alphaproteobacteria; o__Rhodospirillales; f__Thalassospiraceae; g__Thalassospira	0	0	0	0	0	0	0	0	0	0	0	0	16	0	0	0
d__Bacteria; p__Proteobacteria; c__Alphaproteobacteria; o__Rhizobiales; f__Hyphomicrobiaceae; g__Filomicrobium	0	0	0	0	0	0	0	0	3	0	0	0	0	0	0	0
d__Bacteria; p__Actinobacteriota; c__Acidimicrobiia; o__Microtrichales; f__Microtrichaceae; g__Sva0996_marine_group	0	0	0	7	0	0	0	0	0	0	0	0	0	0	0	0
d__Bacteria; p__Proteobacteria; c__Gammaproteobacteria; o__Granulosicoccales; f__Granulosicoccaceae; g__Granulosicoccus	0	0	0	0	0	23	0	0	0	0	0	0	0	0	0	0
d__Bacteria; p__Proteobacteria; c__Alphaproteobacteria; o__Caulobacterales; f__Parvularculaceae; g__Parvularcula	0	0	0	0	0	0	0	0	0	0	0	0	0	0	0	6
d__Bacteria; p__Bacteroidota; c__Bacteroidia; o__Cytophagales; f__Cyclobacteriaceae; g__Algoriphagus	0	0	0	0	0	0	17	0	0	0	0	0	0	0	0	0
d__Bacteria; p__Proteobacteria; c__Gammaproteobacteria; o__Enterobacterales; f__Enterobacteriaceae	0	0	0	0	0	0	0	0	0	0	0	0	0	0	0	2
d__Bacteria; p__Proteobacteria; c__Alphaproteobacteria; o__Rhodobacterales; f__Rhodobacteraceae	0	0	0	0	16	0	0	0	0	0	0	0	0	0	0	0
d__Bacteria; p__Proteobacteria; c__Alphaproteobacteria; o__Rhodospirillales; f__Thalassospiraceae; g__Thalassospira	0	0	0	0	0	0	0	0	0	0	0	0	0	0	0	5
d__Bacteria; p__Proteobacteria; c__Gammaproteobacteria; o__SAR86_clade; f__SAR86_clade; g__SAR86_clade	0	0	0	0	0	0	0	0	0	0	0	0	0	28	0	0
d__Bacteria; p__Actinobacteriota; c__Acidimicrobiia; o__Microtrichales; f__Microtrichaceae; g__uncultured; s__uncultured_actinobacterium	0	0	0	0	0	38	0	0	0	0	0	0	0	0	0	0
d__Bacteria; p__Actinobacteriota; c__Acidimicrobiia; o__Microtrichales; f__Microtrichaceae; g__Sva0996_marine_group; s__uncultured_organism	0	0	0	0	0	0	0	0	0	0	0	0	0	0	0	10
d__Bacteria; p__Bacteroidota; c__Bacteroidia; o__Flavobacteriales; f__Flavobacteriaceae	0	0	0	0	0	0	0	17	0	0	0	0	0	0	0	0
d__Bacteria; p__Actinobacteriota; c__Acidimicrobiia; o__Microtrichales; f__Microtrichaceae; g__uncultured	0	0	0	30	0	0	0	0	0	0	0	0	0	0	0	0
d__Bacteria; p__Proteobacteria; c__Gammaproteobacteria; o__Granulosicoccales; f__Granulosicoccaceae; g__Granulosicoccus; s__uncultured_gamma	81	0	7	104	0	97	0	0	0	0	0	0	0	0	0	0
d__Bacteria; p__Proteobacteria; c__Gammaproteobacteria; o__Pseudomonadales; f__Moraxellaceae; g__Acinetobacter	0	31	0	0	0	0	0	0	0	0	0	0	0	0	0	0
d__Bacteria; p__Proteobacteria; c__Alphaproteobacteria; o__Rhodobacterales; f__Rhodobacteraceae	0	0	0	0	0	0	0	0	0	14	0	0	0	0	0	0
d__Bacteria; p__Proteobacteria; c__Gammaproteobacteria; o__Oceanospirillales; f__Nitrincolaceae; g__Marinobacterium; s__uncultured_gamma	0	0	0	0	0	0	0	0	0	205	0	100	0	9	0	0
d__Bacteria; p__Cyanobacteria; c__Cyanobacteriia; o__Cyanobacteriales; f__Xenococcaceae; g__Chroococcidiopsis_PCC-6712	0	0	0	0	0	12	0	0	0	0	0	0	0	0	0	0
d__Bacteria; p__Proteobacteria; c__Gammaproteobacteria; o__Oceanospirillales; f__Saccharospirillaceae; g__Saccharospirillum; s__uncultured_bacterium	0	0	0	0	0	0	0	22	32	0	0	0	0	0	0	0
d__Bacteria; p__Proteobacteria; c__Gammaproteobacteria; o__Alteromonadales; f__Pseudoalteromonadaceae; g__Pseudoalteromonas	0	0	0	0	0	0	139	66	0	0	0	0	0	0	0	0
d__Bacteria; p__Proteobacteria; c__Gammaproteobacteria; o__Alteromonadales; f__Pseudoalteromonadaceae; g__Pseudoalteromonas	0	0	0	0	0	0	0	0	21	0	0	0	0	0	0	0
d__Bacteria; p__Actinobacteriota; c__Acidimicrobiia; o__Microtrichales; f__Microtrichaceae; g__Sva0996_marine_group	0	0	0	0	0	17	0	0	0	0	0	0	0	0	0	0
d__Bacteria; p__Bacteroidota; c__Bacteroidia; o__Chitinophagales; f__Saprospiraceae; g__uncultured	0	0	0	20	0	130	0	0	0	0	0	0	0	0	0	0
d__Bacteria; p__Bacteroidota; c__Bacteroidia; o__Flavobacteriales; f__Flavobacteriaceae	0	0	0	0	0	0	0	0	0	29	0	0	0	0	0	0
d__Bacteria; p__Actinobacteriota; c__Actinobacteria; o__Corynebacteriales; f__Corynebacteriaceae; g__Lawsonella; s__uncultured_bacterium	0	0	0	0	0	0	0	0	0	0	0	0	0	0	0	1
d__Bacteria; p__Proteobacteria; c__Gammaproteobacteria; o__Granulosicoccales; f__Granulosicoccaceae; g__Granulosicoccus	47	4	17	104	0	241	0	3	0	0	0	0	0	0	0	0
d__Bacteria; p__Verrucomicrobiota; c__Kiritimatiellae; o__Kiritimatiellales; f__Kiritimatiellaceae; g__R76-B128; s__marine_metagenome	0	0	0	0	0	0	0	0	0	0	0	0	9	0	0	0
d__Bacteria; p__Bacteroidota; c__Bacteroidia; o__Chitinophagales; f__Saprospiraceae; g__uncultured	0	0	0	0	0	0	0	0	0	0	0	0	0	0	0	19
d__Bacteria; p__Firmicutes; c__Bacilli; o__Lactobacillales; f__Enterococcaceae; g__Enterococcus	22	1485	1467	121	48	11	0	0	0	0	0	0	0	0	0	0
d__Bacteria; p__Bacteroidota; c__Bacteroidia; o__Flavobacteriales; f__Flavobacteriaceae; g__Actibacter	0	0	0	0	0	0	0	0	0	34	0	27	0	0	0	9
d__Bacteria; p__Bacteroidota; c__Bacteroidia; o__Chitinophagales; f__Saprospiraceae; g__uncultured	0	0	0	0	0	0	0	0	0	0	0	0	0	0	0	10
d__Bacteria; p__Proteobacteria; c__Gammaproteobacteria; o__Thiomicrospirales; f__Thiomicrospiraceae; g__Thiomicrorhabdus	0	0	0	0	0	0	13	0	0	0	0	0	0	0	0	0
d__Bacteria; p__Bacteroidota; c__Bacteroidia; o__Flavobacteriales; f__Flavobacteriaceae; g__Flavobacterium; s__Flavobacterium_gelidilacus	0	0	0	0	0	0	0	0	0	18	0	0	0	0	0	0
d__Bacteria; p__Verrucomicrobiota; c__Verrucomicrobiae; o__Opitutales; f__Puniceicoccaceae; g__Cerasicoccus; s__uncultured_bacterium	0	0	0	0	0	0	0	0	0	0	0	0	0	0	0	3
d__Bacteria; p__Proteobacteria; c__Alphaproteobacteria; o__Caulobacterales; f__Hyphomonadaceae; g__Hirschia; s__Hirschia_baltica	0	0	0	0	0	0	0	0	0	0	0	0	0	0	0	11
d__Bacteria; p__Bacteroidota; c__Bacteroidia; o__Flavobacteriales; f__Flavobacteriaceae; g__Flavobacterium	0	0	0	0	0	0	0	0	0	0	132	0	0	0	0	0
d__Bacteria; p__Planctomycetota; c__Planctomycetes; o__Pirellulales; f__Pirellulaceae; g__Pir4_lineage; s__uncultured_bacterium	0	0	0	0	0	0	0	0	0	0	0	0	0	0	0	1
d__Bacteria; p__Bacteroidota; c__Bacteroidia; o__Flavobacteriales; f__Flavobacteriaceae; g__NS2b_marine_group	0	0	0	0	0	0	0	0	0	0	0	0	122	90	58	33
d__Bacteria; p__Firmicutes; c__Bacilli; o__Staphylococcales; f__Staphylococcaceae; g__Staphylococcus	0	0	0	0	0	0	0	0	0	0	0	0	0	0	0	6
d__Bacteria; p__Proteobacteria; c__Gammaproteobacteria; o__Tenderiales; f__Tenderiaceae; g__Candidatus_Tenderia; s__uncultured_bacterium	0	0	0	4	0	0	0	0	0	0	0	0	0	0	0	0
d__Bacteria; p__Proteobacteria; c__Gammaproteobacteria; o__Alteromonadales; f__Pseudoalteromonadaceae; g__Pseudoalteromonas	0	0	0	0	0	0	54	0	30	0	0	0	0	0	0	0
d__Bacteria; p__Proteobacteria; c__Alphaproteobacteria; o__Rhizobiales; f__Rhizobiaceae; g__Allorhizobium-Neorhizobium-Pararhizobium-Rhizobium	0	0	0	0	0	0	0	0	0	0	0	0	0	0	0	7
d__Bacteria; p__Planctomycetota; c__Planctomycetes; o__Pirellulales; f__Pirellulaceae; g__Blastopirellula; s__uncultured_planctomycete	0	0	0	3	0	0	0	0	0	0	0	0	0	0	0	0
d__Bacteria; p__Proteobacteria; c__Gammaproteobacteria; o__Oceanospirillales; f__Pseudohongiellaceae; g__Pseudohongiella	0	0	0	0	0	0	0	0	0	0	0	0	0	0	23	10
d__Bacteria; p__Proteobacteria; c__Alphaproteobacteria; o__Rhodobacterales; f__Rhodobacteraceae; g__Marinibacterium; s__uncultured_bacterium	0	0	0	0	0	0	0	0	0	0	0	0	6	0	0	0
d__Bacteria; p__Proteobacteria; c__Gammaproteobacteria	0	0	0	0	0	0	0	0	0	21	0	38	0	0	0	22
d__Bacteria; p__Proteobacteria; c__Gammaproteobacteria; o__Aeromonadales; f__Aeromonadaceae; g__Oceanisphaera	0	0	0	0	0	0	0	0	0	11	0	0	0	0	0	0
d__Bacteria; p__Proteobacteria; c__Gammaproteobacteria; o__Burkholderiales; f__Methylophilaceae; g__Methylotenera	0	0	0	0	0	0	0	0	0	0	1	0	0	0	0	0
d__Bacteria; p__Bacteroidota; c__Bacteroidia; o__Chitinophagales; f__Saprospiraceae; g__uncultured; s__uncultured_bacterium	0	0	0	5	0	52	0	0	0	0	0	0	0	0	0	0
d__Bacteria; p__Proteobacteria; c__Gammaproteobacteria; o__Burkholderiales; f__Rhodocyclaceae; g__Azoarcus; s__Azoarcus_sp.	0	0	0	0	0	0	0	0	0	0	15	0	0	0	0	0
d__Bacteria; p__Bacteroidota; c__Bacteroidia; o__Chitinophagales; f__Saprospiraceae; g__uncultured; s__uncultured_Sphingobacterium	0	0	0	83	0	96	0	0	0	0	0	0	0	0	0	0
d__Bacteria; p__Myxococcota; c__Polyangia; o__Polyangiales; f__Sandaracinaceae; g__uncultured	0	0	0	0	0	0	0	0	0	1	0	0	0	0	0	4
d__Bacteria; p__Proteobacteria; c__Gammaproteobacteria; o__Cellvibrionales; f__Spongiibacteraceae; g__Spongiibacter; s__Spongiibacter_marinus	0	0	0	0	0	0	0	0	0	23	5	0	0	0	0	0
d__Bacteria; p__Bacteroidota; c__Bacteroidia; o__Flavobacteriales; f__Flavobacteriaceae	0	0	0	0	0	0	0	0	0	2	0	0	0	0	0	0
d__Bacteria; p__Proteobacteria; c__Gammaproteobacteria; o__Alteromonadales; f__Shewanellaceae; g__Shewanella	0	0	0	0	0	0	0	0	0	733	995	581	21	16	24	1135
d__Bacteria; p__Actinobacteriota; c__Acidimicrobiia; o__Microtrichales; f__Microtrichaceae	0	0	0	0	0	56	0	0	0	0	0	0	0	0	0	0
d__Bacteria; p__Firmicutes; c__Clostridia; o__Peptostreptococcales-Tissierellales; f__Peptostreptococcaceae; g__Romboutsia	0	0	0	0	4	0	0	0	0	0	0	0	0	0	0	0
d__Bacteria; p__Bacteroidota; c__Bacteroidia; o__Flavobacteriales; f__Flavobacteriaceae; g__NS4_marine_group; s__marine_metagenome	0	0	0	0	0	0	0	0	0	0	0	0	118	33	22	13
d__Bacteria; p__Proteobacteria; c__Gammaproteobacteria; o__Cellvibrionales; f__Cellvibrionaceae	39	0	0	0	0	0	0	0	0	0	0	0	0	0	0	0
d__Bacteria; p__Proteobacteria; c__Alphaproteobacteria; o__Rhodobacterales; f__Rhodobacteraceae	17	0	0	0	0	0	0	0	0	0	0	0	0	0	0	0
d__Bacteria; p__Proteobacteria; c__Alphaproteobacteria; o__Rhodobacterales; f__Rhodobacteraceae; g__Roseobacter_clade_NAC11-7_lineage	0	0	0	17	18	0	0	0	0	0	0	0	0	0	0	0
d__Bacteria; p__Myxococcota; c__Polyangia; o__Polyangiales; f__Sandaracinaceae; g__uncultured	0	0	0	0	0	0	0	15	0	0	0	0	0	0	0	0
d__Bacteria; p__Desulfobacterota; c__Desulfobulbia; o__Desulfobulbales; f__Desulfocapsaceae; g__uncultured	0	0	0	0	0	0	0	0	0	0	0	0	0	2	0	0
d__Bacteria; p__Proteobacteria; c__Alphaproteobacteria	0	0	0	0	0	0	0	0	0	0	0	0	0	0	0	1
d__Bacteria; p__Proteobacteria; c__Alphaproteobacteria; o__Rhodospirillales; f__Thalassospiraceae; g__Thalassospira	0	0	0	8	0	0	0	0	0	0	0	0	0	0	0	0
d__Bacteria; p__Bacteroidota; c__Bacteroidia; o__Chitinophagales; f__Saprospiraceae; g__uncultured; s__uncultured_bacterium	0	0	0	0	0	0	0	0	0	0	0	0	0	0	0	4
d__Bacteria; p__Proteobacteria; c__Alphaproteobacteria; o__Rhodobacterales; f__Rhodobacteraceae; g__uncultured	0	0	0	0	0	22	0	0	0	0	0	0	0	0	0	0
d__Bacteria; p__Cyanobacteria; c__Cyanobacteriia; o__Synechococcales; f__Cyanobiaceae; g__Prochlorococcus_MIT9313	0	0	0	0	0	0	0	0	0	0	0	0	87	45	0	0
d__Bacteria; p__Proteobacteria; c__Gammaproteobacteria; o__Gammaproteobacteria_Incertae_Sedis; f__Unknown_Family; g__uncultured	0	0	0	0	0	0	0	0	0	33	0	0	0	0	0	0
d__Bacteria; p__Bacteroidota; c__Bacteroidia; o__Sphingobacteriales; f__NS11-12_marine_group; g__NS11-12_marine_group; s__uncultured_Bacteroidetes	0	0	0	0	0	0	0	0	0	2	0	0	0	0	0	0
d__Bacteria; p__Proteobacteria; c__Gammaproteobacteria; o__Alteromonadales; f__Pseudoalteromonadaceae; g__Pseudoalteromonas; s__Pseudoalteromonas_tunicata	0	0	0	0	0	0	0	0	0	0	4	0	0	0	0	0
d__Bacteria; p__Bacteroidota; c__Bacteroidia; o__Flavobacteriales; f__Flavobacteriaceae; g__Muriicola	0	0	0	0	0	0	0	0	0	0	10	0	0	0	0	0
d__Bacteria; p__Proteobacteria; c__Gammaproteobacteria; o__Gammaproteobacteria_Incertae_Sedis; f__Unknown_Family; g__uncultured; s__uncultured_sediment	0	0	0	0	0	0	0	0	0	0	0	0	0	0	0	8
d__Bacteria; p__Proteobacteria; c__Gammaproteobacteria; o__Steroidobacterales; f__Woeseiaceae; g__Woeseia	0	0	0	0	0	0	0	0	14	0	0	0	0	0	0	0
d__Bacteria; p__Actinobacteriota; c__Acidimicrobiia; o__Microtrichales; f__Microtrichaceae; g__uncultured; s__uncultured_bacterium	0	0	0	0	0	56	0	0	0	0	0	0	0	0	0	0
d__Bacteria; p__Bacteroidota; c__Bacteroidia; o__Chitinophagales; f__Saprospiraceae; g__Rubidimonas; s__uncultured_Bacteroidetes	0	0	0	0	0	0	0	0	0	0	0	0	0	0	0	6
d__Bacteria; p__Deinococcota; c__Deinococci; o__Deinococcales; f__Trueperaceae; g__Truepera; s__uncultured_bacterium	0	0	0	0	0	0	0	0	0	0	0	0	0	0	0	5
d__Bacteria; p__Verrucomicrobiota; c__Verrucomicrobiae; o__Pedosphaerales; f__Pedosphaeraceae; g__SCGC_AAA164-E04; s__Verrucomicrobia_bacterium	0	0	0	0	0	0	0	0	0	0	0	0	18	23	5	2
d__Bacteria; p__Marinimicrobia_(SAR406_clade); c__Marinimicrobia_(SAR406_clade); o__Marinimicrobia_(SAR406_clade); f__Marinimicrobia_(SAR406_clade); g__Marinimicrobia_(SAR406_clade)	0	0	0	0	0	0	0	0	0	0	0	0	4	0	0	0
d__Bacteria; p__Bacteroidota; c__Bacteroidia; o__Flavobacteriales; f__NS7_marine_group; g__NS7_marine_group; s__uncultured_bacterium	4	0	0	0	0	0	0	0	0	0	0	0	0	0	0	0
d__Bacteria; p__Proteobacteria; c__Gammaproteobacteria; o__Oceanospirillales; f__Saccharospirillaceae	0	0	0	0	0	0	0	0	0	0	0	0	0	0	0	5
d__Bacteria; p__Bacteroidota; c__Bacteroidia; o__Chitinophagales; f__Saprospiraceae; g__Portibacter; s__uncultured_deep-sea	0	0	0	0	0	0	0	0	5	0	0	0	0	0	0	0
d__Bacteria; p__Desulfobacterota; c__Desulfobacteria; o__Desulfobacterales; f__Desulfosarcinaceae; g__uncultured	0	0	0	0	0	0	0	0	13	0	0	0	0	0	0	0
d__Bacteria; p__Proteobacteria; c__Gammaproteobacteria; o__Alteromonadales; f__Alteromonadaceae	0	0	0	0	0	0	0	9	0	0	0	0	0	0	0	0
d__Bacteria; p__Proteobacteria; c__Gammaproteobacteria; o__Oceanospirillales; f__Hahellaceae; g__Hahella; s__Allohahella_marinimesophila	0	0	0	0	0	0	0	0	0	0	0	0	0	0	0	5
d__Bacteria; p__Proteobacteria; c__Gammaproteobacteria; o__Burkholderiales	0	0	0	0	0	2	0	0	0	0	0	0	0	0	0	0
d__Bacteria; p__Bacteroidota; c__Bacteroidia; o__Chitinophagales; f__Saprospiraceae; g__uncultured	0	0	0	11	0	94	0	0	0	0	0	0	0	0	0	0
d__Bacteria; p__Proteobacteria; c__Alphaproteobacteria; o__Rhodobacterales; f__Rhodobacteraceae	0	0	0	0	0	0	0	0	0	10	0	0	0	0	0	0
d__Bacteria; p__Proteobacteria; c__Alphaproteobacteria; o__Rhodobacterales; f__Rhodobacteraceae	0	0	0	0	0	0	0	0	0	0	0	0	0	0	0	1
d__Bacteria; p__Proteobacteria; c__Gammaproteobacteria; o__Cellvibrionales; f__Spongiibacteraceae; g__Zhongshania; s__uncultured_bacterium	0	0	0	0	0	0	18	0	0	0	0	0	0	0	0	0
d__Bacteria; p__Proteobacteria; c__Gammaproteobacteria; o__Oceanospirillales; f__Hahellaceae; g__Hahella	0	0	0	0	0	0	0	0	120	0	0	0	0	0	0	0
d__Bacteria; p__Proteobacteria; c__Gammaproteobacteria; o__Alteromonadales; f__Marinobacteraceae; g__Marinobacter	0	0	0	0	0	0	152	103	29	0	0	0	0	0	0	0
d__Bacteria; p__Proteobacteria; c__Gammaproteobacteria; o__Alteromonadales; f__Pseudoalteromonadaceae; g__Pseudoalteromonas	0	0	0	0	0	0	576	494	467	0	0	0	0	0	0	0
d__Bacteria; p__Proteobacteria; c__Alphaproteobacteria; o__SAR11_clade; f__Clade_II; g__Clade_II; s__unidentified_marine	0	0	0	0	0	0	0	0	0	0	3	0	0	0	0	0
d__Bacteria; p__Firmicutes; c__Bacilli; o__Lactobacillales; f__Enterococcaceae; g__Enterococcus	0	36	89	0	0	0	0	0	0	0	0	0	0	0	0	0
d__Bacteria; p__Proteobacteria; c__Alphaproteobacteria; o__Rickettsiales; f__S25-593; g__S25-593; s__uncultured_marine	0	0	0	0	0	0	0	0	0	0	0	0	10	0	0	0
d__Bacteria; p__NB1-j; c__NB1-j; o__NB1-j; f__NB1-j; g__NB1-j	7	0	0	0	0	0	0	0	0	0	0	0	0	0	0	0
d__Bacteria; p__Proteobacteria; c__Gammaproteobacteria; o__Cellvibrionales; f__Halieaceae; g__Luminiphilus	0	0	0	0	0	0	0	0	0	0	0	0	0	4	0	0
d__Bacteria; p__Bdellovibrionota; c__Oligoflexia; o__Oligoflexales; f__uncultured; g__uncultured	0	0	0	0	1	0	0	0	0	0	0	0	0	0	0	0
d__Bacteria; p__Proteobacteria; c__Gammaproteobacteria; o__Alteromonadales; f__Alteromonadaceae; g__Rheinheimera	0	0	0	0	0	0	0	0	0	0	182	0	0	0	0	9
d__Bacteria; p__Proteobacteria; c__Alphaproteobacteria; o__Kiloniellales; f__Kiloniellaceae; g__uncultured; s__uncultured_Ochrobactrum	0	0	0	0	0	0	0	0	6	0	0	0	0	0	0	0
d__Bacteria; p__Proteobacteria; c__Alphaproteobacteria; o__SAR11_clade; f__Clade_II; g__Clade_II	0	0	0	0	0	0	0	0	0	5	5	0	0	0	0	0
d__Bacteria; p__Planctomycetota; c__Planctomycetes; o__Pirellulales; f__Pirellulaceae; g__Blastopirellula; s__uncultured_bacterium	40	0	6	0	65	0	0	0	0	0	0	0	0	0	0	0
d__Bacteria; p__Bacteroidota; c__Bacteroidia; o__Flavobacteriales; f__Flavobacteriaceae; g__Salegentibacter	0	0	0	0	0	0	5	0	0	0	0	0	0	0	0	0
d__Bacteria; p__Bacteroidota; c__Bacteroidia; o__Flavobacteriales; f__Cryomorphaceae; g__Owenweeksia; s__Owenweeksia_hongkongensis	0	0	0	0	0	0	17	0	0	0	0	0	0	0	0	0
d__Bacteria; p__Bacteroidota; c__Bacteroidia; o__Sphingobacteriales; f__NS11-12_marine_group; g__NS11-12_marine_group; s__unidentified_marine	0	0	0	0	0	0	0	0	0	12	28	0	0	0	0	0
d__Bacteria; p__Proteobacteria; c__Gammaproteobacteria; o__Oceanospirillales; f__Litoricolaceae; g__Litoricola; s__uncultured_marine	0	0	0	0	0	0	0	0	0	0	0	0	8	0	0	0
d__Bacteria; p__Proteobacteria; c__Alphaproteobacteria; o__Puniceispirillales; f__SAR116_clade; g__SAR116_clade	0	0	0	0	0	0	0	0	0	0	0	0	45	53	3	1
d__Bacteria; p__Bacteroidota; c__Bacteroidia; o__Flavobacteriales; f__Flavobacteriaceae; g__Robiginitalea; s__uncultured_Bacteroidetes	0	0	0	0	0	0	1	0	22	0	0	0	0	0	0	0
d__Bacteria; p__Actinobacteriota; c__Actinobacteria; o__Streptomycetales; f__Streptomycetaceae; g__Streptomyces	0	0	0	8	0	0	1	0	0	0	0	0	0	0	0	0
d__Bacteria; p__Proteobacteria; c__Alphaproteobacteria; o__Caulobacterales; f__Caulobacteraceae; g__Brevundimonas; s__Brevundimonas_bullata	0	0	0	0	0	0	0	0	0	0	0	0	0	0	0	18
d__Bacteria; p__Bacteroidota; c__Bacteroidia; o__Chitinophagales; f__Saprospiraceae	0	0	0	0	0	13	0	0	0	0	0	0	0	0	0	0
d__Bacteria; p__Bacteroidota; c__Bacteroidia; o__Chitinophagales; f__Saprospiraceae; g__Lewinella; s__uncultured_Bacteroidetes	0	0	0	2	0	17	0	0	0	0	0	0	0	0	0	0
d__Bacteria; p__Actinobacteriota; c__Acidimicrobiia; o__Microtrichales; f__Microtrichaceae; g__uncultured; s__uncultured_bacterium	0	0	0	88	0	20	0	0	0	0	0	0	0	0	0	0
d__Bacteria; p__Bacteroidota; c__Bacteroidia; o__Flavobacteriales; f__Flavobacteriaceae; g__Geojedonia; s__Flavobacteriaceae_bacterium	0	0	0	0	0	0	0	0	0	9	51	0	0	0	0	0
d__Bacteria; p__Proteobacteria; c__Gammaproteobacteria; o__Enterobacterales; f__Enterobacteriaceae; g__Escherichia-Shigella	51	3504	2832	239	82	36	36	46	63	0	0	0	0	0	0	0
d__Bacteria; p__Desulfobacterota; c__Desulfovibrionia; o__Desulfovibrionales; f__Desulfovibrionaceae; g__Desulfovibrio	0	0	0	0	0	0	0	0	0	0	0	0	0	0	0	1
d__Bacteria; p__Proteobacteria; c__Gammaproteobacteria; o__Enterobacterales; f__Enterobacteriaceae; g__Escherichia-Shigella	0	0	0	16	0	0	0	0	0	0	0	0	0	0	0	0
d__Bacteria; p__Proteobacteria; c__Alphaproteobacteria; o__Rhodobacterales; f__Rhodobacteraceae	0	0	0	19	0	0	0	0	0	0	0	0	0	0	0	0
d__Bacteria; p__Bacteroidota; c__Bacteroidia; o__Chitinophagales; f__Saprospiraceae; g__uncultured; s__uncultured_Flavobacterium	123	0	15	30	0	0	0	0	0	0	0	0	0	0	0	0
d__Bacteria; p__Bacteroidota; c__Bacteroidia; o__Flavobacteriales; f__Crocinitomicaceae; g__Salinirepens	0	0	0	0	0	0	0	0	0	0	5	0	0	0	0	0
d__Bacteria; p__Proteobacteria; c__Gammaproteobacteria; o__Oceanospirillales; f__Halomonadaceae; g__Halomonas	0	0	0	0	0	0	0	0	0	13	0	0	0	0	0	0
d__Bacteria; p__Bacteroidota; c__Bacteroidia; o__Chitinophagales; f__Saprospiraceae; g__uncultured; s__uncultured_Sphingobacterium	0	0	0	0	0	0	0	0	0	0	0	0	0	0	0	25
d__Bacteria; p__Firmicutes; c__Clostridia; o__Clostridiales; f__Clostridiaceae; g__Clostridium_sensu_stricto_1; s__uncultured_bacterium	0	0	0	0	3	0	0	0	0	0	0	0	0	0	0	0
d__Bacteria; p__Proteobacteria; c__Gammaproteobacteria; o__Cellvibrionales; f__Cellvibrionaceae; g__Cellvibrio	0	0	0	0	0	0	0	0	0	0	0	0	0	0	0	1
d__Bacteria; p__Proteobacteria; c__Gammaproteobacteria; o__Alteromonadales; f__Pseudoalteromonadaceae; g__Pseudoalteromonas	0	0	0	0	0	0	40	0	52	0	0	0	0	0	0	0
d__Bacteria; p__Actinobacteriota; c__Actinobacteria; o__Micrococcales; f__Microbacteriaceae; g__DS001; s__marine_metagenome	0	0	0	0	0	0	0	0	0	0	0	0	7	0	0	0
d__Bacteria; p__Planctomycetota; c__Planctomycetes; o__Pirellulales; f__Pirellulaceae; g__Pirellula; s__uncultured_Planctomycetales	0	0	0	7	28	0	0	0	0	0	0	0	0	0	0	0
d__Bacteria; p__Proteobacteria; c__Gammaproteobacteria; o__Alteromonadales; f__Alteromonadaceae	0	0	0	0	0	0	0	0	0	0	0	0	0	0	0	1
d__Bacteria; p__Bacteroidota; c__Bacteroidia; o__Flavobacteriales; f__Flavobacteriaceae; g__Croceibacter; s__Croceibacter_atlanticus	0	0	0	0	0	0	0	0	0	5	14	0	0	0	0	0
d__Bacteria; p__Proteobacteria; c__Alphaproteobacteria	54	0	0	0	0	0	0	0	0	0	0	0	0	0	0	0
d__Bacteria; p__Proteobacteria; c__Alphaproteobacteria; o__Rhizobiales	0	0	0	0	0	0	0	0	0	0	0	0	0	0	0	1
d__Bacteria; p__Proteobacteria; c__Gammaproteobacteria; o__Oceanospirillales; f__Saccharospirillaceae; g__Oceanobacter	0	0	0	0	0	0	0	14	0	0	0	0	0	0	0	0
d__Bacteria; p__Proteobacteria; c__Alphaproteobacteria	0	0	0	0	0	0	0	0	0	0	0	0	0	0	0	1
d__Bacteria; p__Proteobacteria; c__Gammaproteobacteria; o__Alteromonadales; f__Pseudoalteromonadaceae; g__Pseudoalteromonas	170	104	125	77	40	71	4707	4801	4136	0	0	0	0	0	0	0
d__Bacteria; p__Proteobacteria; c__Gammaproteobacteria; o__Cellvibrionales; f__Cellvibrionaceae; g__uncultured	0	0	0	0	0	0	0	0	0	0	0	0	0	0	0	1
d__Bacteria; p__Bacteroidota; c__Bacteroidia; o__Chitinophagales; f__Saprospiraceae; g__Rubidimonas; s__uncultured_Bacteroidetes	0	0	0	0	0	12	0	0	0	0	0	0	0	0	0	0
d__Bacteria; p__Firmicutes; c__Clostridia; o__Lachnospirales	0	0	0	0	0	0	0	0	0	0	0	77	0	0	0	6
d__Bacteria; p__Planctomycetota; c__Phycisphaerae; o__MSBL9; f__4572-13; g__4572-13; s__uncultured_bacterium	0	0	0	0	0	0	0	0	0	0	1	0	0	0	0	0
d__Bacteria; p__Bacteroidota; c__Bacteroidia; o__Chitinophagales; f__Saprospiraceae; g__uncultured; s__uncultured_Flavobacterium	0	0	0	0	0	0	0	0	0	0	0	0	0	0	0	4
d__Bacteria; p__Proteobacteria; c__Alphaproteobacteria; o__Rhodobacterales; f__Rhodobacteraceae; g__Sulfitobacter; s__alpha_proteobacterium	0	0	0	0	0	0	0	0	0	10	0	0	0	0	0	0
d__Bacteria; p__Chloroflexi; c__Anaerolineae; o__Caldilineales; f__Caldilineaceae; g__uncultured; s__uncultured_bacterium	0	0	0	1	0	0	0	0	0	0	0	0	0	0	0	0
d__Bacteria; p__Actinobacteriota; c__Actinobacteria; o__Streptomycetales; f__Streptomycetaceae; g__Streptomyces	0	0	0	0	0	0	0	0	0	0	0	0	0	0	0	2
d__Bacteria; p__Proteobacteria; c__Gammaproteobacteria; o__Gammaproteobacteria_Incertae_Sedis; f__Unknown_Family; g__Alkalimarinus; s__uncultured_bacterium	0	0	0	0	0	0	8	0	0	0	0	0	0	0	0	0
d__Bacteria; p__Bacteroidota; c__Bacteroidia; o__Cytophagales; f__Cyclobacteriaceae; g__Algoriphagus	0	0	0	0	0	0	0	4	4	0	0	0	0	0	0	0
d__Bacteria; p__Proteobacteria; c__Alphaproteobacteria; o__Sphingomonadales; f__Sphingomonadaceae; g__Sphingorhabdus	0	0	0	0	0	0	0	0	0	0	0	0	0	0	0	3
d__Bacteria; p__Bacteroidota; c__Bacteroidia; o__Flavobacteriales; f__Flavobacteriaceae; g__Dokdonia; s__Dokdonia_genika	0	0	0	0	0	0	0	0	0	20	36	0	0	0	0	0
d__Bacteria; p__Bacteroidota; c__Bacteroidia; o__Flavobacteriales; f__Flavobacteriaceae; g__Eudoraea; s__Eudoraea_chungangensis	0	0	0	0	0	0	0	0	13	0	0	0	0	0	0	0
d__Bacteria; p__Bacteroidota; c__Bacteroidia; o__Flavobacteriales; f__Flavobacteriaceae; g__Flavobacterium; s__Flavobacterium_gelidilacus	0	0	0	0	0	0	0	0	0	3706	1338	16	10	9	9	47
d__Bacteria; p__Bacteroidota; c__Bacteroidia; o__Chitinophagales; f__Saprospiraceae	0	0	0	0	0	25	0	0	0	0	0	0	0	0	0	0
d__Bacteria; p__Proteobacteria; c__Gammaproteobacteria; o__Gammaproteobacteria_Incertae_Sedis; f__Unknown_Family; g__uncultured; s__uncultured_bacterium	0	0	0	0	0	0	0	0	0	0	0	0	0	0	0	4
d__Bacteria; p__Marinimicrobia_(SAR406_clade); c__Marinimicrobia_(SAR406_clade); o__Marinimicrobia_(SAR406_clade); f__Marinimicrobia_(SAR406_clade); g__Marinimicrobia_(SAR406_clade); s__uncultured_bacterium	0	0	0	0	0	0	0	0	0	0	0	0	0	0	5	6
d__Bacteria; p__Proteobacteria; c__Gammaproteobacteria; o__Enterobacterales; f__Erwiniaceae; g__Pantoea; s__Erwinia_gerundensis	0	0	0	0	0	0	0	0	0	0	0	0	0	0	13	0
d__Bacteria; p__Proteobacteria; c__Alphaproteobacteria; o__Rhodospirillales; f__Thalassospiraceae; g__Thalassospira	0	0	0	0	0	0	0	0	0	0	0	0	0	0	34	0
d__Bacteria; p__Proteobacteria; c__Gammaproteobacteria; o__Alteromonadales; f__Pseudoalteromonadaceae; g__Pseudoalteromonas	0	0	0	0	0	0	0	0	0	163	0	0	0	0	0	0
d__Bacteria; p__Bacteroidota; c__Bacteroidia; o__Cytophagales; f__Cyclobacteriaceae; g__Algoriphagus; s__Algoriphagus_ornithinivorans	0	0	0	0	0	0	0	0	0	0	0	0	0	0	0	1
d__Bacteria; p__Proteobacteria; c__Gammaproteobacteria; o__Nitrosococcales; f__Nitrosococcaceae; g__AqS1; s__Candidatus_Kentron	0	0	0	0	0	0	0	0	0	0	0	0	1	0	0	0
d__Bacteria; p__Proteobacteria; c__Alphaproteobacteria; o__Rhodobacterales; f__Rhodobacteraceae; g__Ruegeria	24	0	0	0	0	0	0	0	0	0	0	0	0	0	0	0
d__Bacteria; p__Proteobacteria; c__Gammaproteobacteria; o__Vibrionales; f__Vibrionaceae; g__Vibrio	0	75	0	0	182	0	0	0	0	0	0	0	0	0	0	0
d__Bacteria; p__Proteobacteria; c__Gammaproteobacteria; o__MBAE14; f__MBAE14; g__MBAE14; s__uncultured_gamma	0	0	0	0	0	0	0	0	2	0	0	0	0	0	0	0
d__Bacteria; p__Proteobacteria; c__Alphaproteobacteria; o__Rhodobacterales; f__Rhodobacteraceae; g__uncultured	0	0	7	0	0	0	0	0	0	0	0	0	0	0	0	0
d__Bacteria; p__Proteobacteria; c__Gammaproteobacteria; o__Alteromonadales; f__Idiomarinaceae; g__Idiomarina; s__Pseudidiomarina_aestuarii	0	0	0	0	0	0	0	0	0	0	88	0	0	0	0	0
d__Bacteria; p__Proteobacteria; c__Gammaproteobacteria; o__Alteromonadales; f__Pseudoalteromonadaceae; g__Pseudoalteromonas	15	0	0	0	0	0	266	222	260	0	0	0	0	0	0	0
d__Bacteria; p__Proteobacteria; c__Gammaproteobacteria; o__Oceanospirillales; f__Alcanivoracaceae1; g__Alcanivorax	0	0	0	0	0	0	39	0	0	0	0	0	0	0	0	0
d__Bacteria; p__Bacteroidota; c__Bacteroidia; o__Chitinophagales; f__Saprospiraceae; g__uncultured; s__uncultured_Flavobacterium	44	0	0	0	0	24	0	0	0	0	0	0	0	0	0	0
d__Bacteria; p__Bacteroidota; c__Bacteroidia; o__Flavobacteriales; f__Cryomorphaceae; g__uncultured; s__uncultured_Owenweeksia	0	0	0	0	0	0	0	0	0	0	0	0	77	56	13	0
d__Bacteria; p__Actinobacteriota; c__Acidimicrobiia	0	0	0	0	0	0	0	0	0	0	0	0	0	0	0	1
d__Bacteria; p__Bacteroidota; c__Bacteroidia; o__Flavobacteriales; f__Flavobacteriaceae	0	0	0	0	0	0	0	0	24	0	0	0	0	0	0	0
d__Bacteria; p__Verrucomicrobiota; c__Verrucomicrobiae; o__Verrucomicrobiales; f__DEV007; g__DEV007	0	0	0	0	0	0	0	0	0	0	0	0	0	0	0	1
d__Bacteria; p__Proteobacteria; c__Gammaproteobacteria; o__Oceanospirillales; f__Alcanivoracaceae1; g__Alcanivorax	0	0	0	0	0	0	0	0	0	6	5	10	0	0	0	0
d__Bacteria; p__Proteobacteria; c__Gammaproteobacteria; o__SAR86_clade; f__SAR86_clade; g__SAR86_clade	0	0	0	0	0	0	0	0	0	0	7	0	69	227	49	52
d__Bacteria; p__Verrucomicrobiota; c__Verrucomicrobiae; o__Opitutales; f__Puniceicoccaceae; g__Pelagicoccus; s__uncultured_bacterium	0	0	0	0	0	0	0	0	5	0	0	0	0	0	0	0
d__Bacteria; p__Proteobacteria; c__Gammaproteobacteria; o__SAR86_clade; f__SAR86_clade; g__SAR86_clade	0	0	0	0	0	0	0	0	0	0	0	0	0	81	0	0
d__Bacteria; p__Actinobacteriota; c__Acidimicrobiia; o__Microtrichales; f__Microtrichaceae; g__Sva0996_marine_group	0	0	0	0	0	13	0	0	0	0	0	0	0	0	0	0
d__Bacteria; p__Bacteroidota; c__Bacteroidia; o__Flavobacteriales; f__Flavobacteriaceae; g__NS2b_marine_group	0	0	0	0	0	0	0	0	0	0	0	0	9	0	0	0
d__Bacteria; p__Proteobacteria; c__Gammaproteobacteria; o__Alteromonadales; f__Pseudoalteromonadaceae; g__Pseudoalteromonas	0	0	0	0	0	0	0	0	0	0	0	97	0	0	0	0
d__Bacteria; p__Proteobacteria; c__Gammaproteobacteria	0	0	0	0	0	0	0	0	0	5	18	23	0	0	0	0
d__Bacteria; p__Proteobacteria; c__Gammaproteobacteria; o__Burkholderiales; f__Methylophilaceae; g__UBA6140	0	0	0	0	0	0	0	0	0	0	15	0	0	0	0	0
d__Bacteria; p__Bacteroidota; c__Bacteroidia; o__Flavobacteriales; f__Flavobacteriaceae; g__Winogradskyella	0	0	0	0	0	0	0	0	0	3	0	0	0	0	0	0
d__Bacteria; p__Proteobacteria; c__Alphaproteobacteria; o__Rhodospirillales; f__Magnetospiraceae; g__uncultured; s__marine_metagenome	0	0	0	0	0	0	0	0	0	0	0	0	8	8	0	0
d__Bacteria; p__Proteobacteria; c__Alphaproteobacteria; o__Rhizobiales; f__Rhizobiaceae; g__Allorhizobium-Neorhizobium-Pararhizobium-Rhizobium	0	0	0	0	0	0	0	0	2	0	0	0	0	0	0	0
d__Bacteria; p__Bacteroidota; c__Bacteroidia; o__Flavobacteriales; f__Crocinitomicaceae; g__Crocinitomix	0	0	0	0	0	0	0	0	0	23	0	0	0	0	0	0
d__Bacteria; p__Proteobacteria; c__Gammaproteobacteria; o__Ectothiorhodospirales; f__Ectothiorhodospiraceae; g__uncultured; s__uncultured_marine	0	0	0	0	0	0	0	0	0	0	0	0	72	133	34	9
d__Bacteria; p__Bacteroidota; c__Bacteroidia; o__Chitinophagales; f__Saprospiraceae; g__uncultured	0	0	0	0	0	40	0	0	0	0	0	0	0	0	0	0
d__Bacteria; p__Proteobacteria; c__Alphaproteobacteria; o__Rhodospirillales; f__Thalassospiraceae; g__Thalassospira	0	52	0	0	0	0	0	0	0	0	0	0	0	0	0	0
d__Bacteria; p__Proteobacteria; c__Gammaproteobacteria; o__Alteromonadales; f__Pseudoalteromonadaceae; g__Pseudoalteromonas	18	0	0	0	0	0	0	37	0	0	0	0	0	0	0	0
d__Bacteria; p__Bacteroidota; c__Bacteroidia; o__Chitinophagales; f__Saprospiraceae; g__uncultured	4	0	0	0	0	4	0	0	0	0	0	0	0	0	0	0
d__Bacteria; p__Bacteroidota; c__Bacteroidia; o__Chitinophagales; f__Saprospiraceae; g__uncultured; s__uncultured_Flavobacterium	20	0	0	6	0	0	0	0	0	0	0	0	0	0	0	0
d__Bacteria; p__Actinobacteriota; c__Actinobacteria; o__Propionibacteriales; f__Nocardioidaceae; g__Nocardioides	0	0	0	0	0	0	0	0	0	0	2	0	0	0	0	0
d__Bacteria; p__Bacteroidota; c__Bacteroidia; o__Flavobacteriales; f__Flavobacteriaceae; g__Flavobacterium	0	0	0	0	0	0	23	0	0	0	0	0	0	0	0	0
d__Bacteria; p__Proteobacteria; c__Alphaproteobacteria; o__Sphingomonadales; f__Sphingomonadaceae; g__Sphingomonas	0	41	0	0	0	0	0	0	0	0	0	0	0	0	0	0
d__Bacteria; p__Proteobacteria; c__Gammaproteobacteria; o__Oceanospirillales; f__Halomonadaceae; g__uncultured; s__Pseudomonas_sp.	0	0	0	0	0	0	0	0	0	0	0	0	0	0	1	0
d__Bacteria; p__Proteobacteria; c__Gammaproteobacteria; o__Nitrosococcales; f__Methylophagaceae; g__Methylophaga	0	0	0	0	0	0	0	0	0	113	0	0	0	0	0	0
d__Bacteria; p__Proteobacteria; c__Alphaproteobacteria; o__Rhizobiales; f__Rhizobiaceae; g__uncultured	13	0	4	0	0	0	0	0	0	0	0	0	0	0	0	0
d__Bacteria; p__Proteobacteria; c__Alphaproteobacteria; o__SAR11_clade; f__Clade_I; g__Clade_Ia	0	0	0	0	0	0	0	0	0	0	0	0	50	0	47	0
d__Bacteria; p__Proteobacteria; c__Gammaproteobacteria; o__Burkholderiales; f__MWH-UniP1_aquatic_group; g__MWH-UniP1_aquatic_group; s__marine_metagenome	0	0	0	0	0	0	0	0	0	0	0	0	9	0	0	0
d__Bacteria; p__Bacteroidota; c__Bacteroidia; o__Chitinophagales; f__uncultured; g__uncultured	0	0	0	0	0	0	0	0	0	0	0	0	0	0	0	2
d__Bacteria; p__Chloroflexi; c__Anaerolineae; o__Ardenticatenales; f__uncultured; g__uncultured; s__uncultured_bacterium	0	0	0	0	0	0	0	0	0	0	0	0	0	0	0	4
d__Bacteria; p__Proteobacteria; c__Gammaproteobacteria; o__Pseudomonadales; f__Moraxellaceae; g__Acinetobacter	0	0	16	0	0	0	0	0	0	0	0	0	0	0	0	0
d__Bacteria; p__Proteobacteria; c__Gammaproteobacteria; o__UBA10353_marine_group; f__UBA10353_marine_group; g__UBA10353_marine_group; s__uncultured_bacterium	0	0	0	0	0	0	0	0	0	7	0	0	0	0	0	0
d__Bacteria; p__Proteobacteria; c__Gammaproteobacteria	0	0	0	0	0	0	0	0	0	0	0	0	0	0	0	7
d__Bacteria; p__Proteobacteria; c__Gammaproteobacteria; o__Alteromonadales; f__Alteromonadaceae; g__Alteromonas	0	0	0	0	0	0	0	0	0	0	0	9	0	0	0	0
d__Bacteria; p__Proteobacteria; c__Gammaproteobacteria; o__Granulosicoccales; f__Granulosicoccaceae; g__Granulosicoccus	0	0	0	0	0	0	0	0	0	0	0	0	0	0	0	1
d__Bacteria; p__Proteobacteria; c__Gammaproteobacteria; o__Alteromonadales; f__Alteromonadaceae; g__Paraglaciecola; s__uncultured_gamma	0	0	0	0	0	0	0	14	0	0	0	0	0	0	0	0
d__Bacteria; p__Proteobacteria; c__Gammaproteobacteria; o__Cellvibrionales; f__Halieaceae; g__OM60(NOR5)_clade; s__uncultured_Haliea	0	0	0	0	0	0	0	0	0	0	0	0	10	35	0	0
d__Bacteria; p__Proteobacteria; c__Gammaproteobacteria; o__Cellvibrionales; f__Cellvibrionaceae; g__Saccharophagus; s__Saccharophagus_sp.	0	0	0	0	0	0	0	0	16	0	0	0	0	0	0	0
d__Bacteria; p__Nitrospirota; c__4-29-1; o__4-29-1; f__4-29-1; g__4-29-1; s__uncultured_bacterium	0	0	0	0	0	0	0	0	0	0	0	2	0	0	0	0
d__Bacteria; p__Proteobacteria; c__Alphaproteobacteria; o__Rhodospirillales; f__Magnetospiraceae; g__uncultured	0	0	0	0	0	0	0	0	0	0	0	0	1	0	0	0
d__Bacteria; p__Proteobacteria; c__Gammaproteobacteria	0	0	0	0	0	0	225	21	0	0	0	0	0	0	0	0
d__Bacteria; p__Bacteroidota; c__Bacteroidia; o__Flavobacteriales; f__Flavobacteriaceae; g__Salinimicrobium	0	0	0	0	0	0	0	0	0	0	25	0	0	0	0	0
d__Bacteria; p__Actinobacteriota; c__Acidimicrobiia; o__Microtrichales; f__Microtrichaceae; g__uncultured; s__uncultured_marine	0	0	0	0	0	0	0	0	0	0	0	0	0	0	0	5
d__Bacteria; p__Proteobacteria; c__Gammaproteobacteria; o__Alteromonadales; f__Alteromonadaceae; g__Alteromonas	0	0	0	0	0	0	0	0	7	0	0	0	0	0	0	0
d__Bacteria; p__NB1-j; c__NB1-j; o__NB1-j; f__NB1-j; g__NB1-j; s__uncultured_bacterium	0	0	0	1	0	0	0	0	0	0	0	0	0	0	0	0
d__Bacteria; p__Proteobacteria; c__Gammaproteobacteria; o__Alteromonadales; f__Pseudoalteromonadaceae; g__Pseudoalteromonas	0	0	0	0	0	0	0	0	0	0	0	0	0	0	0	2
d__Bacteria; p__Proteobacteria; c__Gammaproteobacteria; o__SAR86_clade; f__SAR86_clade; g__SAR86_clade; s__metagenome	0	0	0	0	0	0	0	0	0	0	0	0	0	0	0	8
d__Bacteria; p__Proteobacteria; c__Gammaproteobacteria; o__Vibrionales; f__Vibrionaceae; g__Vibrio	0	0	8	0	0	0	0	0	0	0	0	0	0	0	0	0
d__Bacteria; p__Proteobacteria; c__Gammaproteobacteria; o__Alteromonadales; f__Alteromonadaceae; g__Paraglaciecola	0	0	0	0	0	0	0	0	0	0	0	33	0	0	0	4
d__Bacteria; p__Proteobacteria; c__Gammaproteobacteria; o__KI89A_clade; f__KI89A_clade; g__KI89A_clade	0	0	0	0	0	0	0	0	0	0	0	0	15	32	0	0
d__Bacteria; p__Firmicutes; c__Bacilli; o__Lactobacillales; f__Streptococcaceae; g__Streptococcus	0	0	0	0	0	0	0	0	0	0	0	0	0	54	0	0
d__Bacteria; p__Proteobacteria; c__Gammaproteobacteria; o__Cellvibrionales; f__Cellvibrionaceae	0	0	0	0	0	0	0	0	0	0	0	0	0	0	0	16
d__Bacteria; p__Bdellovibrionota; c__Oligoflexia; o__Oligoflexales; f__uncultured; g__uncultured; s__uncultured_bacterium	0	0	0	0	0	0	0	0	0	0	0	0	4	0	0	0
d__Bacteria; p__Bacteroidota; c__Bacteroidia; o__Bacteroidales; f__Bacteroidetes_BD2-2; g__Bacteroidetes_BD2-2	0	0	0	0	0	0	0	0	0	0	0	0	0	0	0	3
d__Bacteria; p__Cyanobacteria; c__Cyanobacteriia; o__Synechococcales; f__Cyanobiaceae; g__Synechococcus_CC9902	0	0	0	0	0	0	0	0	0	0	0	0	0	0	54	0
d__Bacteria; p__Proteobacteria; c__Gammaproteobacteria; o__Burkholderiales	0	0	0	15	0	0	0	0	0	0	0	0	0	0	0	0
d__Bacteria; p__Patescibacteria; c__Gracilibacteria; o__JGI_0000069-P22; f__JGI_0000069-P22; g__JGI_0000069-P22	0	0	0	0	0	0	0	0	0	0	0	0	0	0	0	2
d__Bacteria; p__Actinobacteriota; c__Acidimicrobiia; o__Actinomarinales; f__Actinomarinaceae; g__Candidatus_Actinomarina	0	0	0	0	0	0	0	0	0	0	0	0	40	31	11	0
d__Bacteria; p__Proteobacteria; c__Alphaproteobacteria; o__Puniceispirillales; f__Puniceispirillales; g__Puniceispirillales; s__uncultured_Rhodospirillales	0	0	0	0	0	0	0	0	0	0	0	4	0	0	0	0
d__Bacteria; p__Proteobacteria; c__Gammaproteobacteria; o__Alteromonadales; f__Idiomarinaceae; g__Idiomarina	0	0	0	0	0	0	0	0	0	0	52	0	0	0	0	0
d__Bacteria; p__Bacteroidota; c__Bacteroidia; o__Flavobacteriales; f__Flavobacteriaceae; g__Gillisia	0	0	0	0	0	0	0	0	0	0	36	0	0	0	0	0
d__Bacteria; p__Proteobacteria; c__Alphaproteobacteria; o__Rhodobacterales; f__Rhodobacteraceae	30	0	0	0	0	0	0	0	0	0	0	0	0	0	0	0
d__Bacteria; p__Proteobacteria; c__Gammaproteobacteria; o__Alteromonadales; f__Pseudoalteromonadaceae; g__Pseudoalteromonas	0	0	0	0	0	0	0	0	0	8	0	0	0	0	0	0
d__Bacteria; p__Proteobacteria; c__Alphaproteobacteria; o__Puniceispirillales; f__SAR116_clade; g__SAR116_clade; s__alpha_proteobacterium	0	0	0	0	0	0	0	0	0	0	0	0	13	0	0	0
d__Bacteria; p__Myxococcota; c__Myxococcia; o__Myxococcales; f__Myxococcaceae; g__P3OB-42; s__uncultured_bacterium	0	0	0	0	0	0	0	0	0	0	0	0	0	2	0	0
d__Bacteria; p__Bacteroidota; c__Bacteroidia; o__Chitinophagales; f__uncultured; g__uncultured; s__uncultured_Bacteroidetes	0	0	0	0	0	0	0	0	0	0	0	0	0	0	0	11
d__Bacteria; p__Proteobacteria; c__Gammaproteobacteria	96	0	0	0	0	0	0	0	0	0	0	0	0	0	0	0
d__Bacteria; p__Proteobacteria; c__Gammaproteobacteria; o__Alteromonadales; f__Alteromonadaceae; g__Rheinheimera	0	0	0	0	0	0	0	0	0	0	0	0	0	0	0	6
d__Bacteria; p__Deinococcota; c__Deinococci; o__Deinococcales; f__Trueperaceae; g__Truepera; s__uncultured_bacterium	0	0	0	0	0	49	0	0	0	0	0	0	0	0	0	0
d__Bacteria; p__Proteobacteria; c__Alphaproteobacteria; o__Rhodobacterales; f__Rhodobacteraceae; g__uncultured; s__uncultured_bacterium	19	0	0	0	0	0	0	0	0	0	0	0	0	0	0	0
d__Bacteria; p__Proteobacteria; c__Alphaproteobacteria; o__Rhodobacterales; f__Rhodobacteraceae; g__Paracoccus	20	0	0	0	0	0	0	0	0	0	0	0	0	0	0	0
d__Bacteria; p__Proteobacteria; c__Gammaproteobacteria; o__Alteromonadales; f__Pseudoalteromonadaceae; g__Pseudoalteromonas	0	0	0	0	0	0	37	0	0	0	0	0	0	0	0	0
d__Bacteria; p__Actinobacteriota; c__Acidimicrobiia; o__Microtrichales; f__Microtrichaceae; g__uncultured	0	0	0	0	0	9	0	0	0	0	0	0	0	0	0	0
d__Bacteria; p__Bacteroidota; c__Bacteroidia; o__Flavobacteriales; f__Flavobacteriaceae; g__Psychroserpens	0	0	0	0	0	0	0	64	14	0	0	0	0	0	0	0
d__Bacteria; p__Proteobacteria; c__Gammaproteobacteria; o__Cellvibrionales; f__Cellvibrionaceae; g__uncultured; s__uncultured_bacterium	0	0	0	1	0	0	0	0	0	0	0	0	0	0	0	0
d__Bacteria; p__Proteobacteria; c__Gammaproteobacteria; o__Oceanospirillales; f__Nitrincolaceae; g__Marinobacterium	0	0	0	0	0	0	0	0	0	0	0	0	0	0	0	2
d__Bacteria; p__Bacteroidota; c__Bacteroidia; o__Flavobacteriales; f__Crocinitomicaceae; g__Fluviicola; s__uncultured_bacterium	0	0	0	0	0	0	0	0	0	0	15	0	0	0	0	0
d__Bacteria; p__Campilobacterota; c__Campylobacteria; o__Campylobacterales; f__Sulfurimonadaceae; g__Sulfurimonas; s__bacterium_enrichment	0	0	0	0	0	0	0	0	0	0	33	280	0	3	0	21
d__Bacteria; p__Proteobacteria; c__Gammaproteobacteria; o__Alteromonadales; f__Alteromonadaceae; g__Alishewanella	0	0	0	0	0	0	0	0	0	82	0	38	0	0	0	0
d__Bacteria; p__Proteobacteria; c__Gammaproteobacteria; o__SAR86_clade; f__SAR86_clade; g__SAR86_clade	0	0	0	0	0	0	0	0	0	0	0	0	0	0	0	1
d__Bacteria; p__Proteobacteria; c__Gammaproteobacteria	0	0	0	0	0	0	0	0	0	0	0	0	0	0	0	2
d__Bacteria; p__Proteobacteria; c__Alphaproteobacteria	46	0	0	3	0	0	0	0	0	0	0	0	0	0	0	0
d__Bacteria; p__Dadabacteria; c__Dadabacteriia; o__Dadabacteriales; f__Dadabacteriales; g__Dadabacteriales; s__metagenome	0	0	0	0	0	0	0	0	0	0	0	0	16	11	6	4
d__Bacteria; p__Proteobacteria; c__Gammaproteobacteria; o__SAR86_clade; f__SAR86_clade; g__SAR86_clade; s__marine_metagenome	0	0	0	0	0	0	0	0	0	2	0	0	35	170	61	21
d__Bacteria; p__Bacteroidota; c__Bacteroidia; o__Chitinophagales; f__Saprospiraceae; g__Lewinella	0	0	0	0	0	4	0	0	0	0	0	0	0	0	0	0
d__Bacteria; p__Proteobacteria; c__Gammaproteobacteria; o__Alteromonadales; f__Marinobacteraceae; g__Marinobacter	0	0	0	0	0	0	206	0	0	0	0	0	0	0	0	0
d__Bacteria; p__Bacteroidota; c__Bacteroidia; o__Flavobacteriales; f__Flavobacteriaceae; g__Aquibacter	9	0	0	0	0	0	0	0	0	0	0	0	0	0	0	0
d__Bacteria; p__Proteobacteria; c__Alphaproteobacteria; o__Rhodobacterales; f__Rhodobacteraceae; g__uncultured	0	0	11	0	0	0	0	0	0	0	0	0	0	0	0	0
d__Bacteria; p__Bacteroidota; c__Bacteroidia; o__Chitinophagales; f__Saprospiraceae; g__Portibacter; s__uncultured_Bacteroidetes	3	0	0	0	0	0	0	0	0	0	0	0	0	0	0	0
d__Bacteria; p__Proteobacteria; c__Alphaproteobacteria; o__Rhodospirillales; f__Thalassospiraceae; g__Thalassospira	0	0	0	0	0	0	0	0	0	0	0	0	0	9	0	0
d__Bacteria; p__Proteobacteria; c__Alphaproteobacteria; o__Rhodobacterales; f__Rhodobacteraceae; g__uncultured	0	0	0	0	0	0	0	0	0	0	0	0	16	0	0	0
d__Bacteria; p__Desulfobacterota; c__Desulfovibrionia; o__Desulfovibrionales; f__Desulfovibrionaceae; g__Desulfovibrio; s__Desulfovibrio_caledoniensis	0	0	0	0	0	0	0	0	0	0	0	0	0	0	0	1
d__Bacteria; p__Cyanobacteria; c__Cyanobacteriia; o__Synechococcales; f__Cyanobiaceae; g__Cyanobium_PCC-6307	0	0	0	0	0	0	0	0	0	0	0	0	96	124	8	0
d__Bacteria; p__Bacteroidota; c__Bacteroidia; o__Cytophagales; f__Hymenobacteraceae; g__Pontibacter	0	0	0	0	0	0	0	0	0	0	4	0	0	0	0	0
d__Bacteria; p__Proteobacteria; c__Gammaproteobacteria; o__Oceanospirillales; f__Oleiphilaceae; g__Oleiphilus; s__uncultured_gamma	0	0	0	0	0	0	0	0	0	65	30	14	0	0	0	0
d__Bacteria; p__Bacteroidota; c__Bacteroidia; o__Flavobacteriales; f__Flavobacteriaceae; g__Winogradskyella	0	0	0	0	0	0	0	35	73	0	0	0	0	0	0	0
d__Bacteria; p__Bacteroidota; c__Bacteroidia; o__Flavobacteriales; f__Flavobacteriaceae	0	0	0	0	0	0	0	0	0	0	5	0	0	0	0	0
d__Bacteria; p__Proteobacteria; c__Gammaproteobacteria; o__Salinisphaerales; f__Solimonadaceae; g__Polycyclovorans; s__uncultured_Solimonas	0	0	2	0	0	0	0	0	0	0	0	0	0	0	0	0
d__Bacteria; p__Desulfobacterota; c__Desulfobulbia; o__Desulfobulbales; f__Desulfobulbaceae; g__uncultured; s__uncultured_bacterium	0	0	0	0	0	0	0	0	0	0	28	0	0	0	0	0
Unassigned	0	0	0	8	0	0	0	0	0	0	0	0	0	0	0	0
d__Bacteria; p__Bacteroidota; c__Bacteroidia; o__Chitinophagales; f__Saprospiraceae; g__uncultured	0	0	0	0	0	0	0	0	0	0	0	0	0	0	0	3
d__Bacteria; p__Bacteroidota; c__Bacteroidia; o__Chitinophagales; f__Saprospiraceae	0	0	0	0	0	0	0	0	0	0	0	0	0	0	0	6
d__Bacteria; p__Proteobacteria; c__Alphaproteobacteria; o__Rhodobacterales; f__Rhodobacteraceae	0	0	0	0	0	0	0	0	0	0	0	0	19	0	0	0
d__Bacteria; p__Proteobacteria; c__Gammaproteobacteria; o__BD7-8; f__BD7-8; g__BD7-8; s__uncultured_bacterium	0	0	0	0	0	0	0	0	33	0	0	0	0	0	0	0
d__Bacteria; p__Campilobacterota; c__Campylobacteria; o__Campylobacterales; f__Sulfurimonadaceae; g__Sulfurimonas; s__bacterium_enrichment	0	0	0	0	0	0	0	0	0	41	0	0	0	0	0	0
d__Bacteria; p__Bacteroidota; c__Bacteroidia; o__Flavobacteriales; f__Flavobacteriaceae; g__Maribacter; s__Cytophaga_sp.	0	0	0	0	0	0	0	148	0	0	0	0	0	0	0	0
d__Bacteria; p__Actinobacteriota; c__Acidimicrobiia; o__Microtrichales; f__Microtrichaceae; g__Sva0996_marine_group	0	0	0	0	0	0	0	0	0	0	0	0	0	0	0	5
d__Bacteria; p__Proteobacteria; c__Gammaproteobacteria; o__B2M28; f__B2M28; g__B2M28; s__uncultured_gamma	0	0	0	0	0	0	0	0	12	0	0	0	0	0	0	0
d__Bacteria; p__Bacteroidota; c__Bacteroidia; o__Chitinophagales; f__Saprospiraceae; g__uncultured; s__uncultured_Flavobacterium	0	0	0	58	0	18	0	0	0	0	0	0	0	0	0	0
d__Bacteria; p__Bacteroidota; c__Bacteroidia; o__Flavobacteriales; f__Flavobacteriaceae; g__Flavobacterium; s__Flavobacterium_gelidilacus	0	0	0	0	0	0	0	0	0	9	0	0	0	0	0	0
d__Bacteria; p__Proteobacteria; c__Alphaproteobacteria; o__Rhodobacterales; f__Rhodobacteraceae; g__Sulfitobacter	0	0	0	0	0	0	0	0	0	73	1006	246	0	0	0	72
d__Bacteria; p__Bacteroidota; c__Bacteroidia; o__Chitinophagales; f__Saprospiraceae; g__Portibacter; s__uncultured_Bacteroidetes	0	0	0	0	0	34	0	0	0	0	0	0	0	0	0	0
d__Bacteria; p__Bacteroidota; c__Bacteroidia; o__Bacteroidales; f__Bacteroidetes_BD2-2; g__Bacteroidetes_BD2-2	0	0	0	0	0	0	0	0	0	0	0	12	0	0	0	0
d__Bacteria; p__Myxococcota; c__Polyangia; o__Polyangiales; f__Sandaracinaceae; g__uncultured	0	0	0	0	0	0	0	0	0	0	0	0	0	0	0	3
d__Bacteria; p__Bacteroidota; c__Bacteroidia; o__Chitinophagales; f__Saprospiraceae; g__uncultured; s__uncultured_Flavobacterium	0	0	0	0	0	0	0	0	0	0	0	0	0	0	0	9
d__Bacteria; p__Proteobacteria; c__Gammaproteobacteria; o__Coxiellales; f__Coxiellaceae; g__Coxiella; s__uncultured_bacterium	0	0	0	0	0	0	0	0	0	0	0	0	0	3	0	0
d__Bacteria; p__Proteobacteria; c__Alphaproteobacteria; o__Rhizobiales; f__Hyphomicrobiaceae; g__Filomicrobium; s__uncultured_Alphaproteobacteria	0	14	0	0	0	0	0	0	0	0	0	0	0	0	0	0
d__Bacteria; p__Bacteroidota; c__Bacteroidia; o__Flavobacteriales; f__Flavobacteriaceae	0	0	0	0	0	0	0	0	1	0	0	0	0	0	0	0
d__Bacteria; p__Proteobacteria; c__Alphaproteobacteria; o__Rhodobacterales; f__Rhodobacteraceae	0	0	0	0	0	0	6	17	0	0	0	0	0	0	0	0
d__Bacteria; p__Campilobacterota; c__Campylobacteria; o__Campylobacterales; f__Sulfurimonadaceae; g__Sulfurimonas; s__bacterium_enrichment	0	0	0	0	0	0	0	0	0	503	0	0	0	0	0	0
d__Archaea; p__Nanoarchaeota; c__Nanoarchaeia; o__Woesearchaeales; f__Woesearchaeales; g__Woesearchaeales; s__uncultured_bacterium	0	0	0	0	0	0	0	0	0	0	0	2	0	0	0	0
d__Bacteria; p__Chloroflexi; c__Dehalococcoidia; o__SAR202_clade; f__SAR202_clade; g__SAR202_clade; s__metagenome	0	0	0	0	0	0	0	0	0	0	0	0	0	0	6	0
d__Bacteria; p__Cyanobacteria; c__Cyanobacteriia; o__Synechococcales; f__Cyanobiaceae; g__Prochlorococcus_MIT9313	0	0	0	0	0	0	0	0	0	0	0	0	22	14	0	0
d__Bacteria; p__Proteobacteria; c__Gammaproteobacteria; o__Cellvibrionales; f__Cellvibrionaceae; g__Agaribacterium; s__uncultured_bacterium	0	0	0	0	0	0	0	0	0	0	0	0	0	0	0	9
d__Bacteria; p__Proteobacteria; c__Gammaproteobacteria; o__Alteromonadales; f__Alteromonadaceae; g__Alteromonas	0	0	0	0	0	0	0	0	0	0	11	0	0	0	0	0
d__Bacteria; p__Proteobacteria; c__Gammaproteobacteria	0	0	0	0	0	0	0	0	0	0	0	0	0	0	0	1
d__Bacteria; p__Bacteroidota; c__Bacteroidia; o__Flavobacteriales; f__Flavobacteriaceae; g__Flavobacteriaceae	0	0	0	0	0	0	0	0	24	0	0	0	0	0	0	0
d__Bacteria; p__Proteobacteria; c__Alphaproteobacteria; o__Rhodobacterales; f__Rhodobacteraceae; g__Sulfitobacter	0	0	0	0	0	0	0	0	23	0	0	0	0	0	0	0
d__Bacteria; p__Proteobacteria; c__Gammaproteobacteria; o__Pseudomonadales; f__Moraxellaceae; g__Psychrobacter; s__Psychrobacter_alimentarius	7	0	14	3	0	0	0	0	0	0	0	0	0	0	0	0
d__Bacteria; p__Proteobacteria; c__Alphaproteobacteria; o__Rhodobacterales; f__Rhodobacteraceae; g__Paracoccus	0	0	0	0	0	0	0	0	0	0	0	0	0	0	0	19
d__Bacteria; p__Bacteroidota; c__Bacteroidia; o__Flavobacteriales; f__Cryomorphaceae; g__uncultured; s__uncultured_Owenweeksia	0	0	0	0	0	0	0	0	0	0	0	0	0	0	0	10
d__Bacteria; p__Campilobacterota; c__Campylobacteria; o__Campylobacterales; f__Sulfurovaceae; g__Sulfurovum	0	0	0	0	0	0	0	0	0	15	0	19	0	0	0	0
d__Bacteria; p__Bacteroidota; c__Bacteroidia; o__Flavobacteriales; f__Flavobacteriaceae	0	0	0	0	0	0	0	0	0	0	100	0	0	0	0	0
d__Bacteria; p__Bacteroidota; c__Bacteroidia; o__Flavobacteriales; f__Flavobacteriaceae; g__NS4_marine_group	0	0	0	0	0	0	0	0	0	0	0	0	14	0	0	0
d__Bacteria; p__Proteobacteria; c__Gammaproteobacteria; o__Oceanospirillales; f__Marinomonadaceae; g__Marinomonas	0	0	0	0	0	0	0	0	0	0	0	17	0	0	0	0
d__Bacteria; p__Proteobacteria; c__Gammaproteobacteria; o__Burkholderiales; f__Burkholderiaceae; g__Burkholderia-Caballeronia-Paraburkholderia	0	17	0	0	0	0	0	0	0	0	0	0	0	0	0	0
d__Bacteria; p__Proteobacteria; c__Gammaproteobacteria; o__Xanthomonadales; f__Xanthomonadaceae	0	0	0	0	0	0	0	0	0	0	5	0	0	0	0	0
d__Bacteria; p__Proteobacteria; c__Gammaproteobacteria; o__Alteromonadales; f__Idiomarinaceae; g__Idiomarina	0	0	0	0	0	0	0	0	9	0	0	0	0	0	0	0
d__Bacteria; p__Bacteroidota; c__Bacteroidia; o__Chitinophagales; f__Saprospiraceae; g__Lewinella	60	0	0	0	0	0	0	0	0	0	0	0	0	0	0	0
d__Bacteria; p__Bacteroidota; c__Bacteroidia; o__Chitinophagales; f__Saprospiraceae; g__uncultured	0	0	0	0	0	0	0	0	0	0	0	0	0	0	0	7
d__Bacteria; p__Proteobacteria; c__Alphaproteobacteria; o__Sphingomonadales; f__Sphingomonadaceae	63	0	19	0	0	0	0	0	0	0	0	0	0	0	0	0
d__Bacteria; p__Proteobacteria; c__Gammaproteobacteria; o__Alteromonadales; f__Pseudoalteromonadaceae; g__Pseudoalteromonas	0	0	0	0	0	0	0	0	0	0	0	118	0	0	0	0
d__Bacteria; p__Planctomycetota; c__Planctomycetes; o__Pirellulales; f__Pirellulaceae; g__Blastopirellula	0	0	0	0	14	0	0	0	0	0	0	0	0	0	0	0
d__Bacteria; p__Bacteroidota; c__Bacteroidia; o__Flavobacteriales; f__Flavobacteriaceae; g__Ulvibacter; s__Aureitalea_sp.	0	0	0	0	0	0	0	0	0	7	0	0	0	0	0	0
d__Bacteria; p__Proteobacteria; c__Gammaproteobacteria; o__Vibrionales; f__Vibrionaceae; g__Vibrio	0	0	0	0	0	0	0	0	0	0	0	0	0	0	0	5
d__Bacteria; p__Proteobacteria; c__Gammaproteobacteria; o__SZB50; f__SZB50; g__SZB50; s__uncultured_bacterium	0	0	0	0	0	10	0	0	0	0	0	0	0	0	0	0
d__Bacteria; p__Bacteroidota; c__Bacteroidia; o__Chitinophagales; f__Saprospiraceae; g__Rubidimonas; s__uncultured_bacterium	131	0	6	0	0	93	0	0	0	0	0	0	0	0	0	0
d__Bacteria; p__Bacteroidota; c__Bacteroidia; o__Chitinophagales; f__Saprospiraceae; g__uncultured	0	0	0	0	0	0	0	0	0	0	0	0	0	0	0	2
d__Bacteria; p__Proteobacteria; c__Alphaproteobacteria; o__uncultured; f__uncultured; g__uncultured; s__uncultured_Alphaproteobacteria	0	0	0	0	0	0	0	0	0	0	0	0	0	0	0	6
d__Bacteria; p__Proteobacteria; c__Alphaproteobacteria; o__Rhodobacterales; f__Rhodobacteraceae; g__uncultured	0	0	0	0	0	0	0	0	0	0	0	0	17	12	7	8
d__Bacteria; p__Proteobacteria; c__Gammaproteobacteria	0	0	0	0	0	0	0	0	0	0	0	0	0	0	0	2
d__Bacteria; p__Planctomycetota; c__Planctomycetes; o__Pirellulales; f__Pirellulaceae; g__Rhodopirellula; s__uncultured_hydrocarbon	0	0	0	0	0	0	0	14	0	0	0	0	0	0	0	0
d__Bacteria; p__Actinobacteriota; c__Acidimicrobiia; o__Actinomarinales; f__Actinomarinaceae; g__Candidatus_Actinomarina; s__marine_metagenome	0	0	0	0	0	0	0	0	0	0	1	3	454	421	67	28
d__Bacteria; p__Chloroflexi; c__Anaerolineae; o__SBR1031; f__SBR1031; g__SBR1031; s__uncultured_microorganism	0	0	0	0	0	0	0	1	0	0	0	0	0	0	0	0
d__Bacteria; p__Proteobacteria; c__Gammaproteobacteria; o__Alteromonadales; f__Pseudoalteromonadaceae; g__Pseudoalteromonas	0	0	0	0	0	0	0	0	0	0	0	0	0	0	0	7
d__Bacteria; p__Proteobacteria; c__Alphaproteobacteria	0	0	0	0	0	0	0	0	0	0	0	0	0	0	5	0
d__Bacteria; p__Verrucomicrobiota; c__Verrucomicrobiae; o__Arctic97B-4_marine_group; f__Arctic97B-4_marine_group; g__Arctic97B-4_marine_group; s__marine_metagenome	0	0	0	0	0	0	0	0	0	0	0	0	3	0	0	0
d__Bacteria; p__Campilobacterota; c__Campylobacteria; o__Campylobacterales; f__Sulfurovaceae; g__Sulfurovum	0	0	0	0	0	0	0	0	0	0	0	1	0	0	0	0
d__Bacteria; p__Bacteroidota; c__Bacteroidia; o__Flavobacteriales; f__Cryomorphaceae; g__uncultured	0	0	0	0	0	0	0	0	0	0	0	0	7	6	0	0
d__Bacteria; p__Proteobacteria; c__Alphaproteobacteria; o__Rhodobacterales; f__Rhodobacteraceae	0	0	0	0	0	0	0	0	0	11	22	0	0	0	0	0
d__Bacteria; p__Proteobacteria; c__Gammaproteobacteria; o__Alteromonadales; f__Colwelliaceae; g__Thalassotalea; s__Thalassomonas_sp.	3	0	0	0	0	0	0	0	0	0	0	0	0	0	0	0
d__Bacteria; p__Bacteroidota; c__Bacteroidia; o__Flavobacteriales; f__Flavobacteriaceae; g__Tenacibaculum	0	0	0	5	0	0	0	0	0	0	0	0	0	0	0	0
d__Bacteria; p__Proteobacteria; c__Gammaproteobacteria; o__Vibrionales; f__Vibrionaceae; g__Vibrio	0	0	0	0	0	0	0	40	11	0	0	0	0	0	0	0
d__Bacteria; p__Proteobacteria; c__Gammaproteobacteria; o__Granulosicoccales; f__Granulosicoccaceae; g__Granulosicoccus; s__uncultured_gamma	46	0	14	26	0	22	0	0	0	0	0	0	0	0	0	0
d__Bacteria; p__Proteobacteria; c__Gammaproteobacteria; o__pItb-vmat-80; f__pItb-vmat-80; g__pItb-vmat-80; s__uncultured_bacterium	0	0	0	0	0	9	0	0	0	0	0	0	0	0	0	0
d__Bacteria; p__Proteobacteria; c__Gammaproteobacteria; o__Oceanospirillales; f__Pseudohongiellaceae; g__Pseudohongiella; s__uncultured_gamma	0	0	0	0	0	0	0	0	0	0	6	0	0	0	0	0
d__Bacteria; p__Proteobacteria	0	0	0	0	0	0	0	0	0	3	0	0	0	0	0	0
d__Bacteria; p__Actinobacteriota; c__Acidimicrobiia; o__Actinomarinales; f__Actinomarinaceae; g__Candidatus_Actinomarina; s__marine_metagenome	0	0	0	0	0	0	0	0	0	0	0	0	27	0	0	0
d__Bacteria; p__Proteobacteria; c__Gammaproteobacteria; o__Alteromonadales; f__Pseudoalteromonadaceae; g__Pseudoalteromonas	0	0	0	0	0	0	0	0	0	2591	1181	2599	66	130	54	417
d__Bacteria; p__Actinobacteriota; c__Acidimicrobiia; o__Microtrichales; f__Microtrichaceae; g__uncultured	0	0	0	0	0	49	0	0	0	0	0	0	0	0	0	0
d__Bacteria; p__Proteobacteria; c__Alphaproteobacteria; o__Rhodobacterales; f__Rhodobacteraceae; g__Limibaculum; s__uncultured_bacterium	0	0	0	0	0	0	0	0	1	0	0	0	0	0	0	0
d__Bacteria; p__Proteobacteria; c__Alphaproteobacteria; o__Rhodobacterales; f__Rhodobacteraceae	0	0	0	0	0	0	0	0	0	0	0	0	0	0	0	1
d__Bacteria; p__Bacteroidota; c__Bacteroidia; o__Flavobacteriales; f__Flavobacteriaceae; g__Croceibacter; s__Croceibacter_atlanticus	0	0	0	0	0	0	34	0	0	0	0	0	0	0	0	0
d__Bacteria; p__Proteobacteria; c__Alphaproteobacteria; o__Sphingomonadales; f__Sphingomonadaceae; g__Sphingorhabdus	0	0	0	0	0	0	0	5	8	0	0	0	0	0	0	0
d__Bacteria; p__Proteobacteria; c__Gammaproteobacteria; o__Alteromonadales; f__Idiomarinaceae; g__Idiomarina; s__Pseudidiomarina_homiensis	0	0	0	0	0	0	0	0	0	0	8	0	0	0	0	0
d__Bacteria; p__Proteobacteria; c__Gammaproteobacteria; o__SS1-B-09-64; f__SS1-B-09-64; g__SS1-B-09-64; s__uncultured_bacterium	0	0	0	0	0	0	0	0	0	0	4	0	0	0	0	0
d__Bacteria; p__Proteobacteria; c__Gammaproteobacteria; o__Alteromonadales; f__Idiomarinaceae; g__Idiomarina	0	0	0	0	0	0	0	0	0	14	0	0	0	0	0	0
d__Bacteria; p__Proteobacteria; c__Gammaproteobacteria; o__Oceanospirillales; f__Nitrincolaceae; g__Marinobacterium	0	0	0	0	0	0	0	0	0	2	0	0	0	0	0	0
d__Bacteria; p__Bacteroidota; c__Bacteroidia; o__Flavobacteriales; f__Flavobacteriaceae; g__Flavobacteriaceae	0	0	0	0	0	0	0	0	0	0	0	6	0	0	0	0
d__Bacteria; p__Proteobacteria; c__Alphaproteobacteria; o__Thalassobaculales; f__uncultured; g__uncultured; s__uncultured_bacterium	0	0	0	0	0	0	0	0	0	0	0	0	11	8	0	3
d__Bacteria; p__Bacteroidota; c__Bacteroidia; o__Cytophagales; f__Cyclobacteriaceae; g__Algoriphagus	0	0	0	0	0	0	0	0	0	6	0	0	0	0	0	0
d__Bacteria; p__Proteobacteria; c__Gammaproteobacteria; o__Steroidobacterales; f__Woeseiaceae; g__Woeseia	0	0	0	0	0	0	0	207	62	0	0	0	0	0	0	0
d__Bacteria; p__Proteobacteria; c__Alphaproteobacteria; o__Rhizobiales; f__Hyphomicrobiaceae; g__Filomicrobium; s__uncultured_Alphaproteobacteria	76	0	25	14	35	0	0	0	0	0	0	0	0	0	0	0
d__Bacteria; p__Actinobacteriota; c__Acidimicrobiia; o__Microtrichales; f__Microtrichaceae; g__uncultured	0	0	0	0	0	0	0	0	0	0	0	10	7	0	0	749
d__Bacteria; p__Proteobacteria; c__Alphaproteobacteria; o__Caulobacterales; f__Hyphomonadaceae; g__Litorimonas	0	0	0	0	0	2	0	0	0	0	0	0	0	0	0	0
d__Bacteria; p__Bacteroidota; c__Bacteroidia; o__Cytophagales; f__Cyclobacteriaceae; g__Algoriphagus; s__Algoriphagus_mannitolivorans	0	0	0	0	0	0	0	0	0	0	6	0	0	0	0	0
d__Bacteria; p__Proteobacteria; c__Gammaproteobacteria; o__Vibrionales; f__Vibrionaceae; g__Vibrio	0	0	0	0	0	0	0	0	0	0	0	19	0	0	0	0
d__Bacteria; p__Proteobacteria; c__Alphaproteobacteria; o__Puniceispirillales; f__SAR116_clade; g__SAR116_clade; s__alpha_proteobacterium	0	0	0	0	0	0	0	0	0	2	0	0	179	191	63	19
d__Bacteria; p__Bacteroidota; c__Bacteroidia; o__Chitinophagales; f__Saprospiraceae; g__Rubidimonas; s__uncultured_bacterium	73	0	0	15	0	0	0	0	0	0	0	0	0	0	0	0
d__Bacteria; p__Bacteroidota; c__Bacteroidia; o__Chitinophagales; f__Saprospiraceae; g__uncultured	0	0	0	0	0	0	0	0	0	0	0	0	0	0	0	6
d__Bacteria; p__Acidobacteriota; c__Vicinamibacteria; o__Vicinamibacterales; f__uncultured; g__uncultured; s__uncultured_bacterium	0	0	0	0	0	0	0	2	0	0	0	0	0	0	0	0
d__Bacteria; p__Bacteroidota; c__Bacteroidia; o__Flavobacteriales; f__Flavobacteriaceae; g__Muricauda; s__uncultured_bacterium	0	0	0	0	0	0	0	0	10	0	0	0	0	0	0	0
d__Bacteria; p__Proteobacteria; c__Alphaproteobacteria; o__Rhizobiales; f__Rhizobiaceae; g__Cohaesibacter; s__marine_metagenome	0	0	0	0	0	0	0	0	0	0	0	0	0	0	0	1
d__Bacteria; p__Proteobacteria; c__Alphaproteobacteria; o__Rhodospirillales; f__Thalassospiraceae; g__Thalassospira	0	0	0	0	0	0	0	0	0	0	0	0	0	0	0	1
d__Bacteria; p__Proteobacteria; c__Gammaproteobacteria; o__Alteromonadales; f__Shewanellaceae; g__Shewanella	0	0	0	0	0	0	0	0	0	43	83	0	0	0	0	0
d__Bacteria; p__Actinobacteriota; c__Actinobacteria; o__Corynebacteriales; f__Corynebacteriaceae; g__Corynebacterium; s__Corynebacterium_vitaeruminis	0	0	0	0	5	0	0	0	0	0	0	0	0	0	0	0
d__Bacteria; p__Bacteroidota; c__Bacteroidia; o__Cytophagales; f__Cyclobacteriaceae; g__uncultured; s__uncultured_Bacteroidetes	0	0	0	0	0	0	0	0	0	3	1	0	0	0	0	0
d__Bacteria; p__Bacteroidota; c__Rhodothermia; o__Balneolales; f__Balneolaceae; g__Balneola; s__uncultured_bacterium	0	0	0	0	0	0	0	0	0	0	0	0	50	34	0	5
d__Bacteria; p__Bacteroidota; c__Bacteroidia; o__Flavobacteriales; f__Flavobacteriaceae; g__Actibacter	0	0	0	0	0	0	2	0	37	0	0	0	0	0	0	0
d__Bacteria; p__Bacteroidota; c__Bacteroidia; o__Chitinophagales; f__Saprospiraceae; g__uncultured	0	0	0	0	0	0	0	0	0	0	0	0	0	0	0	3
d__Bacteria; p__Firmicutes; c__Bacilli	0	0	0	0	0	0	0	0	4	0	0	0	0	0	0	0
d__Bacteria; p__Proteobacteria; c__Alphaproteobacteria; o__Rhizobiales; f__Stappiaceae; g__Labrenzia	0	0	0	0	0	0	0	0	1	0	0	0	0	0	0	0
d__Bacteria; p__Bacteroidota; c__Bacteroidia; o__Chitinophagales; f__Saprospiraceae; g__uncultured; s__uncultured_bacterium	0	0	0	0	0	4	0	0	0	0	0	0	0	0	0	0
d__Bacteria; p__Myxococcota; c__Polyangia; o__Polyangiales; f__Sandaracinaceae; g__uncultured; s__uncultured_delta	5	0	0	0	0	0	0	0	0	0	0	0	0	0	0	0
d__Bacteria; p__Proteobacteria; c__Gammaproteobacteria; o__Nitrosococcales; f__Methylophagaceae; g__Methylophaga	0	0	0	0	0	0	0	0	0	0	4	0	0	0	0	0
d__Bacteria; p__Firmicutes; c__Bacilli; o__Lactobacillales; f__Streptococcaceae; g__Streptococcus	0	0	0	0	0	0	0	0	0	0	0	0	0	13	0	0
d__Bacteria; p__Proteobacteria; c__Alphaproteobacteria; o__Rhizobiales; f__Rhizobiaceae; g__Hoeflea	0	0	0	0	0	0	40	109	80	0	0	0	0	0	0	0
d__Bacteria; p__Proteobacteria; c__Alphaproteobacteria; o__Sphingomonadales; f__Sphingomonadaceae; g__Sphingorhabdus	0	0	0	0	0	0	0	0	0	10	13	40	0	0	0	9
d__Bacteria; p__Bacteroidota; c__Bacteroidia; o__Flavobacteriales; f__Flavobacteriaceae; g__Flavobacterium	0	0	0	0	0	0	0	0	0	14	0	0	0	0	0	0
d__Bacteria; p__Proteobacteria; c__Alphaproteobacteria; o__Rhodobacterales; f__Rhodobacteraceae; g__uncultured	0	0	0	0	0	0	0	0	0	0	0	0	109	85	25	10
d__Bacteria; p__Planctomycetota; c__Planctomycetes; o__Pirellulales; f__Pirellulaceae; g__Blastopirellula; s__uncultured_planctomycete	0	0	0	7	0	0	0	0	0	0	0	0	0	0	0	0
d__Bacteria; p__Proteobacteria; c__Gammaproteobacteria	0	0	0	0	0	0	0	0	0	0	0	0	0	0	0	1
d__Bacteria; p__Bacteroidota; c__Bacteroidia; o__Chitinophagales; f__Saprospiraceae; g__uncultured	0	0	0	0	0	0	0	0	0	0	0	0	0	0	0	5
d__Bacteria; p__Marinimicrobia_(SAR406_clade); c__Marinimicrobia_(SAR406_clade); o__Marinimicrobia_(SAR406_clade); f__Marinimicrobia_(SAR406_clade); g__Marinimicrobia_(SAR406_clade); s__marine_metagenome	0	0	0	0	0	0	0	0	0	0	0	0	61	65	0	0
d__Bacteria; p__Proteobacteria; c__Gammaproteobacteria; o__Thiomicrospirales; f__Thiomicrospiraceae; g__Thiomicrorhabdus	0	0	0	0	0	0	0	0	0	43	18	282	21	13	0	52
d__Bacteria; p__Bacteroidota; c__Bacteroidia; o__Flavobacteriales; f__Flavobacteriaceae; g__NS5_marine_group	0	0	0	0	0	0	0	0	0	0	0	0	28	15	16	0
d__Bacteria; p__Proteobacteria; c__Alphaproteobacteria; o__Kiloniellales; f__Kiloniellaceae; g__uncultured; s__uncultured_Rhodospirillaceae	0	0	0	0	0	0	0	0	10	0	0	0	0	0	0	0
d__Bacteria; p__Proteobacteria; c__Gammaproteobacteria; o__Oceanospirillales; f__Marinomonadaceae; g__Marinomonas	0	0	0	0	0	0	0	0	0	0	0	0	0	0	0	2
d__Bacteria; p__Bacteroidota; c__Bacteroidia; o__Flavobacteriales; f__Flavobacteriaceae; g__NS4_marine_group	0	0	0	0	0	0	0	0	0	0	0	0	13	0	0	0
d__Bacteria; p__Proteobacteria; c__Alphaproteobacteria; o__AT-s3-44; f__AT-s3-44; g__AT-s3-44; s__uncultured_Alphaproteobacteria	0	0	0	0	0	0	0	0	1	0	0	0	0	0	0	0
d__Bacteria; p__Proteobacteria; c__Gammaproteobacteria; o__Ectothiorhodospirales; f__Ectothiorhodospiraceae; g__Thiogranum; s__uncultured_gamma	0	0	0	0	0	0	0	6	0	0	0	0	0	0	0	0
d__Bacteria; p__Proteobacteria; c__Gammaproteobacteria; o__Oceanospirillales; f__Saccharospirillaceae; g__Oceaniserpentilla; s__Oceaniserpentilla_haliotis	0	0	0	0	0	0	0	0	0	0	0	0	0	0	0	1
d__Bacteria; p__Proteobacteria; c__Gammaproteobacteria; o__Oceanospirillales; f__Nitrincolaceae; g__Marinobacterium; s__uncultured_gamma	0	0	0	0	0	0	0	0	0	90	8	0	0	0	0	0
d__Bacteria; p__Proteobacteria; c__Alphaproteobacteria; o__Rhodobacterales; f__Rhodobacteraceae; g__Ruegeria	57	0	0	0	0	0	0	0	0	0	0	0	0	0	0	0
d__Bacteria; p__Bacteroidota; c__Bacteroidia; o__Flavobacteriales; f__Flavobacteriaceae	0	0	0	0	0	0	0	0	0	0	0	0	0	0	0	7
d__Bacteria; p__Bacteroidota; c__Rhodothermia; o__Balneolales; f__Balneolaceae; g__Balneola; s__uncultured_bacterium	0	0	0	0	0	0	0	0	0	0	0	0	42	33	16	0
d__Bacteria; p__Proteobacteria; c__Gammaproteobacteria; o__Alteromonadales; f__Shewanellaceae; g__Shewanella	0	0	0	0	0	0	0	0	0	0	10	0	0	0	0	0
d__Bacteria; p__Proteobacteria; c__Alphaproteobacteria; o__Sphingomonadales; f__Sphingomonadaceae; g__Erythrobacter; s__Erythrobacter_seohaensis	0	0	0	0	0	0	0	0	0	0	9	3	0	0	0	0
d__Bacteria; p__Proteobacteria; c__Alphaproteobacteria; o__uncultured; f__uncultured; g__uncultured; s__uncultured_Alphaproteobacteria	22	0	0	0	0	0	0	0	0	0	0	0	0	0	0	0
d__Bacteria; p__Proteobacteria; c__Gammaproteobacteria	0	0	0	0	0	0	0	0	0	0	0	0	0	0	0	1
d__Archaea; p__Thermoplasmatota; c__Thermoplasmata; o__Marine_Benthic_Group_D_and_DHVEG-1; f__Marine_Benthic_Group_D_and_DHVEG-1; g__Marine_Benthic_Group_D_and_DHVEG-1; s__uncultured_archaeon	0	0	0	0	0	0	0	7	0	0	0	0	0	0	0	0
d__Bacteria; p__Bacteroidota; c__Bacteroidia; o__Flavobacteriales; f__Flavobacteriaceae; g__Maribacter	0	0	0	0	0	0	0	0	0	5	0	0	0	0	0	0
d__Bacteria; p__Bacteroidota; c__Bacteroidia; o__Chitinophagales; f__Saprospiraceae; g__uncultured	0	0	0	0	0	0	0	0	0	0	0	0	0	0	0	9
d__Bacteria; p__Proteobacteria; c__Alphaproteobacteria; o__Rhodospirillales; f__Terasakiellaceae; g__uncultured; s__uncultured_bacterium	0	0	0	0	0	0	0	0	31	0	0	0	0	0	0	0
d__Bacteria; p__Desulfobacterota; c__Desulfuromonadia; o__Desulfuromonadia; f__Geopsychrobacteraceae; g__Geopsychrobacter	0	0	0	0	0	0	0	0	0	0	0	7	0	0	0	0
d__Bacteria; p__Bacteroidota; c__Bacteroidia; o__Flavobacteriales; f__Flavobacteriaceae; g__Arenibacter	0	0	0	0	0	0	0	0	0	33	58	305	5	0	0	45
d__Bacteria; p__Bacteroidota; c__Bacteroidia; o__Flavobacteriales; f__Flavobacteriaceae; g__Flavobacterium	0	0	0	0	0	0	0	0	0	8	0	0	0	0	0	0
d__Bacteria; p__Proteobacteria; c__Gammaproteobacteria; o__Oceanospirillales; f__Halomonadaceae; g__Salinicola	15	8	5	9	29	0	0	0	0	0	0	0	0	0	0	0
d__Bacteria; p__Proteobacteria; c__Gammaproteobacteria; o__Oceanospirillales; f__Halomonadaceae; g__Halomonas	0	0	0	0	0	0	0	0	0	0	0	0	0	0	0	4
d__Bacteria; p__Proteobacteria; c__Alphaproteobacteria; o__Puniceispirillales; f__SAR116_clade; g__Candidatus_Puniceispirillum; s__uncultured_bacterium	0	0	0	0	0	0	0	0	0	0	0	0	27	0	0	0
d__Bacteria; p__Proteobacteria; c__Alphaproteobacteria; o__Rhodospirillales; f__Thalassospiraceae; g__Thalassospira	0	0	0	0	0	47	0	0	0	0	0	0	0	0	0	0
d__Bacteria; p__Proteobacteria; c__Gammaproteobacteria; o__Alteromonadales; f__Shewanellaceae; g__Shewanella	0	0	0	0	0	0	0	0	5	0	0	0	0	0	0	0
d__Bacteria; p__Bacteroidota; c__Bacteroidia; o__Flavobacteriales; f__Flavobacteriaceae; g__Ulvibacter; s__uncultured_bacterium	0	0	0	0	0	0	0	3	0	0	0	0	0	0	0	0
d__Bacteria; p__Bacteroidota; c__Bacteroidia; o__Flavobacteriales; f__Flavobacteriaceae; g__Winogradskyella	0	0	0	0	0	0	0	0	0	5	0	87	0	0	0	16
d__Bacteria; p__Proteobacteria; c__Alphaproteobacteria; o__Parvibaculales; f__PS1_clade; g__PS1_clade	0	0	0	0	0	0	0	0	0	0	0	0	0	0	0	3
d__Bacteria; p__Proteobacteria; c__Alphaproteobacteria; o__Rhodobacterales; f__Rhodobacteraceae	0	0	0	0	0	0	0	0	0	0	18	0	0	0	0	0
d__Bacteria; p__Actinobacteriota; c__Acidimicrobiia; o__Microtrichales; f__Microtrichaceae	0	0	0	12	0	21	0	0	0	0	0	0	0	0	0	0
d__Bacteria; p__Proteobacteria; c__Gammaproteobacteria; o__SAR86_clade; f__SAR86_clade; g__SAR86_clade	0	0	0	0	0	0	0	0	0	0	0	0	16	0	0	0
d__Bacteria; p__Bacteroidota; c__Bacteroidia; o__Chitinophagales; f__Saprospiraceae; g__uncultured; s__uncultured_Flavobacterium	0	0	0	13	0	0	0	0	0	0	0	0	0	0	0	0
d__Bacteria; p__Bacteroidota; c__Bacteroidia; o__Flavobacteriales; f__Flavobacteriaceae	0	0	0	0	0	0	0	0	0	0	0	0	0	0	0	7
d__Bacteria; p__Bacteroidota; c__Bacteroidia; o__Chitinophagales; f__Saprospiraceae; g__uncultured	22	0	0	0	0	0	0	0	0	0	0	0	0	0	0	0
d__Bacteria; p__Proteobacteria; c__Gammaproteobacteria; o__Pseudomonadales; f__Pseudomonadaceae; g__Pseudomonas	0	0	0	0	12	0	0	0	0	0	0	0	0	0	0	0
d__Archaea; p__Crenarchaeota; c__Nitrososphaeria; o__Nitrosopumilales; f__Nitrosopumilaceae; g__Candidatus_Nitrosopumilus	0	0	0	0	0	0	0	132	0	0	0	0	0	0	0	0
d__Bacteria; p__Proteobacteria; c__Gammaproteobacteria; o__Burkholderiales; f__Methylophilaceae; g__OM43_clade	0	0	0	0	0	0	0	0	0	0	0	0	0	2	0	0
d__Bacteria; p__Proteobacteria; c__Gammaproteobacteria; o__Nitrosococcales; f__Methylophagaceae; g__Methylophaga; s__Methylophaga_thiooxydans	0	0	0	0	0	0	0	0	111	0	0	0	0	0	0	0
d__Bacteria; p__Actinobacteriota; c__Actinobacteria; o__Propionibacteriales; f__Propionibacteriaceae; g__Cutibacterium	0	0	0	0	14	0	0	0	0	0	0	0	0	0	0	0
d__Bacteria; p__Proteobacteria; c__Gammaproteobacteria; o__Oceanospirillales; f__Saccharospirillaceae; g__Saccharospirillum	0	0	0	0	0	0	0	0	0	16	12	0	0	0	0	0
d__Bacteria; p__Proteobacteria; c__Alphaproteobacteria; o__Rhodobacterales; f__Rhodobacteraceae	0	0	0	0	0	0	0	0	0	13	0	0	0	0	0	0
d__Bacteria; p__Planctomycetota; c__Planctomycetes; o__Pirellulales; f__Pirellulaceae; g__Blastopirellula; s__uncultured_marine	0	0	0	0	23	0	0	0	0	0	0	0	0	0	0	0
d__Bacteria; p__Planctomycetota; c__Planctomycetes; o__Pirellulales; f__Pirellulaceae; g__Blastopirellula; s__uncultured_planctomycete	0	0	0	0	0	0	0	0	0	0	0	0	0	0	0	4
d__Bacteria; p__Bacteroidota; c__Bacteroidia; o__Flavobacteriales; f__Flavobacteriaceae; g__Salinimicrobium; s__uncultured_bacterium	0	0	0	0	0	0	0	0	0	0	0	0	0	0	0	3
d__Bacteria; p__Proteobacteria; c__Alphaproteobacteria; o__Parvibaculales; f__PS1_clade; g__PS1_clade	0	0	0	0	0	0	0	0	0	0	0	0	0	0	2	0
d__Bacteria; p__Bacteroidota; c__Bacteroidia; o__Sphingobacteriales; f__NS11-12_marine_group; g__NS11-12_marine_group; s__marine_metagenome	0	0	0	0	0	0	0	0	0	0	0	0	43	39	13	4
d__Bacteria; p__Planctomycetota; c__Planctomycetes; o__Pirellulales; f__Pirellulaceae; g__Rubripirellula; s__uncultured_bacterium	0	0	0	0	25	0	0	0	0	0	0	0	0	0	0	0
d__Bacteria; p__Actinobacteriota; c__Actinobacteria; o__Propionibacteriales; f__Propionibacteriaceae; g__Cutibacterium	0	0	0	0	0	0	0	0	0	0	0	0	0	0	0	9
d__Bacteria; p__Proteobacteria; c__Alphaproteobacteria; o__Thalassobaculales; f__uncultured; g__uncultured; s__uncultured_bacterium	0	0	0	0	0	0	0	0	0	0	0	0	0	14	0	0
d__Bacteria; p__Proteobacteria; c__Gammaproteobacteria; o__Chromatiales; f__Sedimenticolaceae; g__uncultured	0	0	0	0	0	0	0	0	0	0	0	0	0	0	0	2
d__Bacteria; p__Proteobacteria; c__Gammaproteobacteria; o__Burkholderiales; f__Burkholderiaceae; g__Burkholderia-Caballeronia-Paraburkholderia	0	46	0	0	0	0	0	0	0	0	0	0	0	0	0	0
d__Bacteria; p__Actinobacteriota; c__Acidimicrobiia; o__Microtrichales; f__Microtrichaceae; g__Sva0996_marine_group; s__uncultured_Acidimicrobiales	0	0	0	71	0	41	0	0	0	0	0	0	0	0	0	0
d__Bacteria; p__Proteobacteria; c__Alphaproteobacteria; o__Rhodospirillales; f__Thalassospiraceae; g__Thalassospira	0	0	0	66	0	0	0	0	0	0	0	0	0	0	0	0
d__Bacteria; p__Proteobacteria; c__Gammaproteobacteria; o__BD7-8; f__BD7-8; g__BD7-8; s__uncultured_bacterium	0	0	0	0	0	0	0	70	10	0	0	0	0	0	0	0
d__Bacteria; p__Acidobacteriota; c__Thermoanaerobaculia; o__Thermoanaerobaculales; f__Thermoanaerobaculaceae; g__Subgroup_10	0	0	0	0	0	0	0	0	3	0	0	0	0	0	0	0
d__Bacteria; p__Proteobacteria; c__Gammaproteobacteria; o__Alteromonadales; f__Pseudoalteromonadaceae; g__Pseudoalteromonas	0	0	0	0	0	0	0	0	0	57	27	0	0	0	0	0
d__Bacteria; p__Bacteroidota; c__Bacteroidia; o__Chitinophagales; f__Saprospiraceae; g__Portibacter; s__uncultured_Bacteroidetes	0	0	0	14	0	95	0	0	0	0	0	0	0	0	0	0
d__Bacteria; p__Proteobacteria; c__Gammaproteobacteria; o__KI89A_clade; f__KI89A_clade; g__KI89A_clade; s__uncultured_gamma	0	0	0	0	0	0	0	0	0	0	0	0	0	3	0	0
d__Bacteria; p__Bacteroidota; c__Bacteroidia; o__Chitinophagales; f__Saprospiraceae; g__uncultured	0	0	0	0	0	0	0	0	0	0	0	0	0	0	0	4
d__Bacteria; p__Proteobacteria; c__Gammaproteobacteria; o__Alteromonadales; f__Pseudoalteromonadaceae; g__Pseudoalteromonas	0	0	0	0	0	0	0	0	0	42	0	0	0	0	0	0
d__Bacteria; p__Marinimicrobia_(SAR406_clade); c__Marinimicrobia_(SAR406_clade); o__Marinimicrobia_(SAR406_clade); f__Marinimicrobia_(SAR406_clade); g__Marinimicrobia_(SAR406_clade); s__metagenome	0	0	0	0	0	0	0	0	0	0	0	0	5	11	0	0
d__Bacteria; p__Proteobacteria; c__Gammaproteobacteria; o__Oceanospirillales; f__Hahellaceae; g__Hahella; s__Allohahella_marinimesophila	0	0	0	0	0	0	0	0	15	0	0	0	0	0	0	0
d__Bacteria; p__Proteobacteria; c__Gammaproteobacteria; o__SAR86_clade; f__SAR86_clade; g__SAR86_clade; s__uncultured_bacterium	0	0	0	0	0	0	0	0	0	0	0	0	54	109	23	21
d__Bacteria; p__Proteobacteria; c__Gammaproteobacteria; o__Enterobacterales; f__Erwiniaceae; g__Pantoea	0	0	0	0	0	0	0	0	0	0	0	0	0	0	305	0
d__Bacteria; p__Proteobacteria; c__Gammaproteobacteria; o__Pseudomonadales; f__Pseudomonadaceae; g__Pseudomonas	0	0	0	2	0	0	0	0	0	0	0	0	0	0	0	0
d__Bacteria; p__Bacteroidota; c__Bacteroidia; o__Flavobacteriales; f__Cryomorphaceae; g__Vicingus; s__uncultured_bacterium	0	0	0	0	0	0	0	0	0	0	0	0	0	0	0	2
d__Bacteria; p__Proteobacteria; c__Alphaproteobacteria; o__Puniceispirillales; f__SAR116_clade	0	0	0	0	0	0	0	0	0	0	0	0	88	93	81	13
d__Bacteria; p__Bacteroidota; c__Bacteroidia; o__Flavobacteriales; f__Flavobacteriaceae	0	0	0	0	0	0	0	0	0	0	0	0	0	0	0	6
d__Bacteria; p__Proteobacteria; c__Gammaproteobacteria; o__Alteromonadales; f__Shewanellaceae; g__Shewanella; s__Shewanella_woodyi	0	0	0	0	0	0	6	0	0	0	0	0	0	0	0	0
d__Bacteria; p__Marinimicrobia_(SAR406_clade); c__Marinimicrobia_(SAR406_clade); o__Marinimicrobia_(SAR406_clade); f__Marinimicrobia_(SAR406_clade); g__Marinimicrobia_(SAR406_clade)	0	0	0	0	0	0	0	0	0	0	0	0	19	0	0	0
d__Bacteria; p__Proteobacteria; c__Gammaproteobacteria; o__OM182_clade; f__OM182_clade; g__OM182_clade	0	0	0	0	0	0	0	0	0	0	0	0	9	17	5	0
d__Bacteria; p__Verrucomicrobiota; c__Verrucomicrobiae; o__Verrucomicrobiales; f__Rubritaleaceae; g__Roseibacillus; s__uncultured_marine	0	0	0	0	0	0	0	0	0	0	0	0	2	0	4	3
d__Bacteria; p__Planctomycetota; c__Planctomycetes; o__Planctomycetales; f__Rubinisphaeraceae; g__uncultured; s__uncultured_planctomycete	9	0	0	2	0	0	0	0	0	0	0	0	0	0	0	0
d__Bacteria; p__Verrucomicrobiota; c__Verrucomicrobiae; o__Pedosphaerales; f__Pedosphaeraceae; g__DEV008; s__uncultured_bacterium	0	0	0	0	0	0	0	0	0	0	3	0	0	0	0	0
d__Bacteria; p__Bacteroidota; c__Bacteroidia; o__Flavobacteriales; f__Flavobacteriaceae; g__Eudoraea	0	0	0	0	0	0	0	0	0	4	0	0	0	0	0	0
d__Bacteria; p__Proteobacteria; c__Gammaproteobacteria; o__SAR86_clade; f__SAR86_clade; g__SAR86_clade; s__marine_metagenome	0	0	0	0	0	0	0	0	0	0	0	0	0	4	0	0
d__Bacteria; p__Bacteroidota; c__Bacteroidia; o__Flavobacteriales; f__Flavobacteriaceae; g__Maribacter; s__Pibocella_sp.	0	0	0	0	0	0	0	5	0	0	0	0	0	0	0	0
d__Bacteria; p__Bacteroidota; c__Bacteroidia; o__Chitinophagales; f__Saprospiraceae	24	0	0	0	0	0	0	0	0	0	0	0	0	0	0	0
d__Bacteria; p__Proteobacteria; c__Gammaproteobacteria; o__Chromatiales; f__Chromatiaceae; g__Candidatus_Thiobios; s__uncultured_gamma	0	0	0	0	0	0	0	0	4	0	0	0	0	0	0	0
d__Bacteria; p__Proteobacteria; c__Alphaproteobacteria	0	0	0	0	0	0	0	0	0	0	0	0	14	22	38	8
d__Bacteria; p__Proteobacteria; c__Gammaproteobacteria; o__Thiomicrospirales; f__Thiomicrospiraceae; g__Thiomicrorhabdus; s__Thiomicrorhabdus_chilensis	0	0	0	0	0	0	0	0	0	0	0	0	0	0	0	7
d__Bacteria; p__Proteobacteria; c__Alphaproteobacteria; o__SAR11_clade; f__Clade_I; g__Clade_Ia	0	0	0	0	0	0	0	0	0	0	6	0	0	0	0	0
d__Bacteria; p__Bacteroidota; c__Bacteroidia; o__Flavobacteriales; f__Flavobacteriaceae	0	0	0	0	0	0	0	0	0	0	9	0	0	0	0	0
d__Bacteria; p__Bacteroidota; c__Bacteroidia; o__Flavobacteriales; f__Schleiferiaceae; g__Schleiferia	0	0	0	0	0	0	0	0	0	0	0	0	0	0	0	4
d__Bacteria; p__Proteobacteria; c__Gammaproteobacteria; o__Tenderiales; f__Tenderiaceae; g__Candidatus_Tenderia	0	0	0	0	0	0	0	0	0	6	0	0	0	0	0	0
d__Bacteria; p__Verrucomicrobiota; c__Verrucomicrobiae; o__Opitutales; f__Puniceicoccaceae; g__Lentimonas; s__uncultured_organism	0	0	0	0	0	0	0	0	0	0	0	0	5	0	0	0
d__Bacteria; p__Bacteroidota; c__Bacteroidia; o__Flavobacteriales; f__Flavobacteriaceae; g__uncultured; s__uncultured_bacterium	0	0	0	0	0	0	0	0	0	0	0	0	18	0	0	0
d__Bacteria; p__Planctomycetota; c__Planctomycetes; o__Pirellulales; f__Pirellulaceae; g__Blastopirellula	0	0	0	0	5	0	0	0	0	0	0	0	0	0	0	0
d__Bacteria; p__Actinobacteriota; c__Acidimicrobiia; o__Actinomarinales; f__uncultured; g__uncultured	0	0	0	0	0	0	0	0	0	0	0	0	0	0	0	2
d__Bacteria; p__Proteobacteria; c__Alphaproteobacteria; o__Rhodobacterales; f__Rhodobacteraceae	59	0	0	0	0	0	0	0	0	0	0	0	0	0	0	0
d__Bacteria; p__Proteobacteria; c__Alphaproteobacteria; o__Rhizobiales; f__Rhizobiaceae; g__Ensifer	0	0	0	0	0	0	0	0	0	0	0	0	0	0	0	4
d__Bacteria; p__Proteobacteria; c__Gammaproteobacteria; o__Cellvibrionales; f__Spongiibacteraceae; g__Zhongshania; s__uncultured_bacterium	0	0	0	0	0	0	0	0	0	6	12	0	0	0	0	0
d__Bacteria; p__SAR324_clade(Marine_group_B); c__SAR324_clade(Marine_group_B); o__SAR324_clade(Marine_group_B); f__SAR324_clade(Marine_group_B); g__SAR324_clade(Marine_group_B)	0	0	0	0	0	0	0	0	0	0	1	0	0	0	0	0
d__Bacteria; p__Margulisbacteria; c__Margulisbacteria; o__Margulisbacteria; f__Margulisbacteria; g__Margulisbacteria; s__uncultured_bacterium	0	0	0	0	0	0	0	0	0	0	0	0	2	0	0	0
d__Bacteria; p__Proteobacteria; c__Gammaproteobacteria; o__B2M28; f__B2M28; g__B2M28; s__uncultured_sediment	0	0	0	0	0	0	0	0	0	45	0	0	0	0	0	0
d__Bacteria; p__Actinobacteriota; c__Acidimicrobiia; o__Actinomarinales; f__Actinomarinaceae; g__Candidatus_Actinomarina; s__marine_metagenome	0	0	0	0	0	0	0	0	0	0	0	0	0	21	0	0
d__Bacteria; p__Actinobacteriota; c__Acidimicrobiia; o__Microtrichales; f__Microtrichaceae; g__uncultured	0	0	0	6	0	0	0	0	0	0	0	0	0	0	0	0
d__Bacteria; p__Desulfobacterota; c__Desulfuromonadia; o__Desulfuromonadia; f__Geopsychrobacteraceae; g__Desulfuromusa; s__uncultured_bacterium	0	0	0	0	0	0	0	0	0	0	0	22	0	0	0	0
d__Bacteria; p__Nitrospirota; c__Nitrospiria; o__Nitrospirales; f__Nitrospiraceae; g__Nitrospira; s__uncultured_Cytophaga	0	0	0	0	0	0	0	9	0	0	0	0	0	0	0	0
d__Bacteria; p__Proteobacteria; c__Alphaproteobacteria; o__Rhizobiales; f__Stappiaceae; g__Labrenzia	0	0	0	0	0	0	0	0	0	0	0	0	0	0	0	8
d__Bacteria; p__Planctomycetota; c__Planctomycetes; o__Pirellulales; f__Pirellulaceae; g__Rhodopirellula; s__uncultured_hydrocarbon	0	0	0	0	0	0	0	0	7	0	0	0	0	0	0	0
d__Bacteria; p__Bacteroidota; c__Bacteroidia; o__Flavobacteriales; f__Flavobacteriaceae; g__NS5_marine_group	0	0	0	0	0	0	0	0	0	0	0	0	42	0	40	0
d__Bacteria; p__Proteobacteria; c__Alphaproteobacteria; o__Rhodospirillales; f__Rhodospirillaceae; g__uncultured; s__uncultured_Alphaproteobacteria	0	0	0	0	0	0	0	0	0	0	0	0	2	0	0	0
d__Bacteria; p__Proteobacteria; c__Gammaproteobacteria; o__Burkholderiales; f__Neisseriaceae; g__Neisseria	0	0	0	0	0	0	0	0	0	0	0	0	0	0	1	0
d__Bacteria; p__Proteobacteria; c__Gammaproteobacteria; o__Cellvibrionales; f__Halieaceae; g__OM60(NOR5)_clade	0	0	0	0	0	0	0	0	0	0	0	0	0	36	47	0
d__Bacteria; p__Planctomycetota; c__Phycisphaerae; o__Phycisphaerales; f__Phycisphaeraceae; g__CL500-3; s__uncultured_marine	0	0	0	0	0	0	0	0	0	0	0	0	10	0	0	0
d__Bacteria; p__Proteobacteria; c__Alphaproteobacteria; o__Rhodobacterales; f__Rhodobacteraceae	0	0	0	0	0	0	0	0	0	0	5	0	0	0	0	0
d__Bacteria; p__Proteobacteria; c__Gammaproteobacteria	41	0	0	0	0	0	0	0	0	0	0	0	0	0	0	0
d__Bacteria; p__Proteobacteria; c__Gammaproteobacteria; o__Alteromonadales; f__Alteromonadaceae	0	0	0	0	0	0	0	0	0	13	0	0	0	0	0	0
d__Bacteria; p__Bacteroidota; c__Bacteroidia; o__Flavobacteriales; f__Flavobacteriaceae; g__Flavobacterium	0	0	0	0	0	0	0	0	0	0	235	0	0	0	0	27
d__Bacteria; p__Proteobacteria; c__Gammaproteobacteria; o__Oceanospirillales; f__Nitrincolaceae; g__Marinobacterium; s__uncultured_gamma	0	0	0	0	0	0	80	0	0	0	0	0	0	0	0	0
d__Bacteria; p__Proteobacteria; c__Gammaproteobacteria; o__Granulosicoccales; f__Granulosicoccaceae; g__Granulosicoccus	0	0	0	0	0	0	0	0	0	0	0	0	0	0	0	18
d__Bacteria; p__Bacteroidota; c__Bacteroidia; o__Flavobacteriales; f__Flavobacteriaceae; g__Lutibacter	0	0	0	0	0	0	0	28	0	0	0	0	0	0	0	0
d__Bacteria; p__Proteobacteria; c__Gammaproteobacteria; o__Cellvibrionales; f__Spongiibacteraceae; g__Zhongshania; s__uncultured_bacterium	0	0	0	0	0	0	0	7	0	0	0	0	0	0	0	0
d__Bacteria; p__Chloroflexi; c__Anaerolineae; o__Caldilineales; f__Caldilineaceae; g__uncultured; s__uncultured_bacterium	0	0	0	0	0	0	0	0	0	0	0	0	0	0	0	2
d__Bacteria; p__Bacteroidota; c__Bacteroidia; o__Flavobacteriales; f__Flavobacteriaceae; g__Arcticiflavibacter	0	0	0	0	0	0	0	0	6	0	0	0	0	0	0	0
d__Bacteria; p__NB1-j; c__NB1-j; o__NB1-j; f__NB1-j; g__NB1-j	0	0	0	0	0	0	0	0	0	1	0	0	0	0	0	0
d__Bacteria; p__Bacteroidota; c__Bacteroidia; o__Flavobacteriales; f__Flavobacteriaceae; g__Muriicola	0	0	0	0	0	0	0	0	11	0	0	0	0	0	0	0
d__Bacteria; p__Proteobacteria; c__Alphaproteobacteria; o__Rhodospirillales; f__Thalassospiraceae; g__Thalassospira; s__uncultured_bacterium	0	0	0	0	0	0	0	0	0	0	0	0	16	0	0	0
d__Bacteria; p__Actinobacteriota; c__Acidimicrobiia; o__Microtrichales; f__Microtrichaceae; g__Sva0996_marine_group	0	0	0	0	0	0	0	0	0	0	0	0	0	0	0	9
d__Bacteria; p__Proteobacteria; c__Alphaproteobacteria; o__Rhodobacterales; f__Rhodobacteraceae	0	0	0	0	27	0	0	0	0	0	0	0	0	0	0	0
d__Bacteria; p__Proteobacteria; c__Alphaproteobacteria; o__Rhizobiales; f__Rhizobiaceae; g__Allorhizobium-Neorhizobium-Pararhizobium-Rhizobium	0	0	0	0	0	0	0	0	0	0	0	0	0	0	0	17
d__Bacteria; p__Proteobacteria; c__Gammaproteobacteria; o__SAR86_clade; f__SAR86_clade; g__SAR86_clade; s__uncultured_bacterium	0	0	0	0	0	0	0	0	0	0	0	0	32	57	0	0
d__Bacteria; p__Bacteroidota; c__Bacteroidia; o__Flavobacteriales; f__Flavobacteriaceae; g__Lutibacter	0	0	0	0	0	0	0	13	55	0	0	0	0	0	0	0
d__Bacteria; p__Proteobacteria; c__Alphaproteobacteria; o__Rhodobacterales; f__Rhodobacteraceae	0	0	0	0	0	0	0	27	0	0	0	0	0	0	0	0
d__Bacteria; p__Proteobacteria; c__Gammaproteobacteria; o__Oceanospirillales; f__Nitrincolaceae; g__Motiliproteus; s__uncultured_bacterium	0	0	0	0	0	0	0	0	0	0	0	148	0	0	0	15
d__Bacteria; p__Proteobacteria; c__Gammaproteobacteria; o__Cellvibrionales; f__Spongiibacteraceae; g__BD1-7_clade; s__uncultured_gamma	0	0	0	0	0	0	0	0	0	0	0	0	8	32	0	0
d__Bacteria; p__Proteobacteria; c__Gammaproteobacteria; o__Burkholderiales; f__Nitrosomonadaceae; g__Nitrosomonas	0	0	0	0	0	0	0	7	0	0	0	0	0	0	0	0
d__Bacteria; p__Proteobacteria; c__Alphaproteobacteria; o__SAR11_clade; f__Clade_IV; g__Clade_IV; s__uncultured_alpha	0	0	0	0	0	0	0	0	0	0	0	0	0	0	0	1
d__Bacteria; p__Proteobacteria; c__Gammaproteobacteria; o__UBA10353_marine_group; f__UBA10353_marine_group; g__UBA10353_marine_group; s__uncultured_bacterium	13	0	8	82	0	93	0	0	0	0	0	0	0	0	0	0
d__Bacteria; p__Proteobacteria; c__Alphaproteobacteria; o__Rhodobacterales; f__Rhodobacteraceae	0	0	0	0	0	0	0	0	0	0	0	0	0	0	0	14
d__Bacteria; p__Bacteroidota; c__Bacteroidia; o__Chitinophagales; f__Saprospiraceae; g__uncultured; s__uncultured_bacterium	0	0	0	0	0	15	0	0	0	0	0	0	0	0	0	0
d__Bacteria; p__Proteobacteria; c__Gammaproteobacteria; o__Vibrionales; f__Vibrionaceae; g__Vibrio	0	35	0	0	0	0	0	0	0	0	0	0	0	0	0	0
d__Bacteria; p__Proteobacteria; c__Alphaproteobacteria; o__Rhizobiales; f__Rhizobiaceae; g__Phyllobacterium	0	0	0	0	0	0	0	0	0	0	0	0	0	0	0	22
d__Bacteria; p__Planctomycetota; c__Planctomycetes; o__Pirellulales; f__Pirellulaceae; g__Blastopirellula; s__uncultured_bacterium	0	0	0	0	12	0	0	0	0	0	0	0	0	0	0	0
d__Bacteria; p__Bacteroidota; c__Bacteroidia; o__Flavobacteriales; f__NS7_marine_group; g__NS7_marine_group; s__uncultured_bacterium	0	0	0	0	0	0	0	0	0	0	8	0	0	0	0	0
d__Bacteria; p__Bacteroidota; c__Bacteroidia; o__Chitinophagales; f__uncultured; g__uncultured; s__uncultured_Bacteroidetes	8	0	0	24	0	89	0	0	0	0	0	0	0	0	0	0
d__Bacteria; p__Proteobacteria; c__Gammaproteobacteria; o__Alteromonadales; f__Marinobacteraceae; g__Marinobacter	44	25	10	0	7	0	1763	0	0	0	0	0	0	0	0	0
d__Bacteria; p__Proteobacteria; c__Alphaproteobacteria; o__Sphingomonadales; f__Sphingomonadaceae; g__Altererythrobacter	10	0	0	0	1	0	0	0	0	0	0	0	0	0	0	0
d__Bacteria; p__Campilobacterota; c__Campylobacteria; o__Campylobacterales; f__Sulfurovaceae; g__Sulfurovum	0	0	0	0	0	0	0	0	0	0	14	2145	7	0	0	141
d__Bacteria; p__Myxococcota; c__Polyangia; o__Polyangiales; f__Sandaracinaceae; g__uncultured; s__uncultured_Sorangiineae	0	0	0	0	0	0	0	0	0	0	1	0	0	0	0	0
d__Bacteria; p__Proteobacteria; c__Gammaproteobacteria; o__Granulosicoccales; f__Granulosicoccaceae; g__Granulosicoccus	0	0	0	0	0	0	0	0	0	0	0	0	0	2	0	32
d__Bacteria; p__Proteobacteria; c__Gammaproteobacteria; o__Enterobacterales	0	0	0	0	0	0	0	0	0	0	0	0	0	0	0	4
d__Bacteria; p__Bacteroidota; c__Bacteroidia; o__Flavobacteriales; f__Flavobacteriaceae; g__Aureisphaera; s__Aureisphaera_galaxeae	4	0	0	0	0	0	0	0	0	0	0	0	0	0	0	0
d__Bacteria; p__Bacteroidota; c__Bacteroidia; o__Chitinophagales; f__Saprospiraceae; g__uncultured; s__uncultured_Flavobacterium	0	0	0	0	0	0	0	0	0	0	0	0	0	0	0	10
d__Bacteria; p__Proteobacteria; c__Gammaproteobacteria; o__Granulosicoccales; f__Granulosicoccaceae; g__Granulosicoccus; s__uncultured_gamma	0	0	0	0	0	10	0	0	0	0	0	0	0	0	0	0
d__Bacteria; p__Proteobacteria; c__Alphaproteobacteria; o__Rhodospirillales; f__Thalassospiraceae; g__Thalassospira; s__Thalassospira_indica	0	0	0	0	32	0	0	0	0	0	0	0	0	0	0	0
d__Bacteria; p__Proteobacteria; c__Alphaproteobacteria; o__Sphingomonadales; f__Sphingomonadaceae; g__Altererythrobacter	0	0	0	0	0	0	0	0	0	0	0	0	0	0	0	4
d__Bacteria; p__Proteobacteria; c__Gammaproteobacteria; o__Oceanospirillales; f__Alcanivoracaceae1; g__Alcanivorax; s__uncultured_bacterium	0	0	0	0	0	0	2	0	0	0	0	0	0	0	0	0
d__Bacteria; p__Proteobacteria; c__Gammaproteobacteria; o__Pseudomonadales; f__Pseudomonadaceae; g__Pseudomonas	0	0	0	0	0	0	0	0	0	0	0	0	0	0	0	85
d__Bacteria; p__Latescibacterota; c__Latescibacterota; o__Latescibacterota; f__Latescibacterota; g__Latescibacterota; s__uncultured_Latescibacteria	0	0	0	0	0	0	0	3	0	0	0	0	0	0	0	0
d__Bacteria; p__Proteobacteria; c__Alphaproteobacteria; o__Rhodobacterales; f__Rhodobacteraceae; g__Yoonia-Loktanella	0	0	0	0	0	0	0	0	0	0	0	0	0	0	0	1
d__Bacteria; p__Bacteroidota; c__Bacteroidia; o__Flavobacteriales; f__Flavobacteriaceae; g__NS4_marine_group	0	0	0	0	0	0	0	0	0	0	0	0	22	11	0	0
d__Bacteria; p__Actinobacteriota; c__Actinobacteria; o__Propionibacteriales; f__Propionibacteriaceae; g__Cutibacterium	0	2	1	0	0	0	0	0	0	0	0	0	0	0	0	0
d__Bacteria; p__Desulfobacterota; c__Syntrophobacteria; o__Syntrophobacterales; f__uncultured; g__uncultured; s__uncultured_delta	0	0	0	0	0	0	0	0	0	5	10	15	0	0	0	0
d__Bacteria; p__Proteobacteria; c__Gammaproteobacteria; o__Thiomicrospirales; f__Thiomicrospiraceae; g__Thiomicrorhabdus	0	0	0	0	0	0	0	0	0	0	0	11	0	0	0	0
d__Archaea; p__Crenarchaeota; c__Nitrososphaeria; o__Nitrosopumilales; f__Nitrosopumilaceae; g__Candidatus_Nitrosopumilus	0	0	0	0	0	0	0	0	16	0	0	0	0	0	0	0
d__Bacteria; p__Bacteroidota; c__Bacteroidia; o__Chitinophagales; f__Saprospiraceae	0	0	0	0	0	66	0	0	0	0	0	0	0	0	0	0
d__Bacteria; p__Proteobacteria; c__Gammaproteobacteria; o__Cellvibrionales; f__Spongiibacteraceae; g__Spongiibacter; s__Spongiibacter_marinus	0	0	0	0	0	0	0	0	0	9	0	0	0	0	0	0
d__Bacteria; p__Bacteroidota; c__Bacteroidia; o__Flavobacteriales; f__Cryomorphaceae; g__Owenweeksia; s__uncultured_bacterium	0	0	0	0	0	0	0	0	11	0	0	0	0	0	0	0
d__Bacteria; p__Proteobacteria; c__Alphaproteobacteria; o__Rhodobacterales; f__Rhodobacteraceae	0	0	0	0	0	0	0	0	0	0	42	0	0	0	0	0
d__Bacteria; p__Proteobacteria; c__Gammaproteobacteria; o__Alteromonadales; f__Idiomarinaceae; g__Idiomarina; s__Pseudidiomarina_aestuarii	0	0	0	0	0	0	0	0	0	0	35	0	0	0	0	0
d__Bacteria; p__Bacteroidota; c__Bacteroidia; o__Flavobacteriales; f__Flavobacteriaceae; g__Flavobacterium	0	0	0	0	0	0	0	0	0	2	0	0	0	0	0	0
d__Bacteria; p__Bacteroidota; c__Bacteroidia; o__Chitinophagales; f__Saprospiraceae; g__Lewinella; s__uncultured_Bacteroidetes	0	0	0	12	0	62	0	0	0	0	0	0	0	0	0	0
d__Bacteria; p__Bacteroidota; c__Bacteroidia; o__Flavobacteriales; f__Flavobacteriaceae	0	0	0	0	0	0	53	31	10	0	0	0	0	0	0	0
d__Bacteria; p__Proteobacteria; c__Alphaproteobacteria; o__Rhizobiales; f__Stappiaceae; g__Labrenzia	46	0	0	0	0	0	0	0	0	0	0	0	0	0	0	0
d__Bacteria; p__Marinimicrobia_(SAR406_clade); c__Marinimicrobia_(SAR406_clade); o__Marinimicrobia_(SAR406_clade); f__Marinimicrobia_(SAR406_clade); g__Marinimicrobia_(SAR406_clade); s__uncultured_marine	0	0	0	0	0	0	0	0	0	0	0	0	0	15	0	0
d__Bacteria; p__Firmicutes; c__Bacilli; o__Lactobacillales; f__Streptococcaceae; g__Streptococcus	0	0	0	0	0	0	0	0	0	0	0	0	0	70	0	0
d__Bacteria; p__Planctomycetota; c__Phycisphaerae; o__Phycisphaerales; f__Phycisphaeraceae; g__CL500-3; s__uncultured_Phycisphaeraceae	0	0	0	0	0	0	0	0	0	0	0	0	1	0	0	0
d__Bacteria; p__Bacteroidota; c__Bacteroidia; o__Flavobacteriales; f__Flavobacteriaceae; g__NS5_marine_group	0	0	0	0	0	0	0	0	0	0	0	4	127	37	0	10
d__Bacteria; p__Desulfobacterota; c__Desulfuromonadia; o__PB19; f__PB19; g__PB19; s__uncultured_marine	0	0	0	0	0	0	0	0	0	0	0	0	8	0	0	0
d__Bacteria; p__Bacteroidota; c__Bacteroidia; o__Chitinophagales; f__Saprospiraceae; g__Lewinella; s__uncultured_Bacteroidetes	0	0	0	0	0	0	0	0	0	0	0	0	0	0	0	17
d__Bacteria; p__Bacteroidota; c__Bacteroidia; o__Flavobacteriales; f__Flavobacteriaceae; g__Aquibacter	0	0	0	0	0	0	0	0	0	27	0	0	0	0	0	0
d__Bacteria; p__Proteobacteria; c__Alphaproteobacteria; o__Puniceispirillales; f__SAR116_clade; g__SAR116_clade	0	0	0	0	0	0	0	0	0	0	0	0	5	4	0	0
d__Bacteria; p__Bacteroidota; c__Bacteroidia; o__Chitinophagales; f__Saprospiraceae; g__uncultured	0	0	0	0	0	41	0	0	0	0	0	0	0	0	0	0
d__Bacteria; p__Proteobacteria; c__Gammaproteobacteria	23	0	0	0	0	0	0	0	0	0	0	0	0	0	0	0
d__Bacteria; p__Proteobacteria; c__Gammaproteobacteria; o__Alteromonadales; f__Pseudoalteromonadaceae; g__Pseudoalteromonas	0	0	0	0	0	0	0	0	0	6	0	0	0	0	0	0
d__Bacteria; p__Proteobacteria; c__Alphaproteobacteria; o__Kiloniellales; f__Kiloniellaceae; g__uncultured	0	0	0	0	0	0	0	6	0	0	0	0	0	0	0	0
d__Bacteria; p__Proteobacteria; c__Gammaproteobacteria; o__Alteromonadales; f__Idiomarinaceae; g__Idiomarina; s__Pseudidiomarina_donghaiensis	0	0	0	0	0	0	0	0	0	0	5	0	0	0	0	0
d__Bacteria; p__Bacteroidota; c__Bacteroidia; o__Chitinophagales; f__Saprospiraceae; g__uncultured; s__uncultured_bacterium	0	0	0	0	0	0	0	0	0	2	0	0	0	0	0	0
d__Bacteria; p__Proteobacteria; c__Alphaproteobacteria; o__Holosporales; f__Holosporaceae; g__uncultured; s__uncultured_Alphaproteobacteria	0	0	0	0	2	0	0	0	0	0	0	0	0	0	0	0
d__Bacteria; p__Proteobacteria; c__Gammaproteobacteria; o__Oceanospirillales; f__Saccharospirillaceae; g__Oceanobacter; s__uncultured_gamma	0	0	0	0	0	0	0	171	0	0	0	0	0	0	0	0
d__Bacteria; p__Proteobacteria; c__Alphaproteobacteria; o__Caulobacterales; f__Hyphomonadaceae; g__Robiginitomaculum	0	0	0	10	0	25	0	0	0	0	0	0	0	0	0	0
d__Bacteria; p__Planctomycetota; c__Planctomycetes; o__Pirellulales; f__Pirellulaceae; g__Blastopirellula; s__uncultured_planctomycete	0	0	0	0	4	0	0	0	0	0	0	0	0	0	0	0
d__Bacteria; p__Bacteroidota; c__Bacteroidia; o__Flavobacteriales; f__Flavobacteriaceae; g__Arcticiflavibacter; s__uncultured_Bacteroidetes	0	0	0	0	0	0	0	0	0	0	5	0	0	0	0	0
d__Bacteria; p__Proteobacteria; c__Alphaproteobacteria; o__Rhodobacterales; f__Rhodobacteraceae; g__HIMB11	0	0	0	0	0	0	0	0	0	0	0	0	18	15	21	0
d__Bacteria; p__Proteobacteria; c__Gammaproteobacteria	0	0	0	0	0	0	0	0	0	0	0	1	0	0	0	0
d__Bacteria; p__Proteobacteria; c__Alphaproteobacteria; o__Caulobacterales; f__Hyphomonadaceae; g__uncultured	0	0	0	0	0	0	0	0	2	0	0	0	0	0	0	0
d__Bacteria; p__Proteobacteria; c__Gammaproteobacteria; o__Alteromonadales; f__Pseudoalteromonadaceae; g__Pseudoalteromonas	0	0	0	0	0	0	0	0	26	0	0	0	0	0	0	0
d__Bacteria; p__Proteobacteria; c__Alphaproteobacteria; o__Rhodobacterales; f__Rhodobacteraceae; g__uncultured	0	0	0	0	0	4	0	0	0	0	0	0	0	0	0	0
d__Bacteria; p__Verrucomicrobiota; c__Lentisphaeria; o__Victivallales; f__Victivallales; g__Victivallales; s__uncultured_bacterium	0	0	0	0	0	0	0	0	0	0	0	0	0	0	0	1
d__Bacteria; p__Bacteroidota; c__Bacteroidia; o__Flavobacteriales; f__Flavobacteriaceae; g__Ulvibacter	0	0	0	0	0	0	0	0	2	0	0	0	0	0	0	0
d__Bacteria; p__Proteobacteria; c__Gammaproteobacteria; o__Coxiellales; f__Coxiellaceae; g__Coxiella; s__uncultured_marine	0	0	0	0	0	0	0	0	0	0	0	0	2	0	0	0
d__Bacteria; p__Proteobacteria; c__Gammaproteobacteria; o__MBAE14; f__MBAE14; g__MBAE14; s__uncultured_gamma	0	0	0	0	0	0	0	0	0	0	6	25	0	0	0	5
d__Bacteria; p__Bacteroidota; c__Bacteroidia; o__Chitinophagales; f__Saprospiraceae; g__uncultured	0	0	0	0	0	47	0	0	0	0	0	0	0	0	0	0
d__Bacteria; p__Proteobacteria; c__Gammaproteobacteria; o__uncultured; f__uncultured; g__uncultured; s__uncultured_gamma	0	0	0	0	0	0	0	0	0	0	7	0	0	0	0	0
d__Bacteria; p__Proteobacteria; c__Gammaproteobacteria; o__Oceanospirillales; f__Marinomonadaceae; g__Marinomonas	0	0	0	0	0	0	0	36	0	0	0	0	0	0	0	0
d__Bacteria; p__Bacteroidota; c__Bacteroidia; o__Chitinophagales; f__Saprospiraceae; g__uncultured; s__uncultured_Sphingobacterium	0	0	0	0	0	0	0	0	0	0	0	0	0	0	0	2
d__Bacteria; p__Proteobacteria; c__Alphaproteobacteria; o__Kiloniellales; f__Kiloniellaceae; g__Kiloniella; s__Kiloniella_laminariae	0	0	0	0	0	0	0	0	0	5	0	0	0	0	0	0
d__Bacteria; p__Proteobacteria; c__Alphaproteobacteria; o__Thalassobaculales; f__Nisaeaceae; g__Nisaea	0	0	0	0	0	0	6	43	0	0	0	0	0	0	0	0
d__Bacteria; p__Bacteroidota; c__Bacteroidia; o__Flavobacteriales; f__Flavobacteriaceae; g__Muriicola; s__uncultured_bacterium	0	0	0	0	0	0	0	0	7	0	0	0	0	0	0	0
d__Bacteria; p__Bacteroidota; c__Bacteroidia; o__Bacteroidales; f__Prevotellaceae; g__Prevotella	0	0	0	0	0	0	0	0	0	0	0	0	0	0	4	0
d__Bacteria; p__Bacteroidota; c__Bacteroidia; o__Flavobacteriales; f__Flavobacteriaceae; g__Maribacter; s__uncultured_bacterium	0	0	0	35	0	0	0	0	0	0	0	0	0	0	0	0
d__Bacteria; p__Bacteroidota; c__Bacteroidia; o__Flavobacteriales; f__Flavobacteriaceae	0	0	0	0	0	0	0	0	0	0	0	0	0	0	0	5
d__Bacteria; p__Proteobacteria; c__Alphaproteobacteria; o__Kiloniellales; f__Kiloniellaceae; g__uncultured; s__uncultured_Alphaproteobacteria	0	0	0	0	0	0	0	0	0	0	0	0	0	0	0	2
d__Bacteria; p__Proteobacteria; c__Alphaproteobacteria; o__Caulobacterales; f__Hyphomonadaceae; g__Hyphomonas	0	0	0	0	0	0	5	23	6	0	0	0	0	0	0	0
d__Bacteria; p__Proteobacteria; c__Gammaproteobacteria; o__Gammaproteobacteria_Incertae_Sedis; f__Unknown_Family; g__uncultured; s__uncultured_bacterium	0	0	0	0	0	0	0	0	2	0	0	0	0	0	0	0
d__Bacteria; p__Proteobacteria; c__Gammaproteobacteria; o__Oceanospirillales; f__Gven-F17; g__Gven-F17; s__uncultured_bacterium	0	0	0	0	0	0	0	0	0	3	0	0	0	0	0	0
d__Bacteria; p__Proteobacteria; c__Alphaproteobacteria; o__Rhizobiales; f__Rhizobiaceae	0	0	0	0	0	0	0	0	0	0	0	0	0	0	0	10
d__Bacteria; p__Proteobacteria; c__Alphaproteobacteria; o__Sphingomonadales; f__Sphingomonadaceae; g__Sphingomonas; s__Sphingomonas_koreensis	0	0	0	0	0	0	0	0	0	6	0	0	0	0	0	56
d__Bacteria; p__Bacteroidota; c__Bacteroidia; o__Chitinophagales; f__Saprospiraceae; g__uncultured	0	0	0	34	0	85	0	0	0	0	0	0	0	0	0	0
d__Bacteria; p__Proteobacteria; c__Gammaproteobacteria	0	0	0	3	0	0	0	0	0	0	0	0	0	0	0	0
d__Bacteria; p__Proteobacteria; c__Alphaproteobacteria; o__Caulobacterales; f__Hyphomonadaceae; g__Hirschia; s__Hirschia_baltica	28	0	0	0	0	0	0	0	0	0	0	0	0	0	0	0
d__Bacteria; p__Bacteroidota; c__Bacteroidia; o__Flavobacteriales; f__Flavobacteriaceae; g__Salinimicrobium	0	0	0	0	0	0	0	0	0	24	79	0	0	0	0	0
d__Bacteria; p__Proteobacteria; c__Gammaproteobacteria; o__SAR86_clade; f__SAR86_clade; g__SAR86_clade; s__marine_metagenome	0	0	0	0	0	0	0	0	0	0	0	0	0	28	0	0
d__Bacteria; p__Proteobacteria; c__Alphaproteobacteria; o__Rhizobiales; f__Rhizobiaceae	0	0	0	0	0	0	0	0	0	0	0	0	0	0	0	1
d__Bacteria; p__Proteobacteria; c__Alphaproteobacteria; o__SAR11_clade; f__Clade_III; g__Clade_III; s__alpha_proteobacterium	0	0	0	0	0	0	0	0	0	0	0	0	22	48	0	0
d__Bacteria; p__Proteobacteria; c__Gammaproteobacteria; o__Oceanospirillales; f__Halomonadaceae; g__Halomonas	0	0	0	0	0	0	0	0	0	0	0	0	0	0	0	4
d__Bacteria; p__Proteobacteria; c__Gammaproteobacteria	0	0	0	0	0	0	0	0	0	0	0	0	0	0	0	1
d__Bacteria; p__Proteobacteria; c__Gammaproteobacteria; o__Vibrionales; f__Vibrionaceae; g__Vibrio	0	0	0	0	0	0	0	0	0	0	0	0	0	0	0	1
d__Bacteria; p__Actinobacteriota; c__Acidimicrobiia; o__Microtrichales; f__Microtrichaceae; g__uncultured; s__uncultured_actinobacterium	0	0	0	0	0	0	0	0	0	0	0	0	0	0	0	93
d__Bacteria; p__Actinobacteriota; c__Acidimicrobiia; o__Microtrichales; f__Microtrichaceae; g__uncultured	0	0	0	0	0	0	0	0	0	11	0	0	0	0	0	0
d__Bacteria; p__Proteobacteria; c__Alphaproteobacteria; o__Rhodobacterales; f__Rhodobacteraceae; g__Ruegeria	0	0	0	0	0	0	0	0	0	15	16	0	0	0	0	0
d__Bacteria; p__Cyanobacteria; c__Cyanobacteriia; o__Synechococcales; f__Cyanobiaceae; g__Synechococcus_CC9902	0	0	0	0	0	0	0	0	0	0	0	0	78	68	17	16
d__Bacteria; p__Actinobacteriota; c__Acidimicrobiia; o__Microtrichales; f__Microtrichaceae; g__uncultured	0	0	0	0	0	46	0	0	0	0	0	0	0	0	0	0
d__Bacteria; p__Myxococcota; c__Polyangia; o__Polyangiales; f__Sandaracinaceae; g__uncultured; s__uncultured_delta	0	0	0	0	0	0	0	0	13	0	0	0	0	0	0	0
d__Bacteria; p__Bacteroidota; c__Bacteroidia; o__Flavobacteriales; f__Flavobacteriaceae; g__Dokdonia; s__Dokdonia_genika	0	0	0	0	0	0	0	0	0	2	0	0	0	0	0	0
d__Bacteria; p__Proteobacteria; c__Gammaproteobacteria; o__Alteromonadales; f__Alteromonadaceae; g__Rheinheimera	0	0	0	0	0	0	0	0	0	12	58	0	0	0	0	0
d__Bacteria; p__Proteobacteria; c__Gammaproteobacteria; o__Granulosicoccales; f__Granulosicoccaceae; g__Granulosicoccus; s__uncultured_gamma	5	0	0	0	0	29	0	0	0	0	0	0	0	0	0	0
d__Bacteria; p__Proteobacteria; c__Gammaproteobacteria; o__Francisellales; f__Francisellaceae; g__uncultured; s__uncultured_bacterium	0	0	0	0	0	0	0	0	0	0	0	0	0	2	0	0
d__Bacteria; p__Cyanobacteria; c__Cyanobacteriia; o__Synechococcales; f__Cyanobiaceae; g__Synechococcus_CC9902	0	0	0	0	0	0	0	0	0	12	8	0	1659	1165	564	199
d__Bacteria; p__Proteobacteria; c__Alphaproteobacteria; o__Rhodobacterales; f__Rhodobacteraceae	0	0	0	0	0	0	0	0	0	20	46	0	0	0	0	0
d__Bacteria; p__Proteobacteria; c__Alphaproteobacteria; o__Rhodospirillales; f__Thalassospiraceae; g__Thalassospira	0	0	0	0	0	0	0	0	0	0	0	0	237	157	554	234
d__Bacteria; p__Proteobacteria; c__Gammaproteobacteria; o__Oceanospirillales; f__Pseudohongiellaceae; g__Pseudohongiella; s__uncultured_bacterium	0	0	0	0	0	0	0	17	0	0	0	0	0	0	0	0
d__Bacteria; p__Proteobacteria; c__Gammaproteobacteria; o__Burkholderiales; f__Nitrosomonadaceae; g__IS-44; s__uncultured_marine	0	0	0	0	0	0	0	0	0	0	0	0	0	0	0	1
d__Bacteria; p__Bacteroidota; c__Bacteroidia; o__Flavobacteriales; f__NS9_marine_group; g__NS9_marine_group; s__uncultured_marine	0	0	0	0	0	0	0	0	0	0	0	0	0	4	0	0
d__Bacteria; p__Bacteroidota; c__Bacteroidia; o__Chitinophagales; f__Saprospiraceae	0	0	0	0	0	17	0	0	0	0	0	0	0	0	0	0
d__Bacteria; p__Bacteroidota; c__Bacteroidia; o__Chitinophagales; f__uncultured; g__uncultured; s__uncultured_Bacteroidetes	0	0	0	48	0	16	0	0	0	0	0	0	0	0	0	0
d__Bacteria; p__Desulfobacterota; c__Desulfobulbia; o__Desulfobulbales; f__Desulfobulbaceae; g__uncultured; s__uncultured_bacterium	0	0	0	0	0	0	0	0	0	10	0	9	0	0	0	5
d__Bacteria; p__Proteobacteria; c__Gammaproteobacteria; o__Steroidobacterales; f__Woeseiaceae; g__Woeseia	0	0	0	0	0	0	0	0	79	0	0	0	0	0	0	0
d__Bacteria; p__Proteobacteria; c__Gammaproteobacteria; o__Pseudomonadales; f__Pseudomonadaceae; g__Pseudomonas	168	68	49	62	21	39	80	74	66	0	0	0	0	0	0	0
d__Bacteria; p__Verrucomicrobiota; c__Verrucomicrobiae; o__Opitutales; f__Puniceicoccaceae; g__MB11C04_marine_group	0	0	0	0	0	0	0	0	0	0	0	0	28	19	0	3
d__Bacteria; p__Firmicutes; c__Clostridia; o__Peptostreptococcales-Tissierellales; f__GoM-GC232-4463-Bac1; g__GoM-GC232-4463-Bac1; s__uncultured_bacterium	0	0	0	0	0	0	0	0	0	0	0	9	0	0	0	0
d__Bacteria; p__Bacteroidota; c__Bacteroidia; o__Cytophagales; f__Cyclobacteriaceae; g__uncultured; s__uncultured_Bacteroidetes	0	0	0	0	0	0	0	6	7	0	0	0	0	0	0	0
d__Bacteria; p__Bacteroidota; c__Bacteroidia; o__Flavobacteriales; f__Flavobacteriaceae; g__uncultured	0	0	0	0	0	0	0	0	0	0	0	0	9	0	0	0
d__Bacteria; p__Bacteroidota; c__Bacteroidia; o__Flavobacteriales; f__Flavobacteriaceae; g__NS5_marine_group	0	0	0	0	0	0	0	0	0	0	0	0	15	18	6	0
d__Bacteria; p__Proteobacteria; c__Gammaproteobacteria; o__Pseudomonadales; f__Pseudomonadaceae; g__Pseudomonas	0	0	0	0	0	0	0	0	0	4	0	0	0	0	0	0
d__Bacteria; p__Proteobacteria; c__Gammaproteobacteria; o__Pseudomonadales; f__Pseudomonadaceae; g__Pseudomonas; s__Pseudomonas_anguilliseptica	0	0	0	0	0	0	0	0	0	0	0	24	0	0	0	0
d__Bacteria; p__Proteobacteria; c__Gammaproteobacteria; o__SAR86_clade; f__SAR86_clade; g__SAR86_clade	0	0	0	0	0	0	0	0	0	0	0	0	40	86	0	0
d__Bacteria; p__Proteobacteria; c__Alphaproteobacteria; o__Parvibaculales; f__PS1_clade; g__PS1_clade; s__uncultured_bacterium	0	4	0	0	0	0	0	0	0	0	0	0	0	0	0	0
d__Bacteria; p__Proteobacteria; c__Gammaproteobacteria; o__Legionellales; f__Legionellaceae; g__Legionella; s__uncultured_organism	0	0	0	1	0	0	0	0	0	0	0	0	0	0	0	0
d__Bacteria; p__Firmicutes; c__Bacilli; o__Staphylococcales; f__Staphylococcaceae; g__Staphylococcus	0	0	0	0	72	0	0	0	0	0	0	0	0	0	0	0
d__Bacteria; p__Proteobacteria; c__Gammaproteobacteria; o__Cellvibrionales; f__Spongiibacteraceae; g__BD1-7_clade; s__uncultured_gamma	0	0	0	0	0	0	0	0	0	1	0	0	0	0	0	0
d__Bacteria; p__Proteobacteria; c__Gammaproteobacteria; o__Cellvibrionales; f__Spongiibacteraceae; g__Litorivivens	0	0	0	0	0	0	0	0	0	6	0	0	0	0	0	0
d__Bacteria; p__Proteobacteria; c__Alphaproteobacteria; o__Puniceispirillales; f__SAR116_clade; g__Candidatus_Puniceispirillum	0	0	0	0	0	0	0	0	0	0	0	0	0	0	0	5
d__Bacteria; p__Proteobacteria; c__Gammaproteobacteria; o__Vibrionales; f__Vibrionaceae; g__Vibrio	0	0	0	0	0	0	0	0	0	0	0	24	41	0	155	53
d__Bacteria; p__Proteobacteria; c__Gammaproteobacteria; o__Oceanospirillales; f__Nitrincolaceae; g__Marinobacterium; s__Marinobacterium_georgiense	0	0	0	0	0	0	0	0	0	31	0	0	0	0	0	0
d__Bacteria; p__Proteobacteria; c__Gammaproteobacteria; o__Alteromonadales; f__Alteromonadaceae; g__Alishewanella; s__uncultured_bacterium	0	0	0	0	0	0	0	0	21	0	0	0	0	0	0	0
d__Bacteria; p__Proteobacteria; c__Alphaproteobacteria; o__Caulobacterales; f__Hyphomonadaceae	0	0	1	0	0	0	0	0	0	0	0	0	0	0	0	0
d__Bacteria; p__Bacteroidota; c__Bacteroidia; o__Chitinophagales; f__uncultured; g__uncultured; s__uncultured_Bacteroidetes	0	0	0	0	0	54	0	0	0	0	0	0	0	0	0	0
d__Bacteria; p__Verrucomicrobiota; c__Omnitrophia; o__Omnitrophales; f__Omnitrophaceae; g__Candidatus_Omnitrophus; s__uncultured_bacterium	0	0	0	0	0	0	0	0	0	0	0	2	0	0	0	0
d__Bacteria; p__Proteobacteria; c__Gammaproteobacteria; o__Alteromonadales; f__Pseudoalteromonadaceae; g__Pseudoalteromonas	0	0	0	0	0	0	0	0	0	112	105	589	0	0	0	46
d__Bacteria; p__Proteobacteria; c__Gammaproteobacteria	0	0	0	0	0	0	0	0	0	0	0	0	0	0	0	3
d__Bacteria; p__Bacteroidota; c__Bacteroidia; o__Flavobacteriales; f__Flavobacteriaceae; g__Winogradskyella	0	0	0	0	0	0	0	0	12	0	0	0	0	0	0	0
d__Bacteria; p__Proteobacteria; c__Alphaproteobacteria; o__Caulobacterales; f__Hyphomonadaceae; g__Maricaulis; s__Maricaulis_maris	0	0	0	0	0	0	0	0	3	0	0	0	0	0	0	0
d__Eukaryota; p__Arthropoda; c__Arachnida; o__Opiliones; f__Opiliones; g__Opiliones	0	0	0	0	52	0	0	0	0	0	0	0	0	0	0	0
d__Bacteria; p__Bacteroidota; c__Bacteroidia; o__Chitinophagales; f__Saprospiraceae; g__uncultured	0	0	0	0	0	16	0	0	0	0	0	0	0	0	0	0
d__Bacteria; p__Bacteroidota; c__Bacteroidia; o__Flavobacteriales; f__Flavobacteriaceae; g__Dokdonia	0	0	0	0	0	0	0	0	0	0	0	0	0	0	0	2
d__Bacteria; p__Marinimicrobia_(SAR406_clade); c__Marinimicrobia_(SAR406_clade); o__Marinimicrobia_(SAR406_clade); f__Marinimicrobia_(SAR406_clade); g__Marinimicrobia_(SAR406_clade); s__uncultured_Fibrobacteres/Acidobacteria	0	0	0	0	0	0	0	0	0	0	0	0	13	8	0	0
d__Bacteria; p__Proteobacteria; c__Gammaproteobacteria; o__Alteromonadales; f__Pseudoalteromonadaceae; g__Pseudoalteromonas	0	0	0	0	0	0	0	0	0	0	0	18	0	0	0	0
d__Bacteria; p__Bacteroidota; c__Bacteroidia; o__Flavobacteriales; f__Cryomorphaceae; g__Owenweeksia; s__uncultured_bacterium	0	0	0	0	0	0	0	0	0	80	22	0	0	0	0	0
d__Bacteria; p__Planctomycetota; c__Planctomycetes; o__Pirellulales; f__Pirellulaceae; g__Blastopirellula; s__uncultured_bacterium	0	0	0	10	0	0	0	0	0	0	0	0	0	0	0	0
d__Bacteria; p__Proteobacteria; c__Gammaproteobacteria; o__SAR86_clade; f__SAR86_clade; g__SAR86_clade; s__uncultured_bacterium	0	0	0	0	0	0	0	0	0	0	0	0	7	29	11	4
d__Bacteria; p__Bacteroidota; c__Bacteroidia; o__Flavobacteriales; f__Flavobacteriaceae; g__NS4_marine_group	0	0	0	0	0	0	0	0	0	0	0	0	113	117	26	19
d__Bacteria; p__Proteobacteria; c__Alphaproteobacteria; o__Sneathiellales; f__Sneathiellaceae; g__Sneathiella; s__uncultured_bacterium	0	0	0	0	0	0	0	0	0	0	0	2	0	0	0	0
d__Bacteria; p__Proteobacteria; c__Gammaproteobacteria; o__Alteromonadales; f__Shewanellaceae; g__Shewanella	0	0	0	0	0	0	0	0	0	0	0	58	0	0	0	0
d__Bacteria; p__Proteobacteria; c__Gammaproteobacteria; o__Granulosicoccales; f__Granulosicoccaceae; g__Granulosicoccus; s__uncultured_gamma	6	0	0	0	0	0	0	0	0	0	0	0	0	0	0	0
d__Bacteria; p__Proteobacteria; c__Alphaproteobacteria; o__Rhodobacterales; f__Rhodobacteraceae; g__uncultured	0	0	0	0	0	0	0	0	0	0	0	0	0	0	0	9
d__Bacteria; p__Bacteroidota; c__Bacteroidia; o__Flavobacteriales; f__Flavobacteriaceae; g__Muriicola	0	0	0	0	0	0	0	0	0	2	0	0	0	0	0	0
d__Bacteria; p__Bacteroidota; c__Bacteroidia; o__Flavobacteriales; f__Flavobacteriaceae; g__Maritimimonas; s__Maritimimonas_rapanae	0	0	0	0	0	0	0	0	4	0	0	0	0	0	0	0
d__Bacteria; p__Proteobacteria; c__Alphaproteobacteria; o__Rhodospirillales; f__Thalassospiraceae; g__Thalassospira	0	20	0	0	0	0	0	0	0	0	0	0	0	0	0	0
d__Bacteria; p__Deinococcota; c__Deinococci; o__Deinococcales; f__Trueperaceae; g__Truepera; s__uncultured_bacterium	0	0	0	0	0	4	0	0	0	0	0	0	0	0	0	0
d__Bacteria; p__Proteobacteria; c__Alphaproteobacteria; o__Rhodospirillales; f__Thalassospiraceae; g__Thalassospira	0	0	0	0	0	0	0	0	0	0	0	0	0	0	0	86
d__Bacteria; p__Planctomycetota; c__Planctomycetes; o__Pirellulales; f__Pirellulaceae; g__Rhodopirellula; s__uncultured_planctomycete	0	0	0	0	0	13	0	0	0	0	0	0	0	0	0	0
d__Bacteria; p__Proteobacteria; c__Gammaproteobacteria; o__Ga0077536; f__Ga0077536; g__Ga0077536; s__uncultured_gamma	7	0	0	0	0	2	0	0	0	0	0	0	0	0	0	0
d__Bacteria; p__Latescibacterota; c__Latescibacterota; o__Latescibacterota; f__Latescibacterota; g__Latescibacterota; s__uncultured_bacterium	0	0	0	0	0	0	0	0	5	0	0	0	0	0	0	0
d__Bacteria; p__Proteobacteria; c__Alphaproteobacteria; o__Rhizobiales; f__Hyphomicrobiaceae; g__Filomicrobium; s__uncultured_Alphaproteobacteria	0	0	0	0	0	0	0	0	0	0	0	0	8	6	0	0
d__Bacteria; p__Bacteroidota; c__Bacteroidia; o__Chitinophagales; f__Saprospiraceae	0	0	0	0	0	7	0	0	0	0	0	0	0	0	0	0
d__Bacteria; p__Proteobacteria; c__Gammaproteobacteria; o__Oceanospirillales; f__Pseudohongiellaceae; g__Pseudohongiella; s__Pseudohongiella_acticola	0	0	0	0	0	0	0	0	0	0	0	4	0	0	0	0
d__Bacteria; p__Proteobacteria; c__Gammaproteobacteria; o__Alteromonadales; f__Alteromonadaceae; g__Rheinheimera	0	0	0	0	0	0	0	0	5	0	0	0	0	0	0	0
d__Bacteria; p__Bacteroidota; c__Bacteroidia; o__Flavobacteriales; f__Flavobacteriaceae; g__Aquibacter	0	0	0	21	0	0	0	0	0	0	0	0	0	0	0	0
d__Bacteria; p__Firmicutes; c__Bacilli; o__Bacillales; f__Planococcaceae	0	4	0	0	0	0	0	3	0	0	0	0	0	0	0	0
d__Bacteria; p__Proteobacteria; c__Alphaproteobacteria; o__Sphingomonadales; f__Sphingomonadaceae; g__Sphingomonas; s__Sphingomonas_koreensis	0	44	0	0	0	0	0	0	0	0	0	0	0	0	0	0
d__Bacteria; p__Proteobacteria; c__Gammaproteobacteria; o__Pseudomonadales; f__Moraxellaceae; g__Acinetobacter	0	12	0	0	0	0	0	0	0	0	0	0	0	0	0	0
d__Bacteria; p__Proteobacteria; c__Alphaproteobacteria; o__Rhodospirillales; f__Thalassospiraceae; g__Thalassospira	0	0	0	0	0	0	0	0	0	6	0	24	0	0	0	0
d__Bacteria; p__Proteobacteria; c__Gammaproteobacteria; o__Xanthomonadales; f__Xanthomonadaceae; g__Stenotrophomonas; s__Stenotrophomonas_rhizophila	0	0	396	0	0	0	0	0	0	0	0	0	0	0	0	0
d__Bacteria; p__Proteobacteria; c__Gammaproteobacteria	0	0	0	0	0	0	0	0	0	0	0	0	0	0	0	5
d__Bacteria; p__Bacteroidota; c__Bacteroidia; o__Flavobacteriales; f__Flavobacteriaceae; g__Aquibacter; s__uncultured_bacterium	0	0	0	0	0	0	0	20	35	0	0	0	0	0	0	0
d__Bacteria; p__Actinobacteriota; c__Acidimicrobiia; o__Microtrichales; f__Microtrichaceae; g__uncultured	0	0	0	0	0	12	0	0	0	0	0	0	0	0	0	0
d__Bacteria; p__Proteobacteria; c__Gammaproteobacteria; o__Burkholderiales; f__Burkholderiaceae; g__Burkholderia-Caballeronia-Paraburkholderia	0	0	0	0	0	0	0	0	0	0	0	0	0	0	0	24
d__Bacteria; p__Proteobacteria; c__Gammaproteobacteria; o__Steroidobacterales; f__Woeseiaceae; g__Woeseia	0	0	0	0	0	0	0	0	19	0	0	0	0	0	0	0
d__Bacteria; p__Proteobacteria; c__Gammaproteobacteria	0	0	0	0	0	0	0	0	0	0	0	0	0	0	0	2
d__Bacteria; p__Proteobacteria; c__Gammaproteobacteria; o__Cellvibrionales; f__Cellvibrionaceae; g__Agaribacterium; s__uncultured_bacterium	116	0	20	0	0	0	0	0	0	0	0	0	0	0	0	0
d__Bacteria; p__Proteobacteria; c__Gammaproteobacteria; o__Alteromonadales; f__Pseudoalteromonadaceae; g__Pseudoalteromonas	0	0	0	0	0	0	0	0	0	11	5	13	0	0	0	0
d__Bacteria; p__Proteobacteria; c__Alphaproteobacteria; o__SAR11_clade; f__Clade_I; g__Clade_Ia	0	0	0	0	0	0	0	0	0	0	0	0	37	0	0	0
d__Bacteria; p__Proteobacteria; c__Gammaproteobacteria; o__Thiomicrospirales; f__Thiomicrospiraceae; g__Thiomicrorhabdus	0	0	0	0	0	0	0	0	0	0	0	0	0	0	0	2
d__Bacteria; p__Bacteroidota; c__Bacteroidia; o__Chitinophagales; f__uncultured; g__uncultured; s__uncultured_Bacteroidetes	0	0	0	0	0	63	0	0	2	0	0	0	0	0	0	0
d__Bacteria; p__Proteobacteria; c__Gammaproteobacteria; o__Alteromonadales; f__Alteromonadaceae; g__Rheinheimera; s__Pararheinheimera_soli	0	0	48	0	0	0	0	0	0	0	0	0	0	0	0	0
d__Bacteria; p__Bacteroidota; c__Bacteroidia; o__Flavobacteriales; f__Flavobacteriaceae; g__Winogradskyella; s__Winogradskyella_sp.	0	0	0	0	0	0	0	0	0	7	7	0	0	0	0	0
d__Bacteria; p__Proteobacteria; c__Gammaproteobacteria; o__Vibrionales; f__Vibrionaceae; g__Vibrio	0	0	0	0	0	0	0	0	0	0	0	0	0	0	0	15
d__Bacteria; p__Proteobacteria; c__Alphaproteobacteria; o__uncultured; f__uncultured; g__uncultured; s__uncultured_Alphaproteobacteria	9	0	0	0	0	0	0	0	0	0	0	0	0	0	0	0
d__Bacteria; p__Proteobacteria; c__Alphaproteobacteria; o__Thalassobaculales; f__uncultured; g__uncultured; s__mucus_bacterium	0	0	0	0	0	0	0	14	0	0	0	0	0	0	0	0
d__Bacteria; p__Bacteroidota; c__Bacteroidia; o__Flavobacteriales; f__Flavobacteriaceae; g__NS2b_marine_group	0	0	0	0	0	0	0	0	0	0	0	0	35	39	24	15
d__Bacteria; p__Cyanobacteria; c__Cyanobacteriia; o__Synechococcales; f__Cyanobiaceae; g__Synechococcus_CC9902	0	0	0	0	0	0	0	0	0	0	0	0	13	0	0	0
d__Bacteria; p__Proteobacteria; c__Gammaproteobacteria; o__Thiomicrospirales; f__Thiomicrospiraceae; g__Thiomicrorhabdus	0	0	0	0	0	0	0	0	0	0	0	0	0	0	0	6
d__Bacteria; p__Proteobacteria; c__Alphaproteobacteria; o__Rhodobacterales; f__Rhodobacteraceae; g__Seohaeicola	0	0	0	0	0	0	0	0	0	12	44	75	0	0	0	12
d__Bacteria; p__Actinobacteriota; c__Acidimicrobiia; o__Microtrichales; f__Microtrichaceae; g__Sva0996_marine_group; s__uncultured_bacterium	0	6	0	66	0	65	0	0	0	0	0	0	0	0	0	0
d__Bacteria; p__Proteobacteria; c__Gammaproteobacteria; o__Cellvibrionales; f__Cellvibrionaceae; g__Cellvibrio	0	0	0	0	0	0	0	0	0	16	71	0	0	0	0	0
d__Bacteria; p__Proteobacteria; c__Gammaproteobacteria; o__Enterobacterales; f__Erwiniaceae; g__Pantoea	0	0	0	0	0	0	0	0	0	0	0	0	0	0	26	5
d__Bacteria; p__Proteobacteria; c__Gammaproteobacteria; o__Alteromonadales; f__Alteromonadaceae; g__Rheinheimera	0	0	0	0	0	0	0	0	0	24	0	0	0	0	0	0
d__Bacteria; p__Desulfobacterota; c__Desulfobacteria; o__Desulfobacterales; f__Desulfosarcinaceae	0	0	0	0	0	0	0	0	0	0	11	0	0	0	0	0
d__Bacteria; p__Firmicutes; c__Bacilli; o__Entomoplasmatales; f__Entomoplasmatales_Incertae_Sedis; g__Candidatus_Hepatoplasma; s__uncultured_Candidatus	0	0	0	0	24	0	0	0	0	0	0	0	0	0	0	0
d__Bacteria; p__Latescibacterota; c__Latescibacterota; o__Latescibacterota; f__Latescibacterota; g__Latescibacterota; s__uncultured_bacterium	0	0	0	0	0	0	0	0	6	0	0	0	0	0	0	0
d__Bacteria; p__Planctomycetota; c__Planctomycetes; o__Pirellulales; f__Pirellulaceae; g__Blastopirellula; s__uncultured_bacterium	0	0	0	0	0	0	0	7	0	0	0	0	0	0	0	0
d__Bacteria; p__Proteobacteria; c__Gammaproteobacteria; o__Steroidobacterales; f__Woeseiaceae; g__Woeseia	0	0	0	0	0	0	0	0	17	0	0	0	0	0	0	0
d__Bacteria; p__Bacteroidota; c__Bacteroidia; o__Chitinophagales; f__Saprospiraceae; g__Lewinella; s__uncultured_bacterium	34	0	0	3	0	126	0	0	0	0	0	0	0	0	0	0
d__Bacteria; p__Bacteroidota; c__Bacteroidia; o__Chitinophagales; f__Saprospiraceae; g__uncultured	0	0	0	0	0	254	0	0	0	0	0	0	0	0	0	0
d__Bacteria; p__Proteobacteria; c__Gammaproteobacteria; o__Oceanospirillales; f__Nitrincolaceae; g__Marinobacterium; s__Marinobacterium_rhizophilum	0	0	0	0	0	0	0	0	0	0	17	0	0	0	0	0
d__Bacteria; p__Proteobacteria; c__Alphaproteobacteria; o__Caulobacterales; f__Hyphomonadaceae; g__uncultured; s__uncultured_Alphaproteobacteria	0	0	0	0	0	0	0	0	0	0	0	0	6	9	0	0
d__Bacteria; p__Proteobacteria; c__Alphaproteobacteria; o__Rhodospirillales; f__Thalassospiraceae; g__Thalassospira	0	0	0	0	0	0	0	0	0	47	48	48	1978	1255	5131	1652
d__Bacteria; p__Proteobacteria; c__Alphaproteobacteria; o__Rhodospirillales; f__Thalassospiraceae; g__Thalassospira	0	0	0	0	0	0	0	0	0	0	0	0	111	0	315	0
d__Bacteria; p__Proteobacteria; c__Alphaproteobacteria; o__Sphingomonadales; f__Sphingomonadaceae; g__Sphingomonas	0	5	0	0	0	0	0	0	0	0	0	0	0	0	0	0
d__Bacteria; p__Proteobacteria; c__Gammaproteobacteria; o__Alteromonadales; f__Idiomarinaceae; g__Idiomarina; s__Pseudidiomarina_aestuarii	0	0	0	0	0	0	0	0	0	13	0	0	0	0	0	0
d__Bacteria; p__Proteobacteria; c__Alphaproteobacteria; o__Reyranellales; f__Reyranellaceae; g__Reyranella	0	0	0	0	0	0	0	0	0	0	0	0	0	0	0	3
d__Bacteria; p__Proteobacteria; c__Gammaproteobacteria; o__Pseudomonadales; f__Moraxellaceae; g__Acinetobacter	0	0	20	0	0	0	0	0	0	0	0	0	0	0	0	0
d__Bacteria; p__Bacteroidota; c__Bacteroidia; o__Chitinophagales; f__Saprospiraceae; g__uncultured; s__uncultured_bacterium	0	0	0	0	0	0	0	0	0	0	0	0	0	0	0	3
d__Bacteria; p__Proteobacteria; c__Gammaproteobacteria; o__Alteromonadales; f__Pseudoalteromonadaceae; g__Pseudoalteromonas	0	0	0	0	0	0	0	0	0	169	115	0	0	0	0	0
d__Bacteria; p__Proteobacteria; c__Alphaproteobacteria; o__Rhodobacterales; f__Rhodobacteraceae; g__Sulfitobacter	0	0	0	0	0	0	28	0	0	0	0	0	0	0	0	0
d__Bacteria; p__Bacteroidota; c__Bacteroidia; o__Chitinophagales; f__Saprospiraceae; g__uncultured; s__uncultured_Flavobacterium	0	0	0	0	0	0	0	0	0	0	0	0	0	0	0	2
d__Bacteria; p__Proteobacteria; c__Gammaproteobacteria; o__Thiomicrospirales; f__Thiomicrospiraceae; g__Thiomicrorhabdus; s__Thiomicrorhabdus_chilensis	0	0	0	0	0	0	0	0	0	0	0	292	0	0	0	17
d__Bacteria; p__Bacteroidota; c__Bacteroidia; o__Flavobacteriales; f__Flavobacteriaceae	0	0	0	0	0	0	0	0	16	0	0	0	0	0	0	0
d__Bacteria; p__Proteobacteria; c__Alphaproteobacteria; o__Puniceispirillales; f__SAR116_clade; g__SAR116_clade; s__alpha_proteobacterium	0	0	0	0	0	0	0	0	0	0	0	0	65	68	0	0
d__Bacteria; p__Proteobacteria; c__Gammaproteobacteria	0	0	0	0	0	0	0	0	0	0	0	0	0	0	0	9
d__Bacteria; p__Proteobacteria; c__Gammaproteobacteria; o__Oceanospirillales; f__Halomonadaceae; g__Halomonas	0	0	5	0	0	0	0	0	0	0	0	0	0	0	0	0
d__Bacteria; p__Proteobacteria; c__Alphaproteobacteria; o__Sphingomonadales; f__Sphingomonadaceae	0	0	0	0	0	0	0	0	0	0	0	0	0	0	0	2
d__Bacteria; p__Proteobacteria; c__Gammaproteobacteria; o__Oceanospirillales; f__Marinomonadaceae; g__Marinomonas	0	0	0	0	0	0	0	0	0	0	0	0	0	0	0	2
d__Bacteria; p__Proteobacteria; c__Alphaproteobacteria; o__Rhizobiales; f__Methyloligellaceae; g__uncultured; s__uncultured_bacterium	0	0	0	0	13	0	0	0	0	0	0	0	0	0	0	0
d__Bacteria; p__Verrucomicrobiota; c__Verrucomicrobiae; o__Verrucomicrobiales; f__DEV007; g__DEV007	0	0	0	1	0	0	0	0	0	0	0	0	0	0	0	0
d__Bacteria; p__Proteobacteria; c__Gammaproteobacteria; o__Alteromonadales; f__Pseudoalteromonadaceae; g__Pseudoalteromonas	0	0	0	0	0	0	0	0	0	74	0	0	0	0	0	0
d__Bacteria; p__Proteobacteria; c__Gammaproteobacteria; o__Vibrionales; f__Vibrionaceae; g__Vibrio	0	0	0	0	0	0	0	0	0	0	0	0	0	0	0	19
d__Bacteria; p__Bacteroidota; c__Bacteroidia; o__Chitinophagales; f__uncultured; g__uncultured; s__uncultured_Bacteroidetes	0	0	0	0	0	0	0	0	0	0	0	0	0	0	0	1
d__Bacteria; p__Bacteroidota; c__Bacteroidia; o__Chitinophagales; f__Saprospiraceae; g__uncultured	0	0	0	0	0	142	0	0	0	0	0	0	0	0	0	0
d__Bacteria; p__Bacteroidota; c__Bacteroidia; o__Flavobacteriales; f__Flavobacteriaceae; g__Dokdonia; s__Dokdonia_genika	0	0	0	0	0	0	0	0	0	0	0	0	0	0	0	4
d__Bacteria; p__Proteobacteria; c__Alphaproteobacteria; o__Rhizobiales; f__Rhizobiales_Incertae_Sedis; g__Anderseniella	0	0	5	0	0	0	0	0	0	0	0	0	0	0	0	0
d__Bacteria; p__Proteobacteria; c__Gammaproteobacteria; o__Pseudomonadales; f__Moraxellaceae; g__Acinetobacter	0	14	0	0	0	0	0	0	0	0	0	0	0	0	0	0
d__Bacteria; p__Actinobacteriota; c__Acidimicrobiia; o__Microtrichales; f__Microtrichaceae; g__Sva0996_marine_group; s__uncultured_organism	0	0	0	127	0	0	0	0	0	0	0	0	0	0	0	0
d__Bacteria; p__Bacteroidota; c__Bacteroidia; o__Flavobacteriales; f__Flavobacteriaceae; g__Arcticiflavibacter; s__uncultured_Bacteroidetes	0	0	0	0	0	0	0	0	31	0	0	0	0	0	0	0
d__Bacteria; p__Proteobacteria; c__Alphaproteobacteria; o__Sphingomonadales; f__Sphingomonadaceae; g__Parasphingopyxis; s__uncultured_bacterium	0	6	11	0	0	0	0	0	0	0	0	0	0	0	0	0
d__Bacteria; p__Acidobacteriota; c__Thermoanaerobaculia; o__Thermoanaerobaculales; f__Thermoanaerobaculaceae; g__Subgroup_23	0	0	0	0	0	0	0	0	0	0	2	0	0	0	0	0
d__Bacteria; p__Proteobacteria; c__Gammaproteobacteria	0	0	0	0	0	0	75	0	0	0	0	0	0	0	0	0
d__Bacteria; p__Proteobacteria; c__Gammaproteobacteria; o__Xanthomonadales; f__Xanthomonadaceae; g__Arenimonas; s__Arenimonas_sp.	0	0	0	0	0	0	0	0	0	0	2	0	0	0	0	0
d__Bacteria; p__Proteobacteria; c__Gammaproteobacteria; o__uncultured; f__uncultured; g__uncultured	0	0	0	0	0	0	0	0	142	0	0	0	0	0	0	0
d__Bacteria; p__Proteobacteria; c__Alphaproteobacteria; o__Rhodobacterales; f__Rhodobacteraceae	0	0	0	0	0	0	0	0	0	48	0	0	0	0	0	0
d__Bacteria; p__Planctomycetota; c__Planctomycetes; o__Pirellulales; f__Pirellulaceae; g__Blastopirellula; s__uncultured_planctomycete	0	0	0	0	15	0	0	0	0	0	0	0	0	0	0	0
d__Bacteria; p__Planctomycetota; c__Planctomycetes; o__Pirellulales; f__Pirellulaceae; g__Rhodopirellula	0	0	0	0	0	0	0	0	0	0	0	0	0	0	0	1
d__Bacteria; p__Bacteroidota; c__Bacteroidia; o__Flavobacteriales; f__Flavobacteriaceae; g__Zeaxanthinibacter; s__uncultured_bacterium	0	0	0	0	0	0	0	0	0	0	8	0	0	0	0	0
d__Bacteria; p__Proteobacteria; c__Gammaproteobacteria; o__KI89A_clade; f__KI89A_clade; g__KI89A_clade; s__uncultured_bacterium	0	0	0	3	0	0	0	0	0	0	0	0	0	0	0	0
d__Bacteria; p__Proteobacteria; c__Gammaproteobacteria; o__Cellvibrionales; f__Cellvibrionaceae; g__Cellvibrionaceae	31	0	0	0	0	0	0	0	0	0	0	0	0	0	0	0
d__Bacteria; p__Proteobacteria; c__Alphaproteobacteria; o__Rhizobiales; f__Rhizobiales_Incertae_Sedis; g__Anderseniella; s__uncultured_Alphaproteobacteria	19	0	0	0	0	0	0	9	9	0	0	0	0	0	0	0
d__Bacteria; p__Proteobacteria; c__Alphaproteobacteria; o__Rhodobacterales; f__Rhodobacteraceae	0	0	0	0	0	0	0	0	0	0	0	0	0	0	0	4
d__Bacteria; p__Bacteroidota; c__Bacteroidia; o__Flavobacteriales; f__NS9_marine_group; g__NS9_marine_group; s__uncultured_marine	0	0	0	0	0	0	0	0	0	0	0	0	5	0	0	0
d__Bacteria; p__Proteobacteria; c__Alphaproteobacteria; o__Rhodospirillales; f__Thalassospiraceae; g__Thalassospira	0	0	0	0	0	12	0	0	0	0	0	0	0	0	0	0
d__Bacteria; p__Actinobacteriota; c__Acidimicrobiia; o__Microtrichales; f__Microtrichaceae; g__Sva0996_marine_group	0	0	0	0	0	15	0	0	0	0	0	0	0	0	0	0
d__Archaea; p__Crenarchaeota; c__Nitrososphaeria; o__Nitrosopumilales; f__Nitrosopumilaceae; g__Candidatus_Nitrosopumilus	0	0	0	0	0	0	0	0	0	0	8	0	0	0	0	0
d__Bacteria; p__Bacteroidota; c__Bacteroidia; o__Flavobacteriales; f__Flavobacteriaceae; g__Salegentibacter	0	0	0	0	0	0	0	0	0	16	12	139	0	2	0	22
d__Bacteria; p__Firmicutes; c__Bacilli; o__Entomoplasmatales; f__Entomoplasmatales_Incertae_Sedis; g__Candidatus_Hepatoplasma; s__uncultured_Candidatus	0	0	0	0	31	0	0	0	0	0	0	0	0	0	0	0
d__Bacteria; p__Bacteroidota; c__Bacteroidia; o__Flavobacteriales; f__Flavobacteriaceae	0	0	0	0	0	0	154	168	52	0	0	0	0	0	0	0
d__Bacteria; p__Bacteroidota; c__Bacteroidia; o__Flavobacteriales; f__Flavobacteriaceae; g__Robiginitalea; s__uncultured_bacterium	0	0	0	0	0	0	0	0	3	0	0	0	0	0	0	0
d__Bacteria; p__Bacteroidota; c__Bacteroidia; o__Chitinophagales; f__Saprospiraceae; g__uncultured; s__uncultured_Bacteroidetes	0	0	0	0	0	0	0	0	0	0	0	0	0	0	0	7
d__Bacteria; p__Proteobacteria; c__Alphaproteobacteria; o__Rhodobacterales; f__Rhodobacteraceae; g__HIMB11	0	0	0	0	0	0	0	0	0	0	0	0	78	64	99	33
d__Bacteria; p__Proteobacteria; c__Gammaproteobacteria; o__Enterobacterales; f__Enterobacteriaceae; g__Escherichia-Shigella	0	274	211	0	0	0	0	0	0	0	0	0	0	0	0	0
d__Bacteria; p__Bacteroidota; c__Bacteroidia; o__Flavobacteriales; f__Flavobacteriaceae; g__Flavobacterium	0	0	0	0	0	0	0	25	0	0	0	0	0	0	0	0
d__Bacteria; p__Chloroflexi; c__Dehalococcoidia; o__SAR202_clade; f__SAR202_clade; g__SAR202_clade; s__marine_metagenome	0	0	0	0	0	0	0	0	0	0	0	0	0	4	0	0
d__Bacteria; p__Bacteroidota; c__Bacteroidia; o__Flavobacteriales; f__Crocinitomicaceae; g__Crocinitomix	0	0	0	0	0	0	0	0	4	0	0	0	0	0	0	0
d__Bacteria; p__Bacteroidota; c__Ignavibacteria; o__Ignavibacteriales; f__PHOS-HE36; g__PHOS-HE36; s__uncultured_bacterium	0	0	0	0	0	0	0	7	0	0	0	0	0	0	0	0
d__Bacteria; p__Bacteroidota; c__Bacteroidia; o__Flavobacteriales; f__Flavobacteriaceae; g__Flavobacteriaceae	0	0	0	0	0	0	62	0	0	0	0	0	0	0	0	0
d__Bacteria; p__Proteobacteria; c__Gammaproteobacteria; o__Oceanospirillales; f__Nitrincolaceae; g__uncultured; s__uncultured_bacterium	0	0	0	0	0	0	0	0	0	0	0	0	3	4	0	0
d__Bacteria; p__Bacteroidota; c__Bacteroidia; o__Flavobacteriales; f__Flavobacteriaceae; g__Flavobacterium	0	0	0	0	0	0	0	0	0	0	29	0	0	0	0	0
d__Bacteria; p__Bacteroidota; c__Bacteroidia; o__Flavobacteriales; f__Flavobacteriaceae; g__NS5_marine_group; s__uncultured_Flavobacteriia	0	0	0	0	0	0	0	0	0	0	0	0	66	18	15	9
d__Bacteria; p__Bacteroidota; c__Bacteroidia; o__Chitinophagales; f__Saprospiraceae; g__Portibacter; s__Portibacter_lacus	2	0	0	0	0	0	0	0	0	0	0	0	0	0	0	0
d__Bacteria; p__Bacteroidota; c__Bacteroidia; o__Flavobacteriales; f__Flavobacteriaceae; g__Ulvibacter; s__Aureitalea_sp.	0	0	0	0	0	0	0	5	11	0	0	0	0	0	0	0
d__Bacteria; p__Proteobacteria; c__Alphaproteobacteria; o__Caulobacterales; f__Hyphomonadaceae; g__uncultured; s__uncultured_bacterium	7	0	0	0	0	0	0	0	0	0	0	0	0	0	0	0
d__Bacteria; p__Proteobacteria; c__Gammaproteobacteria; o__Alteromonadales; f__Idiomarinaceae	0	0	0	0	0	0	0	0	0	0	0	0	0	0	0	1
d__Bacteria; p__Proteobacteria; c__Gammaproteobacteria; o__Methylococcales; f__Cycloclasticaceae; g__Cycloclasticus	0	0	0	0	0	0	0	0	0	23	0	0	0	0	0	0
d__Bacteria; p__Proteobacteria; c__Alphaproteobacteria; o__Thalassobaculales; f__Nisaeaceae; g__Nisaea	0	0	0	0	0	0	0	0	0	0	0	11	0	0	0	0
d__Bacteria; p__Proteobacteria; c__Gammaproteobacteria; o__Alteromonadales; f__Alteromonadaceae; g__Rheinheimera; s__Pararheinheimera_soli	101	63	549	44	38	46	46	67	63	0	0	0	0	0	0	0
d__Bacteria; p__Proteobacteria; c__Gammaproteobacteria; o__Cellvibrionales; f__Halieaceae; g__OM60(NOR5)_clade	0	0	0	0	0	0	0	0	0	0	0	0	0	16	0	0
d__Bacteria; p__Proteobacteria; c__Gammaproteobacteria; o__Cellvibrionales; f__Porticoccaceae; g__SAR92_clade; s__uncultured_marine	0	0	0	0	0	0	0	0	0	0	0	0	16	26	0	0
d__Bacteria; p__Proteobacteria; c__Alphaproteobacteria; o__Caulobacterales; f__Hyphomonadaceae	1054	0	91	97	8	402	1	0	0	0	0	0	0	0	0	0
d__Bacteria; p__Firmicutes; c__Clostridia; o__Clostridiales; f__Clostridiaceae; g__Clostridium_sensu_stricto_18; s__Clostridium_oceanicum	0	0	0	0	1	0	0	0	0	0	0	0	0	0	0	0
d__Bacteria; p__Proteobacteria; c__Gammaproteobacteria; o__SAR86_clade; f__SAR86_clade; g__SAR86_clade; s__marine_metagenome	0	0	0	0	0	0	0	0	0	0	0	4	141	445	58	35
d__Bacteria; p__Proteobacteria; c__Gammaproteobacteria; o__Pseudomonadales; f__Pseudomonadaceae; g__Pseudomonas	0	0	0	0	0	0	0	0	576	0	0	0	0	0	0	0
d__Bacteria; p__Proteobacteria; c__Gammaproteobacteria; o__Alteromonadales; f__Pseudoalteromonadaceae; g__Pseudoalteromonas	0	0	0	0	0	0	0	0	0	2	0	0	0	0	0	0
d__Bacteria; p__Proteobacteria; c__Alphaproteobacteria; o__Rhodospirillales; f__Thalassospiraceae; g__Thalassospira	206	0	83	0	140	0	0	0	0	0	0	0	0	0	0	0
d__Bacteria; p__Proteobacteria; c__Alphaproteobacteria; o__Caulobacterales; f__Hyphomonadaceae; g__Hellea; s__uncultured_Alphaproteobacteria	77	0	13	13	0	51	0	0	0	0	0	0	0	0	0	0
d__Bacteria; p__Proteobacteria; c__Gammaproteobacteria; o__Cellvibrionales; f__Porticoccaceae; g__C1-B045; s__uncultured_bacterium	14	0	0	0	0	0	0	0	0	0	0	0	0	0	0	0
d__Bacteria; p__Proteobacteria; c__Alphaproteobacteria; o__SAR11_clade; f__Clade_III; g__Clade_III; s__alpha_proteobacterium	0	0	0	0	0	0	0	0	0	0	0	0	41	44	0	15
d__Bacteria; p__Proteobacteria; c__Gammaproteobacteria	0	0	0	0	0	0	0	0	0	0	0	0	0	0	0	2
d__Bacteria; p__Bacteroidota; c__Bacteroidia; o__Cytophagales; f__Cyclobacteriaceae; g__Cyclobacterium; s__bacterium_IFAM-1493	0	0	0	0	0	0	0	0	0	0	1	0	0	0	0	0
d__Bacteria; p__Proteobacteria; c__Alphaproteobacteria; o__Rhodobacterales; f__Rhodobacteraceae	0	0	0	42	0	0	0	0	0	0	0	0	0	0	0	0
d__Bacteria; p__Proteobacteria; c__Alphaproteobacteria; o__Rhodobacterales; f__Rhodobacteraceae	0	0	0	0	0	0	0	0	0	5	0	0	0	0	0	0
d__Bacteria; p__Desulfobacterota; c__Desulfobulbia; o__Desulfobulbales; f__Desulfobulbaceae; g__uncultured	0	0	0	0	0	0	0	0	0	0	0	4	0	0	0	0
d__Bacteria; p__Proteobacteria; c__Gammaproteobacteria; o__Thiotrichales; f__Thiotrichaceae; g__uncultured	0	0	0	0	0	0	0	14	17	0	0	0	0	0	0	0
d__Bacteria; p__Bacteroidota; c__Bacteroidia; o__Chitinophagales; f__Saprospiraceae; g__uncultured; s__uncultured_Bacteroidetes	21	0	0	0	0	0	0	0	0	0	0	0	0	0	0	0
d__Bacteria; p__Proteobacteria; c__Gammaproteobacteria; o__UBA10353_marine_group; f__UBA10353_marine_group; g__UBA10353_marine_group; s__unidentified_marine	0	0	0	0	0	0	0	0	0	0	0	0	30	14	11	5
d__Bacteria; p__Proteobacteria; c__Gammaproteobacteria; o__Oceanospirillales; f__Oleiphilaceae; g__Oleiphilus	0	0	0	0	0	0	0	0	0	0	20	0	0	0	0	0
d__Bacteria; p__Proteobacteria; c__Gammaproteobacteria; o__Ectothiorhodospirales; f__Thioalkalispiraceae; g__Thiohalophilus; s__uncultured_gamma	0	0	0	0	0	0	0	0	0	0	9	0	0	0	0	0
d__Bacteria; p__Bacteroidota; c__Bacteroidia; o__Chitinophagales; f__uncultured; g__uncultured; s__uncultured_Bacteroidetes	0	0	0	17	0	44	0	0	0	0	0	0	0	0	0	0
d__Bacteria; p__Bacteroidota; c__Bacteroidia; o__Flavobacteriales; f__Flavobacteriaceae	4	0	0	0	0	0	0	0	0	0	0	0	0	0	0	0
d__Bacteria; p__Proteobacteria; c__Gammaproteobacteria; o__Cellvibrionales; f__Spongiibacteraceae; g__BD1-7_clade; s__uncultured_gamma	0	0	0	0	0	0	0	0	0	0	0	0	0	0	0	5
d__Bacteria; p__Bacteroidota; c__Bacteroidia; o__Flavobacteriales; f__Flavobacteriaceae; g__Maribacter; s__Cytophaga_sp.	0	0	0	0	0	0	0	0	12	0	0	0	0	0	0	0
d__Bacteria; p__Bacteroidota; c__Bacteroidia; o__Flavobacteriales; f__Flavobacteriaceae; g__Eudoraea; s__Eudoraea_adriatica	0	0	0	0	0	0	0	0	20	0	0	0	0	0	0	0
d__Bacteria; p__Proteobacteria; c__Gammaproteobacteria; o__SAR86_clade; f__SAR86_clade; g__SAR86_clade	0	0	0	0	0	0	0	0	0	0	0	0	28	147	19	0
d__Bacteria; p__Cyanobacteria; c__Cyanobacteriia; o__Synechococcales; f__Cyanobiaceae; g__Prochlorococcus_MIT9313; s__Prochlorococcus_marinus	0	0	0	0	0	0	0	0	0	5	8	17	1288	1023	233	112
d__Bacteria; p__Proteobacteria; c__Gammaproteobacteria; o__Thiomicrospirales; f__Thiomicrospiraceae; g__Thiomicrorhabdus; s__Thiomicrorhabdus_chilensis	0	0	0	0	0	0	0	0	0	0	0	0	0	0	0	1
d__Bacteria; p__Proteobacteria; c__Alphaproteobacteria; o__uncultured; f__uncultured; g__uncultured; s__uncultured_Alphaproteobacteria	0	4	7	11	0	9	0	0	0	0	0	0	0	0	0	0
d__Bacteria; p__Actinobacteriota; c__Actinobacteria; o__Corynebacteriales; f__Corynebacteriaceae; g__Lawsonella; s__uncultured_bacterium	0	0	3	0	0	0	0	0	0	0	0	0	0	0	0	0
d__Bacteria; p__Proteobacteria; c__Gammaproteobacteria; o__Oceanospirillales; f__Saccharospirillaceae; g__Saccharospirillum	0	0	0	0	0	0	38	0	0	0	0	0	0	0	0	0
d__Bacteria; p__Bacteroidota; c__Bacteroidia; o__Chitinophagales; f__uncultured; g__uncultured; s__uncultured_Bacteroidetes	0	0	0	0	0	38	0	0	0	0	0	0	0	0	0	0
d__Bacteria; p__Proteobacteria; c__Alphaproteobacteria; o__Rhizobiales; f__Rhizobiaceae; g__Allorhizobium-Neorhizobium-Pararhizobium-Rhizobium	0	0	0	0	0	2	0	0	0	0	0	0	0	0	0	0
d__Bacteria; p__Proteobacteria; c__Alphaproteobacteria; o__Rhizobiales; f__Devosiaceae; g__Devosia	0	0	0	0	0	0	0	0	60	0	0	0	0	0	0	0
d__Bacteria; p__Marinimicrobia_(SAR406_clade); c__Marinimicrobia_(SAR406_clade); o__Marinimicrobia_(SAR406_clade); f__Marinimicrobia_(SAR406_clade); g__Marinimicrobia_(SAR406_clade)	0	0	0	0	0	0	0	0	0	0	0	0	11	7	0	0
d__Bacteria; p__Bacteroidota; c__Bacteroidia; o__Flavobacteriales; f__Flavobacteriaceae; g__Antarcticibacterium; s__Flavobacterium_sp.	0	0	0	0	0	0	0	0	0	0	0	0	0	0	0	2
d__Bacteria; p__Proteobacteria; c__Alphaproteobacteria; o__Rhizobiales	0	0	0	0	0	0	0	0	0	0	0	0	0	0	0	9
d__Bacteria; p__Proteobacteria; c__Alphaproteobacteria; o__Rhodospirillales; f__Magnetospiraceae; g__Magnetospira; s__uncultured_marine	0	0	0	0	0	0	0	0	0	0	0	4	0	0	0	0
d__Bacteria; p__Proteobacteria; c__Gammaproteobacteria; o__Alteromonadales; f__Marinobacteraceae; g__Marinobacter	0	0	0	0	0	0	95	0	0	0	0	0	0	0	0	0
d__Bacteria; p__Bacteroidota; c__Bacteroidia; o__Chitinophagales; f__Saprospiraceae; g__uncultured; s__uncultured_Sphingobacterium	0	0	0	7	0	5	0	0	0	0	0	0	0	0	0	0
d__Bacteria; p__Proteobacteria; c__Alphaproteobacteria; o__SAR11_clade; f__Clade_IV; g__Clade_IV	0	0	0	0	0	0	0	0	0	0	0	0	78	237	27	18
d__Bacteria; p__Desulfobacterota; c__Desulfobulbia; o__Desulfobulbales; f__Desulfobulbaceae; g__uncultured; s__uncultured_Aminicenantes	0	0	0	0	0	0	0	0	0	0	7	0	0	0	0	0
d__Bacteria; p__Bacteroidota; c__Bacteroidia; o__Chitinophagales; f__Saprospiraceae; g__uncultured; s__uncultured_Flavobacterium	0	0	0	0	0	40	0	0	0	0	0	0	0	0	0	0
d__Bacteria; p__Desulfobacterota; c__Desulfobulbia; o__Desulfobulbales; f__Desulfocapsaceae; g__uncultured	0	0	0	0	0	0	0	0	0	17	16	0	0	0	0	0
d__Bacteria; p__Bacteroidota; c__Bacteroidia; o__Flavobacteriales; f__Flavobacteriaceae; g__NS4_marine_group	0	0	0	0	0	0	0	0	0	0	0	0	78	111	41	0
d__Bacteria; p__Proteobacteria; c__Gammaproteobacteria; o__EPR3968-O8a-Bc78; f__EPR3968-O8a-Bc78; g__EPR3968-O8a-Bc78; s__uncultured_gamma	0	0	0	0	0	0	0	0	10	0	0	0	0	0	0	0
d__Bacteria; p__Actinobacteriota; c__Actinobacteria; o__Streptomycetales; f__Streptomycetaceae; g__Streptomyces	0	0	0	0	0	0	0	0	0	0	0	0	0	0	11	0
d__Bacteria; p__Cyanobacteria; c__Cyanobacteriia; o__Synechococcales; f__Cyanobiaceae; g__Prochlorococcus_MIT9313	0	0	0	0	0	0	0	0	0	0	0	0	96	45	58	0
d__Bacteria; p__Proteobacteria; c__Alphaproteobacteria; o__Kiloniellales; f__Kiloniellaceae; g__uncultured; s__uncultured_Rhodospirillaceae	0	0	0	0	0	0	0	23	0	0	0	0	0	0	0	0
d__Bacteria; p__Proteobacteria; c__Alphaproteobacteria; o__Puniceispirillales; f__SAR116_clade; g__SAR116_clade; s__marine_metagenome	0	0	0	0	0	0	0	0	0	0	0	0	23	16	0	0
d__Bacteria; p__Proteobacteria; c__Gammaproteobacteria; o__Cellvibrionales; f__Porticoccaceae; g__SAR92_clade	0	0	0	0	0	0	0	0	0	0	0	0	35	46	15	0
d__Bacteria; p__Bacteroidota; c__Bacteroidia; o__Chitinophagales; f__Saprospiraceae; g__uncultured	0	0	0	0	0	0	0	0	0	0	0	0	0	0	0	5
d__Bacteria; p__Proteobacteria; c__Gammaproteobacteria; o__Alteromonadales; f__Idiomarinaceae; g__Idiomarina	0	0	0	0	0	0	6	0	0	0	0	0	0	0	0	0
d__Bacteria; p__Marinimicrobia_(SAR406_clade); c__Marinimicrobia_(SAR406_clade); o__Marinimicrobia_(SAR406_clade); f__Marinimicrobia_(SAR406_clade); g__Marinimicrobia_(SAR406_clade); s__metagenome	0	0	0	0	0	0	0	0	0	0	0	0	25	32	7	0
d__Bacteria; p__Proteobacteria; c__Alphaproteobacteria; o__Rhodospirillales; f__Thalassospiraceae; g__Thalassospira	0	33	0	0	0	0	0	0	0	0	0	0	0	0	0	0
d__Bacteria; p__Desulfobacterota; c__Desulfobacteria; o__Desulfatiglandales; f__Desulfatiglandaceae; g__Desulfatiglans; s__uncultured_bacterium	0	0	0	0	0	0	0	0	0	2	0	0	0	0	0	0
d__Bacteria; p__Proteobacteria; c__Alphaproteobacteria; o__Rhodospirillales; f__Thalassospiraceae; g__Thalassospira	0	0	0	0	0	0	0	0	0	0	0	0	0	0	0	9
d__Bacteria; p__Firmicutes; c__Negativicutes; o__Veillonellales-Selenomonadales; f__Veillonellaceae; g__Veillonella	0	0	0	0	0	0	0	0	0	0	0	0	0	10	0	0
d__Bacteria; p__Bacteroidota; c__Bacteroidia; o__Chitinophagales; f__Saprospiraceae; g__Lewinella; s__uncultured_Bacteroidetes	0	0	0	0	0	0	0	0	0	0	0	0	0	0	0	9
d__Bacteria; p__Proteobacteria; c__Gammaproteobacteria; o__Vibrionales; f__Vibrionaceae; g__Vibrio	0	0	0	0	0	0	0	0	0	20	33	444	9	0	0	74
d__Bacteria; p__Bacteroidota; c__Bacteroidia; o__Flavobacteriales; f__Flavobacteriaceae; g__Flavobacterium; s__Flavobacterium_gelidilacus	0	0	0	0	0	0	0	0	0	0	8	0	0	0	0	0
d__Bacteria; p__Proteobacteria; c__Alphaproteobacteria; o__SAR11_clade; f__Clade_III; g__Clade_III	0	0	0	0	0	0	0	0	0	0	0	0	0	20	0	0
d__Bacteria; p__Proteobacteria; c__Alphaproteobacteria; o__Rickettsiales; f__S25-593; g__S25-593; s__uncultured_marine	0	0	0	0	0	0	0	0	0	0	0	0	5	0	0	0
d__Bacteria; p__Proteobacteria; c__Gammaproteobacteria; o__Pseudomonadales; f__Pseudomonadaceae; g__Pseudomonas	0	0	0	0	0	0	0	0	0	0	0	0	0	0	0	272
d__Bacteria; p__Bacteroidota; c__Bacteroidia; o__Chitinophagales; f__Saprospiraceae; g__Lewinella	0	0	0	9	0	37	0	0	0	0	0	0	0	0	0	0
d__Bacteria; p__Bacteroidota; c__Bacteroidia; o__Flavobacteriales; f__Flavobacteriaceae; g__NS4_marine_group; s__unidentified_marine	0	0	0	0	0	0	0	0	0	0	0	0	206	48	58	24
d__Bacteria; p__Bacteroidota; c__Bacteroidia; o__Flavobacteriales; f__Flavobacteriaceae; g__NS5_marine_group	0	0	0	0	0	0	0	0	0	0	0	0	37	0	0	0
d__Bacteria; p__Proteobacteria; c__Gammaproteobacteria; o__Oceanospirillales; f__Halomonadaceae; g__uncultured; s__uncultured_Alteromonadaceae	0	0	0	0	0	0	0	0	5	0	0	0	0	0	0	0
d__Bacteria; p__Bacteroidota; c__Bacteroidia; o__Chitinophagales; f__Saprospiraceae	0	0	0	0	0	0	0	0	0	0	0	0	0	0	0	7
d__Bacteria; p__Firmicutes; c__Bacilli; o__Staphylococcales; f__Staphylococcaceae; g__Staphylococcus	0	0	0	0	17	0	0	0	0	0	0	0	0	0	0	0
d__Bacteria; p__Bacteroidota; c__Bacteroidia; o__Flavobacteriales; f__Flavobacteriaceae	0	0	0	0	0	0	0	0	0	0	0	15	0	0	0	0
d__Bacteria; p__Actinobacteriota; c__Acidimicrobiia; o__Microtrichales; f__Microtrichaceae; g__uncultured	167	0	0	0	0	0	0	0	0	0	0	0	0	0	0	0
d__Bacteria; p__Bacteroidota; c__Bacteroidia; o__Flavobacteriales; f__Flavobacteriaceae; g__uncultured; s__uncultured_bacterium	0	0	0	0	0	0	0	0	0	0	0	0	0	0	0	1
d__Bacteria; p__Desulfobacterota; c__Desulfobacteria; o__Desulfatiglandales; f__Desulfatiglandaceae; g__Desulfatiglans	0	0	0	0	0	0	0	0	0	0	0	0	0	0	0	1
d__Bacteria; p__Chloroflexi; c__Dehalococcoidia; o__SAR202_clade; f__SAR202_clade; g__SAR202_clade	0	0	0	0	0	0	0	0	0	4	0	0	0	0	0	0
d__Bacteria; p__Proteobacteria; c__Alphaproteobacteria; o__Kiloniellales; f__Kiloniellaceae; g__Pelagibius	0	0	0	0	0	0	0	14	0	0	0	0	0	0	0	0
d__Bacteria; p__Proteobacteria; c__Alphaproteobacteria; o__Puniceispirillales; f__SAR116_clade; g__SAR116_clade; s__uncultured_Oceanibaculum	0	0	0	0	0	0	0	0	0	0	0	0	27	15	0	0
d__Bacteria; p__Desulfobacterota; c__Desulfovibrionia; o__Desulfovibrionales; f__Desulfovibrionaceae; g__Desulfovibrio; s__Desulfovibrio_hontreensis	0	0	0	0	0	0	0	0	0	0	0	14	0	0	0	0
d__Bacteria; p__Proteobacteria; c__Alphaproteobacteria; o__Rhizobiales; f__Beijerinckiaceae; g__Bosea	0	0	0	0	0	0	0	0	0	0	0	0	0	0	0	1
d__Bacteria; p__Proteobacteria; c__Alphaproteobacteria; o__Rhodobacterales; f__Rhodobacteraceae	0	0	0	0	0	0	0	0	0	0	0	28	0	0	0	0
d__Bacteria; p__Proteobacteria; c__Gammaproteobacteria; o__Steroidobacterales; f__Woeseiaceae; g__Woeseia	0	0	0	0	0	0	0	0	100	0	0	0	0	0	0	0
d__Bacteria; p__Proteobacteria; c__Gammaproteobacteria; o__SAR86_clade; f__SAR86_clade; g__SAR86_clade; s__Rhodobacteraceae_bacterium	0	0	0	0	0	0	0	0	0	0	0	0	0	0	6	0
d__Bacteria; p__Actinobacteriota; c__Actinobacteria; o__Corynebacteriales; f__Corynebacteriaceae; g__Corynebacterium; s__Corynebacterium_tuberculostearicum	0	0	2	0	0	0	0	0	0	0	0	0	0	0	0	0
d__Bacteria; p__Proteobacteria; c__Gammaproteobacteria; o__Oceanospirillales; f__Nitrincolaceae	0	0	0	0	0	0	0	0	0	0	4	0	0	0	0	0
d__Bacteria; p__Proteobacteria; c__Gammaproteobacteria; o__Alteromonadales; f__Alteromonadaceae	0	0	0	0	0	0	0	0	0	116	0	0	0	0	0	0
d__Bacteria; p__Proteobacteria; c__Alphaproteobacteria; o__Rhodobacterales; f__Rhodobacteraceae	0	0	0	0	0	0	0	0	0	0	0	0	0	0	0	2
d__Bacteria; p__Bacteroidota; c__Bacteroidia; o__Chitinophagales; f__Saprospiraceae; g__Rubidimonas; s__uncultured_bacterium	0	0	0	0	0	0	0	0	0	0	0	0	0	0	0	10
d__Bacteria; p__Proteobacteria; c__Gammaproteobacteria; o__SAR86_clade; f__SAR86_clade; g__SAR86_clade	0	0	0	0	0	0	0	0	0	0	0	0	0	0	0	1
d__Bacteria; p__Desulfobacterota; c__Desulfobulbia; o__Desulfobulbales; f__Desulfurivibrionaceae; g__Desulfurivibrio; s__uncultured_delta	0	0	0	0	0	0	0	0	0	0	4	0	0	0	0	0
d__Bacteria; p__Margulisbacteria; c__Margulisbacteria; o__Margulisbacteria; f__Margulisbacteria; g__Margulisbacteria; s__uncultured_bacterium	0	0	0	0	0	0	0	0	0	0	0	0	2	0	0	0
d__Bacteria; p__Proteobacteria; c__Alphaproteobacteria; o__Rhodobacterales; f__Rhodobacteraceae; g__Sulfitobacter	0	0	0	0	0	0	32	43	80	0	0	0	0	0	0	0
d__Bacteria; p__Bacteroidota; c__Bacteroidia; o__Flavobacteriales; f__Cryomorphaceae; g__Vicingus; s__uncultured_Owenweeksia	0	0	0	0	0	0	0	0	0	0	14	0	0	0	0	2
d__Bacteria; p__Proteobacteria; c__Alphaproteobacteria; o__Sphingomonadales; f__Sphingomonadaceae	0	0	0	0	0	0	0	0	0	0	0	0	0	0	0	1
d__Bacteria; p__Proteobacteria; c__Gammaproteobacteria; o__SZB50; f__SZB50; g__SZB50; s__uncultured_bacterium	10	0	0	0	0	0	0	0	0	0	0	0	0	0	0	0
d__Bacteria; p__Planctomycetota; c__Planctomycetes; o__Pirellulales; f__Pirellulaceae; g__Pir4_lineage; s__uncultured_bacterium	0	0	0	0	0	0	0	0	2	0	0	0	0	0	0	0
d__Bacteria; p__Proteobacteria; c__Gammaproteobacteria; o__Oceanospirillales; f__Halomonadaceae; g__Cobetia	0	0	0	0	0	0	0	0	0	101	136	263	0	0	0	50
d__Bacteria; p__Planctomycetota; c__Planctomycetes; o__Pirellulales; f__Pirellulaceae; g__Blastopirellula; s__uncultured_planctomycete	0	0	0	0	38	0	0	0	0	0	0	0	0	0	0	0
d__Bacteria; p__Bacteroidota; c__Bacteroidia; o__Flavobacteriales; f__Flavobacteriaceae; g__Maribacter; s__uncultured_bacterium	0	0	0	20	0	0	0	0	0	0	0	0	0	0	0	0
d__Bacteria; p__Proteobacteria; c__Alphaproteobacteria; o__Rhodobacterales; f__Rhodobacteraceae; g__Roseobacter_clade_NAC11-7_lineage	0	0	0	0	0	0	0	0	0	0	0	0	0	0	0	7
d__Bacteria; p__Verrucomicrobiota; c__Verrucomicrobiae; o__Verrucomicrobiales; f__DEV007; g__DEV007; s__uncultured_Verrucomicrobia	0	0	0	3	0	0	0	0	0	0	0	0	0	0	0	0
d__Bacteria; p__Campilobacterota; c__Campylobacteria; o__Campylobacterales; f__Sulfurimonadaceae; g__Sulfurimonas; s__uncultured_deep-sea	0	0	0	0	0	0	0	0	0	0	0	7	0	0	0	0
d__Bacteria; p__Proteobacteria; c__Gammaproteobacteria; o__Oceanospirillales; f__Kangiellaceae; g__Kangiella	0	0	0	0	0	0	0	7	0	0	0	0	0	0	0	0
d__Bacteria; p__Planctomycetota; c__Planctomycetes; o__Pirellulales; f__Pirellulaceae	0	0	0	0	0	0	0	30	0	0	0	0	0	0	0	0
d__Bacteria; p__Proteobacteria; c__Gammaproteobacteria; o__Thiomicrospirales; f__Thiomicrospiraceae; g__Thiomicrorhabdus	0	0	0	0	0	0	0	0	0	0	17	1351	0	0	0	110
d__Bacteria; p__Proteobacteria; c__Gammaproteobacteria; o__Pseudomonadales; f__Moraxellaceae; g__Acinetobacter	0	0	0	0	0	0	0	0	0	0	0	0	0	0	0	16
d__Bacteria; p__Firmicutes; c__Clostridia; o__Clostridiales; f__Clostridiaceae; g__Proteiniclasticum; s__Clostridium_sp.	0	0	0	0	0	0	0	0	0	0	0	18	0	0	0	0
d__Bacteria; p__Bacteroidota; c__Bacteroidia; o__Chitinophagales; f__Saprospiraceae; g__uncultured; s__uncultured_Sphingobacterium	32	0	0	71	0	47	0	0	0	0	0	0	0	0	0	0
d__Bacteria; p__Proteobacteria; c__Alphaproteobacteria; o__Rhodobacterales; f__Rhodobacteraceae	94	0	0	0	0	0	0	0	0	0	0	0	0	0	0	0
d__Bacteria; p__Actinobacteriota; c__Acidimicrobiia; o__Microtrichales; f__Microtrichaceae; g__uncultured	1050	48	151	3610	22	4314	11	0	14	0	0	0	0	0	0	0
d__Bacteria; p__Planctomycetota; c__Planctomycetes; o__Pirellulales; f__Pirellulaceae; g__Pirellula	0	0	0	0	4	0	0	0	0	0	0	0	0	0	0	0
d__Bacteria; p__Spirochaetota; c__Spirochaetia; o__Spirochaetales; f__Spirochaetaceae; g__Spirochaeta_2; s__uncultured_bacterium	0	0	6	0	0	0	0	0	0	0	0	0	0	0	0	0
d__Bacteria; p__Proteobacteria; c__Alphaproteobacteria; o__Sphingomonadales; f__Sphingomonadaceae; g__Sphingomonas; s__Sphingomonas_koreensis	50	3986	3289	96	22	15	20	23	74	0	0	0	0	0	0	0
d__Bacteria; p__Bacteroidota; c__Bacteroidia; o__Cytophagales; f__Cyclobacteriaceae; g__Algoriphagus	0	0	0	0	0	0	8	0	0	0	0	0	0	0	0	0
d__Bacteria; p__Proteobacteria; c__Gammaproteobacteria; o__Alteromonadales; f__Shewanellaceae; g__Shewanella	0	0	59	0	0	0	0	0	0	0	0	0	0	0	0	0
d__Bacteria; p__Bacteroidota; c__Bacteroidia; o__Chitinophagales; f__Saprospiraceae; g__uncultured	0	0	0	0	0	57	0	0	0	0	0	0	0	0	0	0
d__Bacteria; p__Proteobacteria; c__Gammaproteobacteria; o__Oceanospirillales; f__Halomonadaceae; g__Cobetia	0	0	0	0	0	0	0	27	0	0	0	0	0	0	0	0
d__Bacteria; p__Bacteroidota; c__Bacteroidia; o__Chitinophagales; f__Saprospiraceae; g__Rubidimonas; s__uncultured_bacterium	0	0	0	0	0	0	0	0	0	0	0	0	0	0	0	10
d__Bacteria; p__Proteobacteria; c__Gammaproteobacteria; o__Alteromonadales; f__Pseudoalteromonadaceae; g__Pseudoalteromonas	0	0	0	0	0	0	0	0	0	0	0	0	0	0	0	17
d__Bacteria; p__Hydrogenedentes; c__Hydrogenedentia; o__Hydrogenedentiales; f__Hydrogenedensaceae; g__Hydrogenedensaceae; s__uncultured_organism	0	0	0	0	0	0	0	0	0	0	0	2	0	0	0	0
d__Bacteria; p__Proteobacteria; c__Gammaproteobacteria; o__Arenicellales; f__Arenicellaceae; g__Arenicella; s__uncultured_bacterium	0	0	0	0	0	0	0	0	0	0	0	0	0	0	0	3
d__Bacteria; p__Proteobacteria; c__Alphaproteobacteria; o__Defluviicoccales; f__uncultured; g__uncultured; s__marine_metagenome	0	0	0	0	0	0	0	0	0	0	0	0	0	1	0	0
d__Bacteria; p__Desulfobacterota; c__Desulfobulbia; o__Desulfobulbales; f__Desulfocapsaceae; g__uncultured; s__uncultured_delta	0	0	0	0	0	0	0	0	27	0	0	0	0	0	0	0
d__Bacteria; p__Proteobacteria; c__Gammaproteobacteria; o__Gammaproteobacteria_Incertae_Sedis; f__Unknown_Family; g__uncultured	0	0	0	0	0	0	0	0	0	0	0	11	0	0	0	9
d__Bacteria; p__Bacteroidota; c__Bacteroidia; o__Chitinophagales; f__Saprospiraceae; g__uncultured; s__uncultured_Flavobacterium	24	0	0	0	0	0	0	0	0	0	0	0	0	0	0	0
d__Bacteria; p__Bacteroidota; c__Bacteroidia; o__Flavobacteriales; f__Flavobacteriaceae; g__Flavobacterium	0	0	0	0	0	0	0	0	0	0	0	0	0	0	0	2
d__Bacteria; p__Proteobacteria; c__Alphaproteobacteria; o__Rhodobacterales; f__Rhodobacteraceae	22	0	0	0	0	0	0	0	0	0	0	0	0	0	0	0
d__Bacteria; p__Proteobacteria; c__Alphaproteobacteria; o__Caulobacterales; f__Hyphomonadaceae; g__uncultured	0	0	0	0	0	0	0	0	0	0	0	0	0	0	0	1
d__Bacteria; p__Actinobacteriota; c__Acidimicrobiia; o__Microtrichales; f__Microtrichaceae; g__Sva0996_marine_group; s__uncultured_organism	0	0	0	66	0	0	0	0	0	0	0	0	0	0	0	0
d__Bacteria; p__Proteobacteria; c__Gammaproteobacteria; o__Granulosicoccales; f__Granulosicoccaceae; g__Granulosicoccus; s__uncultured_gamma	0	0	0	0	0	22	0	0	0	0	0	0	0	0	0	0
d__Bacteria; p__Proteobacteria; c__Alphaproteobacteria; o__Rhizobiales; f__Methyloligellaceae; g__Methyloceanibacter; s__uncultured_bacterium	0	0	0	0	3	0	0	0	0	0	0	0	0	0	0	0
d__Bacteria; p__Planctomycetota; c__Planctomycetes; o__Planctomycetales; f__Rubinisphaeraceae; g__uncultured; s__uncultured_planctomycete	0	0	0	2	0	0	0	0	0	0	0	0	0	0	0	0
d__Bacteria; p__Proteobacteria; c__Gammaproteobacteria; o__Oceanospirillales; f__Halomonadaceae; g__Halomonas	0	0	0	0	0	0	0	0	0	0	13	215	0	0	0	34
d__Bacteria; p__Bacteroidota; c__Bacteroidia; o__Chitinophagales; f__uncultured; g__uncultured; s__uncultured_Sphingobacteriales	0	0	0	0	0	0	0	0	0	0	0	0	0	0	0	1
d__Bacteria; p__Proteobacteria; c__Gammaproteobacteria; o__Nitrosococcales; f__Methylophagaceae; g__Methylophaga	0	0	0	0	0	0	0	0	0	165	64	96	0	0	0	49
d__Bacteria; p__Proteobacteria; c__Alphaproteobacteria; o__Rhodospirillales; f__Thalassospiraceae; g__Thalassospira; s__Thalassospira_sp.	0	0	0	0	0	0	273	0	0	0	0	0	0	0	0	0
d__Bacteria; p__Proteobacteria; c__Alphaproteobacteria; o__Sphingomonadales; f__Sphingomonadaceae; g__Sphingomonas	0	44	0	0	0	0	0	0	0	0	0	0	0	0	0	0
d__Bacteria; p__Proteobacteria; c__Alphaproteobacteria; o__Micavibrionales	0	0	0	0	0	0	0	0	1	0	0	0	0	0	0	0
d__Bacteria; p__Proteobacteria; c__Alphaproteobacteria; o__Rhodobacterales; f__Rhodobacteraceae; g__uncultured	23	0	0	0	0	0	0	0	0	0	0	0	0	0	0	0
d__Bacteria; p__Proteobacteria; c__Gammaproteobacteria; o__Burkholderiales; f__MWH-UniP1_aquatic_group; g__MWH-UniP1_aquatic_group; s__uncultured_marine	0	0	0	0	0	0	0	0	0	0	0	0	0	0	0	2
d__Bacteria; p__Proteobacteria; c__Gammaproteobacteria; o__Steroidobacterales; f__Woeseiaceae; g__Woeseia	0	0	0	0	0	0	0	0	0	12	0	0	0	0	0	0
d__Bacteria; p__Campilobacterota; c__Campylobacteria; o__Campylobacterales; f__Sulfurovaceae; g__Sulfurovum	0	0	0	0	0	0	0	0	0	0	0	0	0	0	0	12
d__Bacteria; p__Proteobacteria; c__Gammaproteobacteria; o__Pseudomonadales; f__Pseudomonadaceae; g__Pseudomonas	14	0	0	0	0	0	0	0	0	0	0	0	0	0	0	0
d__Bacteria; p__Proteobacteria; c__Gammaproteobacteria; o__Nitrosococcales; f__Methylophagaceae; g__Methylophaga	0	0	0	0	0	0	0	0	0	17	0	0	0	0	0	0
d__Bacteria; p__Proteobacteria; c__Gammaproteobacteria; o__Steroidobacterales; f__Woeseiaceae; g__Woeseia	0	0	0	0	0	0	0	0	0	0	0	0	0	0	0	6
d__Bacteria; p__Proteobacteria; c__Alphaproteobacteria; o__Rhodobacterales; f__Rhodobacteraceae; g__Roseovarius	0	0	0	0	0	0	0	0	0	199	49	15	0	0	0	0
d__Bacteria; p__Bacteroidota; c__Bacteroidia; o__Flavobacteriales; f__Flavobacteriaceae; g__Olleya	0	0	0	0	2	0	4	74	37	0	0	0	0	0	0	0
d__Bacteria; p__Bacteroidota; c__Bacteroidia; o__Flavobacteriales; f__Flavobacteriaceae; g__Algibacter; s__Algibacter_sp.	0	0	0	0	0	0	0	55	42	0	0	0	0	0	0	0
d__Bacteria; p__Acidobacteriota; c__Thermoanaerobaculia; o__Thermoanaerobaculales; f__Thermoanaerobaculaceae; g__Subgroup_10	0	0	0	0	0	0	0	0	0	1	0	0	0	0	0	0
d__Bacteria; p__Proteobacteria; c__Gammaproteobacteria; o__Burkholderiales	0	0	0	0	0	0	0	0	0	0	0	0	0	0	0	4
d__Bacteria; p__Bacteroidota; c__Bacteroidia; o__Chitinophagales; f__Saprospiraceae; g__uncultured	8	0	0	61	0	0	0	0	0	0	0	0	0	0	0	0
d__Bacteria; p__Proteobacteria; c__Alphaproteobacteria; o__Rhizobiales; f__Rhizobiaceae	0	0	0	0	0	0	0	0	0	0	0	0	0	0	1	0
d__Bacteria; p__MBNT15; c__MBNT15; o__MBNT15; f__MBNT15; g__MBNT15; s__uncultured_bacterium	0	0	0	0	0	0	0	0	0	0	8	0	0	0	0	0
d__Bacteria; p__Proteobacteria; c__Gammaproteobacteria; o__Vibrionales; f__Vibrionaceae; g__Vibrio	0	0	0	0	0	0	0	0	0	0	0	0	8	0	0	0
d__Bacteria; p__Bacteroidota; c__Bacteroidia; o__Flavobacteriales; f__Flavobacteriaceae; g__Flavobacterium	0	0	0	0	0	0	0	32	0	0	0	0	0	0	0	0
d__Bacteria; p__Proteobacteria; c__Gammaproteobacteria; o__SAR86_clade; f__SAR86_clade; g__SAR86_clade; s__marine_metagenome	0	0	0	0	0	0	0	0	0	0	0	0	18	35	0	0
d__Bacteria; p__Proteobacteria; c__Gammaproteobacteria; o__Oceanospirillales; f__Kangiellaceae; g__Kangiella	0	0	0	0	0	0	0	0	0	0	8	0	0	0	0	0
d__Bacteria; p__Proteobacteria; c__Gammaproteobacteria	0	0	0	0	0	0	0	0	0	0	0	0	0	0	0	2
d__Bacteria; p__Bacteroidota; c__Bacteroidia; o__Chitinophagales; f__Saprospiraceae; g__Rubidimonas; s__uncultured_Bacteroidetes	0	0	4	0	0	0	0	0	0	0	0	0	0	0	0	0
d__Bacteria; p__Proteobacteria; c__Gammaproteobacteria; o__Cellvibrionales; f__Halieaceae	0	0	0	0	0	0	0	0	0	0	0	0	0	0	0	11
d__Bacteria; p__Chloroflexi; c__Anaerolineae; o__Caldilineales; f__Caldilineaceae; g__uncultured; s__uncultured_bacterium	0	0	0	0	0	0	0	0	0	0	0	0	0	0	0	3
d__Bacteria; p__Firmicutes; c__Bacilli; o__Staphylococcales; f__Staphylococcaceae; g__Staphylococcus	0	0	0	0	0	0	0	0	0	0	0	0	0	0	0	3
d__Bacteria; p__Proteobacteria; c__Gammaproteobacteria; o__Oceanospirillales; f__Alcanivoracaceae1; g__Alcanivorax	0	0	0	0	0	0	0	0	0	0	0	0	0	0	0	7
d__Bacteria; p__Desulfobacterota; c__Desulfobacteria; o__Desulfobacterales; f__Desulfosarcinaceae; g__Sva0081_sediment_group	0	0	0	0	0	0	0	24	0	0	0	0	0	0	0	0
d__Bacteria; p__Proteobacteria; c__Gammaproteobacteria; o__Alteromonadales; f__Pseudoalteromonadaceae; g__Pseudoalteromonas	0	0	0	0	0	0	0	0	0	0	0	0	0	0	0	7
d__Bacteria; p__Proteobacteria; c__Alphaproteobacteria; o__Caulobacterales; f__Hyphomonadaceae; g__Robiginitomaculum	0	0	0	0	0	0	0	0	0	4	0	0	0	0	0	13
d__Bacteria; p__Bacteroidota; c__Bacteroidia; o__Flavobacteriales; f__Flavobacteriaceae; g__Eudoraea	0	0	0	0	0	0	0	0	20	0	0	0	0	0	0	0
d__Bacteria; p__Proteobacteria; c__Gammaproteobacteria; o__KI89A_clade; f__KI89A_clade; g__KI89A_clade; s__uncultured_gamma	9	0	0	0	0	0	0	0	0	0	0	0	0	0	0	0
d__Bacteria; p__Verrucomicrobiota; c__Verrucomicrobiae; o__Opitutales; f__Puniceicoccaceae; g__MB11C04_marine_group	0	0	0	0	0	0	0	0	0	0	0	0	0	0	6	0
d__Bacteria; p__Bacteroidota; c__Bacteroidia; o__Chitinophagales; f__Saprospiraceae; g__Lewinella	0	0	0	0	0	0	0	0	0	0	0	0	0	0	0	3
d__Bacteria; p__Proteobacteria; c__Alphaproteobacteria; o__Rhodospirillales; f__Magnetospiraceae; g__Magnetovibrio; s__uncultured_bacterium	0	0	0	0	0	0	0	0	0	0	0	0	0	0	0	1
d__Bacteria; p__Proteobacteria; c__Gammaproteobacteria; o__Steroidobacterales; f__Woeseiaceae; g__Woeseia	0	0	0	0	0	0	0	0	51	0	0	0	0	0	0	0
d__Bacteria; p__Bacteroidota; c__Bacteroidia; o__Flavobacteriales; f__Flavobacteriaceae; g__NS4_marine_group; s__unidentified_marine	0	0	0	0	0	0	0	0	0	0	0	0	45	0	0	0
d__Bacteria; p__Bacteroidota; c__Bacteroidia; o__Chitinophagales; f__Saprospiraceae; g__uncultured; s__uncultured_Bacteroidetes	0	0	0	0	0	0	0	0	0	0	0	0	0	0	0	6
d__Bacteria; p__Proteobacteria; c__Gammaproteobacteria; o__Alteromonadales; f__Alteromonadaceae	0	0	0	0	0	0	0	0	0	0	0	0	0	3	0	0
d__Bacteria; p__Bacteroidota; c__Bacteroidia; o__Flavobacteriales; f__Flavobacteriaceae; g__Aquimarina; s__Aquimarina_sp.	0	0	0	15	0	0	0	0	0	0	0	0	0	0	0	0
d__Bacteria; p__Actinobacteriota; c__Acidimicrobiia; o__Microtrichales; f__Microtrichaceae; g__uncultured; s__uncultured_Acidimicrobiales	0	0	0	45	0	29	0	0	0	0	0	0	0	0	0	0
d__Bacteria; p__Bacteroidota; c__Bacteroidia; o__Flavobacteriales; f__Flavobacteriaceae; g__NS4_marine_group	0	0	0	0	0	0	0	0	0	0	0	0	42	32	6	0
d__Bacteria; p__Proteobacteria; c__Alphaproteobacteria; o__Rhizobiales; f__Rhizobiaceae; g__Aurantimonas	0	0	0	0	0	0	0	14	2	0	0	0	0	0	0	0
d__Bacteria; p__Bacteroidota; c__Bacteroidia; o__Chitinophagales; f__Saprospiraceae; g__Portibacter; s__uncultured_bacterium	46	0	1	0	0	0	0	0	0	0	0	0	0	0	0	0
d__Bacteria; p__Bacteroidota; c__Bacteroidia; o__Chitinophagales; f__Saprospiraceae; g__uncultured	0	0	0	0	0	7	0	0	0	0	0	0	0	0	0	0
d__Bacteria; p__Desulfobacterota; c__Desulfobulbia; o__Desulfobulbales; f__Desulfocapsaceae; g__uncultured; s__uncultured_delta	0	0	0	0	0	0	0	0	0	16	0	33	0	0	0	0
d__Bacteria; p__Proteobacteria; c__Gammaproteobacteria; o__SAR86_clade; f__SAR86_clade; g__SAR86_clade; s__bacterium_WHC4-9	0	0	0	0	0	0	0	0	0	0	0	0	0	0	0	6
d__Bacteria; p__Proteobacteria; c__Alphaproteobacteria; o__Rhodobacterales; f__Rhodobacteraceae	0	0	0	0	0	0	0	0	0	0	0	0	12	0	0	6
d__Bacteria; p__Bacteroidota; c__Bacteroidia; o__Flavobacteriales; f__Crocinitomicaceae; g__Fluviicola; s__uncultured_Bacteroidetes	0	0	0	0	0	0	0	0	8	0	0	0	0	0	0	0
d__Bacteria; p__Desulfobacterota; c__Desulfuromonadia; o__Sva1033; f__Sva1033; g__Sva1033; s__uncultured_Desulfuromonadaceae	0	0	0	0	0	0	0	0	0	0	0	0	0	0	0	2
d__Bacteria; p__Proteobacteria; c__Gammaproteobacteria; o__Cellvibrionales; f__Cellvibrionaceae; g__Halioxenophilus; s__uncultured_bacterium	58	0	9	0	0	0	0	0	0	0	0	0	0	0	0	0
d__Bacteria; p__Proteobacteria; c__Gammaproteobacteria; o__Pseudomonadales; f__Pseudomonadaceae; g__Pseudomonas	0	0	0	0	0	0	0	0	0	0	0	0	0	0	0	17
d__Bacteria; p__Proteobacteria; c__Gammaproteobacteria; o__Nitrosococcales; f__Methylophagaceae; g__Methylophaga	0	0	0	0	0	0	0	0	19	0	0	0	0	0	0	0
d__Bacteria; p__Proteobacteria; c__Alphaproteobacteria; o__Rhodospirillales; f__Thalassospiraceae; g__Thalassospira	60	0	0	0	0	0	0	0	0	0	0	0	0	0	0	0
d__Bacteria; p__Cyanobacteria; c__Cyanobacteriia; o__Synechococcales; f__Cyanobiaceae; g__Synechococcus_CC9902	0	0	0	0	0	0	0	0	0	0	0	0	170	182	66	24
d__Bacteria; p__Proteobacteria; c__Gammaproteobacteria	0	0	0	0	0	0	0	0	0	17	22	0	0	0	0	6
d__Bacteria; p__Bacteroidota; c__Bacteroidia; o__Chitinophagales; f__Saprospiraceae; g__Rubidimonas; s__uncultured_Bacteroidetes	0	0	0	0	0	24	0	0	0	0	0	0	0	0	0	0
d__Bacteria; p__Proteobacteria; c__Gammaproteobacteria; o__Granulosicoccales; f__Granulosicoccaceae; g__Granulosicoccus; s__uncultured_bacterium	0	0	0	0	0	62	0	0	0	0	0	0	0	0	0	0
d__Bacteria; p__Bacteroidota; c__Bacteroidia; o__Chitinophagales; f__Saprospiraceae; g__uncultured; s__uncultured_bacterium	0	0	0	0	0	90	0	0	0	0	0	0	0	0	0	0
d__Bacteria; p__Desulfobacterota; c__Desulfobulbia; o__Desulfobulbales; f__Desulfocapsaceae; g__uncultured; s__uncultured_delta	0	0	0	0	0	0	0	0	0	0	0	41	0	0	0	21
d__Bacteria; p__Proteobacteria; c__Gammaproteobacteria; o__Enterobacterales	0	0	0	13	0	0	0	0	0	0	0	0	0	0	0	0
d__Bacteria; p__Bacteroidota; c__Bacteroidia; o__Chitinophagales; f__Saprospiraceae; g__Portibacter; s__uncultured_bacterium	0	0	0	0	0	0	0	0	0	0	0	0	0	0	0	37
d__Bacteria; p__Proteobacteria; c__Gammaproteobacteria; o__Cellvibrionales; f__Halieaceae; g__Parahaliea; s__uncultured_gamma	0	0	0	0	0	0	0	0	0	0	0	11	0	0	0	0
d__Bacteria; p__Proteobacteria; c__Gammaproteobacteria; o__UBA10353_marine_group; f__UBA10353_marine_group; g__UBA10353_marine_group; s__uncultured_bacterium	0	0	0	0	0	0	0	0	1	0	0	0	0	0	0	0
d__Bacteria; p__Proteobacteria; c__Gammaproteobacteria; o__Cellvibrionales; f__Halieaceae; g__OM60(NOR5)_clade; s__uncultured_Haliea	0	0	0	0	0	0	0	0	0	0	0	0	15	0	0	24
d__Bacteria; p__Verrucomicrobiota; c__Verrucomicrobiae; o__Opitutales; f__Puniceicoccaceae; g__MB11C04_marine_group; s__marine_metagenome	0	0	0	0	0	0	0	0	0	0	0	0	19	11	0	0
d__Bacteria; p__Proteobacteria; c__Alphaproteobacteria; o__Rhodobacterales; f__Rhodobacteraceae; g__Litorimicrobium; s__uncultured_bacterium	29	12	0	23	0	14	0	0	0	0	0	0	0	0	0	0
d__Bacteria; p__Proteobacteria; c__Alphaproteobacteria; o__Thalassobaculales; f__Nisaeaceae; g__Nisaea	0	0	0	0	0	0	0	12	0	0	0	0	0	0	0	0
d__Bacteria; p__Nitrospirota; c__4-29-1; o__4-29-1; f__4-29-1; g__4-29-1; s__uncultured_bacterium	0	0	0	0	0	0	0	4	0	0	0	0	0	0	0	0
d__Bacteria; p__Proteobacteria; c__Gammaproteobacteria; o__Piscirickettsiales; f__Piscirickettsiaceae; g__Candidatus_Endoecteinascidia	0	0	0	0	0	0	0	0	0	0	0	0	4	8	0	0
d__Bacteria; p__Proteobacteria; c__Gammaproteobacteria; o__Alteromonadales; f__Alteromonadaceae; g__Rheinheimera	14	0	0	0	0	0	0	0	0	0	0	0	0	0	0	0
d__Bacteria; p__Bacteroidota; c__Bacteroidia; o__Chitinophagales; f__Saprospiraceae; g__Rubidimonas; s__uncultured_bacterium	25	0	0	0	0	42	0	0	0	0	0	0	0	0	0	0
d__Bacteria; p__Firmicutes; c__Bacilli; o__Lactobacillales; f__Streptococcaceae; g__Streptococcus	0	0	0	0	0	0	0	0	0	0	0	0	0	12	0	0
d__Bacteria; p__Actinobacteriota; c__Actinobacteria; o__Propionibacteriales; f__Propionibacteriaceae; g__Cutibacterium	0	1	0	0	9	0	0	0	0	0	0	0	0	0	0	0
d__Bacteria; p__Proteobacteria; c__Alphaproteobacteria; o__Rhodobacterales; f__Rhodobacteraceae	26	0	0	0	0	0	0	0	0	0	0	0	0	0	0	0
d__Bacteria; p__Desulfobacterota; c__Desulfobacteria; o__Desulfobacterales; f__Desulfosarcinaceae; g__LCP-80; s__uncultured_delta	0	0	0	0	0	0	0	0	0	15	7	58	0	0	0	0
d__Bacteria; p__Chloroflexi; c__Anaerolineae; o__Ardenticatenales; f__uncultured; g__uncultured; s__uncultured_bacterium	0	0	0	0	0	1	0	0	0	0	0	0	0	0	0	0
d__Bacteria; p__Proteobacteria; c__Gammaproteobacteria; o__pItb-vmat-80; f__pItb-vmat-80; g__pItb-vmat-80; s__uncultured_bacterium	0	0	0	0	0	0	0	0	0	3	0	0	0	0	0	0
d__Bacteria; p__Proteobacteria; c__Alphaproteobacteria; o__SAR11_clade; f__Clade_II; g__Clade_II	0	0	0	0	0	0	0	0	0	0	0	0	0	0	0	3
d__Bacteria; p__Bacteroidota; c__Bacteroidia; o__Flavobacteriales; f__Flavobacteriaceae; g__Zeaxanthinibacter; s__uncultured_bacterium	0	0	0	0	0	0	0	17	23	0	0	0	0	0	0	0
d__Bacteria; p__Proteobacteria; c__Gammaproteobacteria; o__Thiotrichales; f__Thiotrichaceae; g__uncultured	0	0	0	0	0	0	0	3	0	0	0	0	0	0	0	0
d__Bacteria; p__Bacteroidota; c__Bacteroidia; o__Cytophagales; f__Cyclobacteriaceae; g__Marinoscillum; s__marine_metagenome	0	0	0	0	0	0	0	0	0	0	0	0	0	0	0	5
d__Bacteria; p__Bacteroidota; c__Bacteroidia; o__Bacteroidales; f__Bacteroidetes_BD2-2; g__Bacteroidetes_BD2-2	0	0	0	0	0	0	0	0	0	0	3	0	0	0	0	0
d__Bacteria; p__Planctomycetota; c__Planctomycetes; o__Pirellulales; f__Pirellulaceae; g__Pirellula	0	0	0	0	6	0	0	0	0	0	0	0	0	0	0	0
d__Bacteria; p__Proteobacteria; c__Alphaproteobacteria; o__Rhizobiales; f__Hyphomicrobiaceae; g__Filomicrobium	0	0	0	0	0	0	0	0	0	0	0	0	0	0	0	9
d__Bacteria; p__Proteobacteria; c__Alphaproteobacteria; o__Rhizobiales; f__Rhizobiaceae; g__Allorhizobium-Neorhizobium-Pararhizobium-Rhizobium	0	0	0	0	0	0	0	0	0	11	9	0	0	0	0	0
d__Bacteria; p__Cyanobacteria; c__Cyanobacteriia; o__Synechococcales; f__Cyanobiaceae; g__Cyanobium_PCC-6307	0	0	0	0	0	0	0	0	0	0	0	0	76	40	41	26
d__Bacteria; p__Desulfobacterota; c__Desulfobacteria; o__Desulfobacterales; f__Desulfosarcinaceae; g__Sva0081_sediment_group	0	0	0	0	0	0	0	0	17	0	0	0	0	0	0	0
d__Bacteria; p__Proteobacteria; c__Gammaproteobacteria; o__Nitrosococcales; f__Methylophagaceae; g__Methylophaga	0	0	0	0	0	0	10	61	0	0	0	0	0	0	0	0
d__Bacteria; p__Proteobacteria; c__Alphaproteobacteria; o__Puniceispirillales; f__SAR116_clade; g__SAR116_clade; s__unidentified_marine	0	0	0	0	0	0	0	0	0	0	0	0	131	111	42	8
d__Bacteria; p__Bacteroidota; c__Bacteroidia; o__Chitinophagales; f__Saprospiraceae; g__uncultured	0	0	0	0	0	19	0	0	0	0	0	0	0	0	0	0
d__Bacteria; p__Proteobacteria; c__Alphaproteobacteria; o__Rhizobiales; f__Hyphomicrobiaceae; g__Filomicrobium; s__uncultured_Alphaproteobacteria	60	0	0	0	0	0	0	0	0	0	0	0	0	0	0	0
d__Bacteria; p__Proteobacteria; c__Gammaproteobacteria; o__SAR86_clade; f__SAR86_clade; g__SAR86_clade; s__metagenome	0	0	0	0	0	0	0	0	0	0	0	0	0	0	4	0
d__Bacteria; p__Bacteroidota; c__Bacteroidia; o__Flavobacteriales; f__Flavobacteriaceae	0	0	0	0	0	0	0	0	0	14	6	0	0	0	0	0
d__Bacteria; p__Firmicutes; c__Bacilli; o__Lactobacillales; f__Streptococcaceae; g__Streptococcus	0	0	0	0	0	0	0	0	0	0	0	0	0	18	0	0
d__Bacteria; p__Planctomycetota; c__Planctomycetes; o__Pirellulales; f__Pirellulaceae; g__Blastopirellula; s__uncultured_bacterium	0	0	0	0	21	0	0	0	0	0	0	0	0	0	0	0
d__Bacteria; p__Proteobacteria; c__Gammaproteobacteria; o__Oceanospirillales; f__Kangiellaceae; g__Kangiella	0	0	0	0	0	0	0	0	0	0	16	0	0	0	0	0
d__Bacteria; p__Bacteroidota; c__Bacteroidia; o__Flavobacteriales; f__Flavobacteriaceae	0	0	0	0	0	0	0	0	0	0	18	0	0	0	0	0
d__Bacteria; p__Proteobacteria; c__Alphaproteobacteria; o__Rhizobiales; f__Rhizobiales_Incertae_Sedis; g__Anderseniella; s__uncultured_Alphaproteobacteria	0	0	0	0	0	0	0	0	0	5	0	0	0	0	0	0
d__Bacteria; p__Planctomycetota; c__Planctomycetes; o__Pirellulales; f__Pirellulaceae; g__Blastopirellula; s__uncultured_planctomycete	15	0	0	0	0	0	0	0	0	0	0	0	0	0	0	0
d__Bacteria; p__Firmicutes; c__Bacilli; o__Bacillales	0	0	0	0	0	0	0	0	0	0	0	0	0	0	0	6
d__Bacteria; p__Bacteroidota; c__Bacteroidia; o__Chitinophagales; f__uncultured; g__uncultured; s__uncultured_Sphingobacteriales	0	0	0	2	0	0	0	0	0	0	0	0	0	0	0	0
d__Bacteria; p__Firmicutes; c__Bacilli; o__Lactobacillales; f__Carnobacteriaceae; g__Desemzia; s__Desemzia_incerta	0	0	0	0	0	0	0	0	0	0	0	0	0	0	0	1
d__Bacteria; p__Bacteroidota; c__Bacteroidia; o__Flavobacteriales; f__Flavobacteriaceae; g__Aquimarina	0	0	0	30	0	0	0	0	0	0	0	0	0	0	0	0
d__Bacteria; p__Desulfobacterota; c__Desulfobacteria; o__Desulfobacterales; f__Desulfosarcinaceae; g__Sva0081_sediment_group	0	0	0	0	0	0	0	26	0	0	0	0	0	0	0	0
d__Bacteria; p__Proteobacteria; c__Gammaproteobacteria; o__Vibrionales; f__Vibrionaceae; g__Vibrio	0	0	0	0	0	0	0	0	0	0	0	8	0	0	0	0
d__Bacteria; p__Proteobacteria; c__Gammaproteobacteria; o__Cellvibrionales; f__Halieaceae	0	0	0	0	0	0	0	0	0	0	0	0	0	0	0	8
d__Bacteria; p__Bacteroidota; c__Bacteroidia; o__Chitinophagales; f__Saprospiraceae; g__uncultured	0	0	0	0	0	0	0	0	0	0	0	0	0	0	0	2
d__Bacteria; p__Proteobacteria; c__Gammaproteobacteria; o__Alteromonadales; f__Pseudoalteromonadaceae; g__Pseudoalteromonas	0	0	0	0	0	0	0	0	1	0	0	0	0	0	0	0
d__Bacteria; p__Firmicutes; c__Bacilli; o__Haloplasmatales; f__Haloplasmataceae; g__Haloplasma	0	0	0	0	0	0	0	0	0	0	0	1	0	0	0	0
d__Bacteria; p__Proteobacteria; c__Alphaproteobacteria; o__Caulobacterales; f__Hyphomonadaceae	0	0	0	0	0	0	0	0	0	0	0	0	0	0	0	108
d__Bacteria; p__Bacteroidota; c__Bacteroidia; o__Flavobacteriales; f__Flavobacteriaceae	0	0	0	0	0	0	0	0	0	0	0	3	0	0	0	0
d__Bacteria; p__Bacteroidota; c__Bacteroidia; o__Flavobacteriales; f__Flavobacteriaceae; g__Tamlana; s__Tamlana_sp.	0	0	0	0	0	0	0	0	8	0	0	0	0	0	0	0
d__Bacteria; p__Proteobacteria; c__Alphaproteobacteria; o__Rhizobiales; f__Rhizobiaceae; g__uncultured	0	0	0	0	0	0	0	0	2	0	0	0	0	0	0	0
d__Bacteria; p__Marinimicrobia_(SAR406_clade); c__Marinimicrobia_(SAR406_clade); o__Marinimicrobia_(SAR406_clade); f__Marinimicrobia_(SAR406_clade); g__Marinimicrobia_(SAR406_clade); s__marine_metagenome	0	0	0	0	0	0	0	0	0	0	0	0	0	4	0	0
d__Bacteria; p__Proteobacteria; c__Gammaproteobacteria; o__Alteromonadales; f__Shewanellaceae; g__Shewanella	0	0	0	0	0	0	0	0	0	0	0	39	0	0	0	0
d__Bacteria; p__Proteobacteria; c__Gammaproteobacteria; o__Oceanospirillales; f__Halomonadaceae; g__Cobetia	0	0	0	0	0	0	0	0	0	0	0	0	0	0	0	1
d__Bacteria; p__Proteobacteria; c__Gammaproteobacteria; o__Oceanospirillales; f__Halomonadaceae; g__Cobetia	0	0	0	0	0	0	12	0	0	0	0	0	0	0	0	0
d__Bacteria; p__Proteobacteria; c__Gammaproteobacteria; o__Burkholderiales; f__Burkholderiaceae; g__Burkholderia-Caballeronia-Paraburkholderia	28	2012	1641	133	32	10	9	22	40	0	0	0	0	0	0	0
d__Bacteria; p__Proteobacteria; c__Gammaproteobacteria; o__Cellvibrionales; f__Halieaceae; g__Halioglobus	0	0	0	0	0	0	0	0	0	25	0	0	0	0	0	0
d__Bacteria; p__Proteobacteria; c__Alphaproteobacteria; o__Rhodobacterales; f__Rhodobacteraceae	0	0	0	0	0	22	0	0	0	0	0	0	0	0	0	0
d__Bacteria; p__Proteobacteria; c__Gammaproteobacteria; o__Alteromonadales; f__Moritellaceae; g__uncultured; s__uncultured_gamma	0	0	0	0	0	0	0	0	0	0	0	3	0	0	0	0
d__Bacteria; p__Firmicutes; c__Bacilli; o__Lactobacillales; f__Lactobacillaceae; g__Lactobacillus	0	0	0	0	1	0	0	0	0	0	0	0	0	0	0	0
d__Bacteria; p__Proteobacteria; c__Alphaproteobacteria; o__SAR11_clade; f__Clade_III; g__Clade_III; s__alpha_proteobacterium	0	0	0	0	0	0	0	0	0	0	0	0	0	35	0	0
d__Bacteria; p__Planctomycetota; c__OM190; o__OM190; f__OM190; g__OM190; s__marine_metagenome	0	0	0	0	0	0	0	0	0	0	0	0	1	5	0	1
d__Bacteria; p__Proteobacteria; c__Gammaproteobacteria; o__SAR86_clade; f__SAR86_clade; g__SAR86_clade; s__marine_metagenome	0	0	0	0	0	0	0	0	0	0	0	0	0	23	0	0
d__Bacteria; p__Proteobacteria; c__Alphaproteobacteria; o__Rhodobacterales; f__Rhodobacteraceae; g__uncultured	0	0	0	0	0	0	0	0	0	3	0	0	0	0	0	0
d__Bacteria; p__Bacteroidota; c__Bacteroidia; o__Flavobacteriales; f__Flavobacteriaceae; g__NS5_marine_group	0	0	0	0	0	0	0	0	0	0	0	0	49	0	0	0
d__Bacteria; p__Firmicutes; c__Bacilli; o__Staphylococcales; f__Staphylococcaceae; g__Staphylococcus	0	0	0	0	34	0	0	0	0	0	0	0	0	0	0	0
d__Bacteria; p__Bacteroidota; c__Bacteroidia; o__Chitinophagales; f__Saprospiraceae; g__uncultured	0	0	0	9	0	0	0	0	0	0	0	0	0	0	0	0
d__Bacteria; p__Proteobacteria; c__Gammaproteobacteria; o__Oceanospirillales; f__Nitrincolaceae; g__Marinobacterium	0	0	0	0	0	0	0	0	0	0	0	31	0	0	0	5
d__Bacteria; p__Bacteroidota; c__Bacteroidia; o__Flavobacteriales; f__Flavobacteriaceae; g__Gramella	0	0	0	0	0	0	0	0	0	0	0	33	0	0	0	0
d__Bacteria; p__Proteobacteria; c__Alphaproteobacteria; o__Rhodobacterales; f__Rhodobacteraceae; g__uncultured	26	0	0	0	0	0	0	0	0	0	0	0	0	0	0	0
d__Bacteria; p__Proteobacteria; c__Gammaproteobacteria; o__Granulosicoccales; f__Granulosicoccaceae; g__Granulosicoccus	0	0	0	0	0	6	0	0	0	0	0	0	0	0	0	0
d__Bacteria; p__Desulfobacterota; c__Desulfobacteria; o__Desulfobacterales; f__Desulfosarcinaceae; g__Desulfatirhabdium	0	0	0	0	0	0	0	0	0	0	0	0	0	0	0	5
d__Bacteria; p__Verrucomicrobiota; c__Verrucomicrobiae; o__Opitutales; f__Puniceicoccaceae; g__Coraliomargarita	0	0	0	0	0	0	0	0	0	0	0	0	33	21	0	0
d__Bacteria; p__Proteobacteria; c__Gammaproteobacteria; o__Oceanospirillales; f__Kangiellaceae; g__Kangiella	0	0	0	0	0	0	0	0	0	13	21	0	0	0	0	0
d__Bacteria; p__Bacteroidota; c__Bacteroidia; o__Chitinophagales; f__Saprospiraceae; g__uncultured; s__uncultured_bacterium	15	0	0	0	0	0	0	0	0	0	0	0	0	0	0	0
d__Bacteria; p__Verrucomicrobiota; c__Verrucomicrobiae; o__Opitutales; f__Opitutaceae; g__Diplosphaera; s__uncultured_bacterium	0	0	0	0	0	0	0	0	9	0	0	0	0	0	0	0
d__Bacteria; p__Deinococcota; c__Deinococci; o__Deinococcales; f__Trueperaceae; g__Truepera; s__uncultured_bacterium	0	0	0	0	0	0	0	0	0	0	0	0	0	0	0	3
d__Bacteria; p__Bacteroidota; c__Bacteroidia; o__Flavobacteriales; f__Crocinitomicaceae; g__Fluviicola	0	0	0	0	0	0	0	0	0	0	0	0	0	0	0	5
d__Bacteria; p__Proteobacteria; c__Alphaproteobacteria; o__Kiloniellales; f__Kiloniellaceae; g__uncultured; s__uncultured_beta	0	0	0	0	0	0	0	8	0	0	0	0	0	0	0	0
d__Bacteria; p__Planctomycetota; c__Planctomycetes; o__Pirellulales; f__Pirellulaceae; g__Rubripirellula; s__uncultured_bacterium	32	0	0	0	0	0	0	0	0	0	0	0	0	0	0	0
d__Bacteria; p__Proteobacteria; c__Alphaproteobacteria; o__Rhizobiales; f__Stappiaceae; g__Labrenzia	0	0	0	0	0	0	3	0	4	0	0	0	0	0	0	0
d__Bacteria; p__Bacteroidota; c__Bacteroidia; o__Cytophagales; f__Cyclobacteriaceae; g__Cyclobacterium; s__Cyclobacterium_sp.	0	0	0	0	0	0	0	0	0	5	0	0	0	0	0	0
d__Bacteria; p__Firmicutes; c__Clostridia; o__Clostridia; f__Hungateiclostridiaceae; g__uncultured; s__uncultured_bacterium	0	0	0	0	0	0	0	0	0	0	0	5	0	0	0	0
d__Bacteria; p__Proteobacteria; c__Gammaproteobacteria; o__Alteromonadales; f__Alteromonadaceae; g__Aestuariibacter	38	0	5	0	0	0	0	0	0	0	0	0	0	0	0	0
d__Archaea; p__Nanoarchaeota; c__Nanoarchaeia; o__Woesearchaeales; f__SCGC_AAA011-D5; g__SCGC_AAA011-D5; s__uncultured_archaeon	0	0	0	0	0	0	0	3	0	0	0	0	0	0	0	0
d__Bacteria; p__Bacteroidota; c__Bacteroidia; o__Flavobacteriales; f__Flavobacteriaceae; g__Zeaxanthinibacter; s__uncultured_bacterium	0	0	0	0	0	0	0	0	0	0	8	8	0	0	0	0
d__Bacteria; p__Proteobacteria; c__Gammaproteobacteria; o__UBA10353_marine_group; f__UBA10353_marine_group; g__UBA10353_marine_group; s__uncultured_bacterium	0	0	0	0	0	0	0	0	0	0	0	0	0	0	0	1
d__Bacteria; p__Proteobacteria; c__Gammaproteobacteria; o__Ectothiorhodospirales; f__Thioalkalispiraceae; g__Thiohalophilus	0	0	0	0	0	0	0	0	0	0	0	0	0	0	0	5
d__Bacteria; p__Proteobacteria; c__Alphaproteobacteria; o__Sphingomonadales; f__Sphingomonadaceae; g__Erythrobacter; s__Erythrobacter_seohaensis	0	0	0	0	0	0	0	0	0	0	0	0	0	0	0	3
d__Bacteria; p__Acidobacteriota; c__Subgroup_22; o__Subgroup_22; f__Subgroup_22; g__Subgroup_22	0	0	0	0	0	0	0	0	0	0	1	0	0	0	0	0
d__Bacteria; p__Proteobacteria; c__Alphaproteobacteria; o__Rhizobiales; f__Rhizobiaceae; g__Hoeflea	0	0	0	0	0	0	0	0	0	0	0	0	0	0	0	6
d__Bacteria; p__Proteobacteria; c__Alphaproteobacteria; o__Rhizobiales; f__Methyloligellaceae; g__Methyloceanibacter	0	0	0	0	0	0	0	0	0	0	0	0	0	0	0	3
d__Bacteria; p__Bacteroidota; c__Bacteroidia; o__Cytophagales; f__Cyclobacteriaceae; g__Algoriphagus	0	0	0	0	0	0	0	0	0	0	32	0	0	0	0	7
d__Bacteria; p__Proteobacteria; c__Gammaproteobacteria	0	0	0	0	0	0	0	0	0	2	0	0	0	0	0	0
d__Bacteria; p__Proteobacteria; c__Gammaproteobacteria	0	0	0	0	0	0	0	0	0	27	67	0	0	0	0	0
d__Bacteria; p__Proteobacteria; c__Gammaproteobacteria; o__Xanthomonadales; f__Xanthomonadaceae; g__Stenotrophomonas; s__Stenotrophomonas_rhizophila	0	0	27	0	0	0	0	0	0	0	0	0	0	0	0	0
d__Bacteria; p__Proteobacteria; c__Gammaproteobacteria; o__Burkholderiales; f__Rhodocyclaceae; g__Azoarcus	0	0	0	0	0	0	0	0	0	0	7	0	0	0	0	0
d__Bacteria; p__Proteobacteria; c__Gammaproteobacteria; o__Pseudomonadales; f__Pseudomonadaceae; g__Pseudomonas; s__Agrobacterium_agile	0	0	0	0	0	0	0	0	0	0	13	40	0	0	0	7
d__Bacteria; p__Proteobacteria; c__Gammaproteobacteria; o__Oceanospirillales; f__Marinomonadaceae; g__Marinomonas	0	0	0	0	0	0	0	0	0	0	0	0	0	0	0	13
d__Bacteria; p__Proteobacteria; c__Gammaproteobacteria; o__KI89A_clade; f__KI89A_clade; g__KI89A_clade; s__uncultured_deep-sea	0	0	0	0	0	0	0	7	0	0	0	0	0	0	0	0
d__Bacteria; p__Desulfobacterota; c__Desulfobacteria; o__Desulfobacterales; f__Desulfosarcinaceae; g__Sva0081_sediment_group	0	0	0	0	0	0	0	2	0	0	0	0	0	0	0	0
d__Bacteria; p__Planctomycetota; c__Planctomycetes; o__Pirellulales; f__Pirellulaceae; g__Pirellula; s__uncultured_Planctomycetales	0	0	0	0	0	0	0	0	0	0	0	0	0	0	0	1
d__Bacteria; p__Bacteroidota; c__Bacteroidia; o__Flavobacteriales; f__Flavobacteriaceae; g__Flavobacterium	0	0	0	0	0	0	0	0	0	0	16	0	0	0	0	0
d__Bacteria; p__Proteobacteria; c__Alphaproteobacteria; o__Rhodobacterales; f__Rhodobacteraceae	0	0	0	0	0	0	0	0	0	0	0	0	0	0	0	1
d__Eukaryota	37	0	3	0	0	0	0	0	0	0	0	0	0	0	0	0
d__Bacteria; p__Proteobacteria; c__Gammaproteobacteria; o__Ectothiorhodospirales; f__Ectothiorhodospiraceae; g__Thiogranum	0	0	0	0	0	0	0	0	0	9	0	0	0	0	0	0
d__Bacteria; p__Proteobacteria; c__Alphaproteobacteria; o__Sphingomonadales; f__Sphingomonadaceae; g__Sphingomonas; s__Sphingomonas_koreensis	0	25	0	0	0	0	0	0	0	0	0	0	0	0	0	0
d__Bacteria; p__Bacteroidota; c__Bacteroidia; o__Flavobacteriales; f__Flavobacteriaceae	0	0	0	0	0	0	0	0	0	0	25	0	0	0	0	0
d__Bacteria; p__Actinobacteriota; c__Acidimicrobiia; o__Microtrichales; f__Microtrichaceae; g__uncultured; s__uncultured_bacterium	0	0	0	0	0	0	2	0	0	0	0	0	0	0	0	0
d__Bacteria; p__Bacteroidota; c__Bacteroidia; o__Cytophagales; f__Cyclobacteriaceae; g__Algoriphagus	0	0	0	0	0	0	8	0	0	0	0	0	0	0	0	0
d__Bacteria; p__Proteobacteria; c__Gammaproteobacteria; o__Alteromonadales; f__Shewanellaceae; g__Shewanella	0	0	0	0	0	0	0	0	0	0	0	0	0	0	0	64
d__Bacteria; p__Bacteroidota; c__Bacteroidia; o__Flavobacteriales; f__Flavobacteriaceae	13	0	0	0	0	0	0	0	0	0	0	0	0	0	0	0
d__Bacteria; p__Bacteroidota; c__Bacteroidia; o__Flavobacteriales; f__Flavobacteriaceae; g__NS5_marine_group	0	0	0	0	0	0	0	0	0	0	0	0	21	0	0	0
d__Bacteria; p__Bdellovibrionota; c__Oligoflexia; o__0319-6G20; f__0319-6G20; g__0319-6G20; s__uncultured_prokaryote	0	0	0	0	0	0	0	0	2	0	0	0	0	0	0	0
d__Bacteria; p__Firmicutes; c__Bacilli; o__Lactobacillales; f__Enterococcaceae; g__Enterococcus	0	0	0	0	0	0	0	0	8	0	0	0	0	0	0	0
d__Bacteria; p__Bacteroidota; c__Bacteroidia; o__Flavobacteriales; f__Flavobacteriaceae; g__Aquibacter	0	0	0	0	0	0	0	18	0	0	0	0	0	0	0	0
d__Bacteria; p__Campilobacterota; c__Campylobacteria; o__Campylobacterales; f__Sulfurovaceae; g__Sulfurovum	0	0	0	0	0	0	0	0	0	0	0	0	0	0	0	3
d__Bacteria; p__Bacteroidota; c__Bacteroidia; o__Flavobacteriales; f__Flavobacteriaceae; g__Muricauda	0	0	0	0	0	0	0	0	5	0	0	0	0	0	0	0
d__Bacteria; p__Proteobacteria; c__Gammaproteobacteria; o__Pasteurellales; f__Pasteurellaceae; g__Haemophilus	0	0	0	0	0	0	0	0	0	0	0	0	0	12	0	0
d__Bacteria; p__Actinobacteriota; c__Actinobacteria; o__Micrococcales; f__Micrococcaceae; g__Micrococcus	6	0	0	0	0	0	0	0	0	0	0	0	0	0	0	0
d__Bacteria; p__Bacteroidota; c__Bacteroidia; o__Cytophagales; f__Cyclobacteriaceae; g__uncultured; s__uncultured_bacterium	0	0	0	0	0	0	0	0	0	2	0	0	0	0	0	0
d__Bacteria; p__Verrucomicrobiota; c__Verrucomicrobiae; o__Pedosphaerales; f__Pedosphaeraceae; g__SCGC_AAA164-E04; s__uncultured_bacterium	0	0	0	0	0	0	0	0	0	0	0	0	21	14	7	0
d__Bacteria; p__Proteobacteria; c__Gammaproteobacteria; o__Thiomicrospirales; f__Thiomicrospiraceae; g__Thiomicrorhabdus	0	0	0	0	0	0	0	0	0	0	0	0	0	0	0	16
d__Bacteria; p__Firmicutes; c__Bacilli; o__Bacillales; f__Bacillaceae; g__Bacillus	0	0	16	0	0	0	0	0	0	0	0	0	0	0	0	0
d__Bacteria; p__Cyanobacteria; c__Cyanobacteriia; o__Synechococcales; f__Cyanobiaceae; g__Synechococcus_CC9902	0	0	0	0	0	0	0	0	0	0	0	0	10	0	0	0
d__Bacteria; p__Bacteroidota; c__Bacteroidia; o__Flavobacteriales; f__Flavobacteriaceae; g__NS5_marine_group	0	0	0	0	0	0	0	0	0	0	0	0	304	61	50	29
d__Bacteria; p__Proteobacteria; c__Gammaproteobacteria; o__Cellvibrionales; f__Cellvibrionaceae; g__Umboniibacter; s__uncultured_bacterium	0	0	0	0	0	0	0	0	0	0	0	0	0	0	2	0
d__Bacteria; p__Planctomycetota; c__Planctomycetes; o__Pirellulales; f__Pirellulaceae; g__Rhodopirellula; s__uncultured_planctomycete	0	0	0	0	28	0	0	0	0	0	0	0	0	0	0	0
d__Bacteria; p__Proteobacteria; c__Gammaproteobacteria; o__Alteromonadales; f__Alteromonadaceae; g__Paraglaciecola	0	0	0	0	0	0	0	0	0	0	0	13	0	0	0	0
d__Bacteria; p__Proteobacteria; c__Alphaproteobacteria; o__Caulobacterales; f__Caulobacteraceae; g__Brevundimonas; s__Brevundimonas_bullata	135	67	41	66	54	44	52	74	36	0	0	0	0	0	0	0
d__Bacteria; p__Proteobacteria; c__Alphaproteobacteria; o__Thalassobaculales; f__Nisaeaceae; g__OM75_clade	0	0	0	0	0	0	0	0	0	0	0	0	0	0	0	4
d__Bacteria; p__Proteobacteria; c__Alphaproteobacteria; o__Rhodobacterales; f__Rhodobacteraceae	65	0	0	0	0	0	0	0	0	0	0	0	0	0	0	0
d__Bacteria; p__Proteobacteria; c__Gammaproteobacteria; o__Cellvibrionales; f__Cellvibrionaceae; g__Halioxenophilus; s__uncultured_bacterium	0	0	0	0	0	0	0	0	0	0	0	0	0	0	0	1
d__Bacteria; p__Bacteroidota; c__Bacteroidia; o__Flavobacteriales; f__Flavobacteriaceae; g__Dokdonia	0	0	0	0	0	0	0	10	5	0	0	0	0	0	0	0
d__Bacteria; p__Bacteroidota; c__Bacteroidia; o__Chitinophagales; f__Saprospiraceae; g__uncultured	0	0	0	0	0	0	0	0	0	0	0	0	0	0	0	27
d__Bacteria; p__Bacteroidota; c__Bacteroidia; o__Flavobacteriales; f__Flavobacteriaceae; g__Pseudozobellia; s__Pseudozobellia_thermophila	0	0	0	0	0	0	4	8	8	0	0	0	0	0	0	0
d__Bacteria; p__Bacteroidota; c__Bacteroidia; o__Chitinophagales; f__uncultured; g__uncultured; s__uncultured_Bacteroidetes	0	0	0	0	0	0	0	0	0	0	0	0	0	0	0	11
d__Bacteria; p__Proteobacteria; c__Alphaproteobacteria; o__Rhizobiales; f__Rhizobiaceae; g__Hoeflea	0	0	0	0	0	0	0	5	0	0	0	0	0	0	0	0
d__Bacteria; p__Bacteroidota; c__Bacteroidia; o__Chitinophagales; f__Saprospiraceae; g__Rubidimonas; s__uncultured_Bacteroidetes	0	0	0	0	0	19	0	0	0	0	0	0	0	0	0	0
d__Bacteria; p__Proteobacteria; c__Gammaproteobacteria; o__Granulosicoccales; f__Granulosicoccaceae; g__Granulosicoccus; s__uncultured_gamma	0	0	0	0	0	0	0	0	0	0	0	0	0	0	0	27
d__Bacteria; p__Proteobacteria; c__Gammaproteobacteria; o__Enterobacterales; f__Enterobacteriaceae; g__Escherichia-Shigella	0	0	0	5	0	0	0	0	0	0	0	0	0	0	0	0
d__Bacteria; p__Campilobacterota; c__Campylobacteria; o__Campylobacterales; f__Arcobacteraceae; g__Malaciobacter; s__Malaciobacter_marinus	0	0	0	0	3	0	0	0	0	0	0	0	0	0	0	0
d__Bacteria; p__Bacteroidota; c__Bacteroidia; o__Flavobacteriales; f__Flavobacteriaceae; g__Salinimicrobium; s__bacterium_BW3SW5	0	0	0	0	0	0	0	0	0	0	0	28	0	0	0	0
d__Bacteria; p__Proteobacteria; c__Alphaproteobacteria; o__Rhodobacterales; f__Rhodobacteraceae; g__Sulfitobacter	0	0	0	0	11	0	0	0	0	0	0	0	0	0	0	0
d__Bacteria; p__Actinobacteriota; c__Acidimicrobiia; o__Microtrichales; f__Microtrichaceae; g__uncultured	0	0	0	0	0	0	0	0	0	0	0	0	0	0	0	16
d__Bacteria; p__Actinobacteriota; c__Acidimicrobiia; o__Microtrichales; f__Microtrichaceae; g__uncultured; s__uncultured_bacterium	0	0	0	0	0	27	0	0	0	0	0	0	0	0	0	0
d__Bacteria; p__Proteobacteria; c__Alphaproteobacteria; o__Rhodospirillales; f__AEGEAN-169_marine_group; g__AEGEAN-169_marine_group; s__metagenome	0	0	0	0	0	0	0	0	0	0	0	0	0	5	0	0
d__Bacteria; p__Bacteroidota; c__Bacteroidia; o__Flavobacteriales; f__Flavobacteriaceae; g__Aquibacter; s__uncultured_bacterium	0	0	0	0	0	0	0	0	0	0	0	0	0	0	0	7
d__Bacteria; p__Proteobacteria; c__Gammaproteobacteria; o__Thiomicrospirales; f__Thiomicrospiraceae; g__Thiomicrorhabdus	0	0	0	0	0	0	0	0	0	0	0	0	0	0	0	1
d__Bacteria; p__Bacteroidota; c__Bacteroidia; o__Chitinophagales; f__Saprospiraceae; g__Portibacter; s__uncultured_bacterium	47	0	0	22	0	23	0	0	0	0	0	0	0	0	0	0
d__Bacteria; p__Bacteroidota; c__Bacteroidia; o__Cytophagales; f__Cyclobacteriaceae; g__uncultured; s__uncultured_bacterium	6	0	0	0	0	0	0	0	0	0	0	0	0	0	0	0
d__Bacteria; p__Proteobacteria; c__Gammaproteobacteria; o__Burkholderiales; f__Comamonadaceae	0	0	0	0	0	0	0	0	0	0	0	0	0	0	0	4
d__Bacteria; p__Proteobacteria; c__Gammaproteobacteria; o__Cellvibrionales; f__Porticoccaceae; g__C1-B045; s__uncultured_bacterium	0	0	0	0	0	0	0	0	0	0	0	1	0	0	0	0
d__Bacteria; p__Bacteroidota; c__Bacteroidia; o__Flavobacteriales; f__Flavobacteriaceae; g__NS5_marine_group	0	0	0	0	0	0	0	0	0	0	0	0	65	0	0	0
d__Bacteria; p__Bdellovibrionota; c__Oligoflexia; o__0319-6G20; f__0319-6G20; g__0319-6G20; s__uncultured_sediment	0	0	0	0	0	0	0	0	0	0	0	0	0	0	0	2
d__Bacteria; p__Bacteroidota; c__Bacteroidia; o__Chitinophagales; f__Saprospiraceae; g__uncultured	0	0	0	0	0	177	0	0	0	0	0	0	0	0	0	0
d__Bacteria; p__Proteobacteria; c__Gammaproteobacteria; o__Enterobacterales; f__Erwiniaceae; g__Pantoea	0	0	0	0	0	0	0	0	0	0	0	0	0	0	16	0
d__Bacteria; p__Proteobacteria; c__Gammaproteobacteria; o__Cellvibrionales; f__Cellvibrionaceae; g__Umboniibacter; s__uncultured_bacterium	0	0	0	0	0	0	0	0	0	4	0	0	0	0	0	0
d__Bacteria; p__Proteobacteria; c__Alphaproteobacteria; o__Kiloniellales; f__Kiloniellaceae; g__Pelagibius; s__uncultured_bacterium	0	0	0	0	0	0	0	0	8	0	0	0	0	0	0	0
d__Bacteria; p__Desulfobacterota	0	0	0	0	0	0	0	0	0	0	0	0	0	0	0	1
d__Bacteria; p__Proteobacteria; c__Gammaproteobacteria; o__Oceanospirillales; f__Marinomonadaceae; g__Marinomonas	0	0	0	0	0	0	0	0	0	0	9	312	0	0	0	31
d__Bacteria; p__Margulisbacteria; c__Margulisbacteria; o__Margulisbacteria; f__Margulisbacteria; g__Margulisbacteria; s__uncultured_bacterium	0	0	0	0	0	0	0	0	0	0	0	0	2	0	0	0
d__Bacteria; p__Proteobacteria; c__Gammaproteobacteria; o__pItb-vmat-80; f__pItb-vmat-80; g__pItb-vmat-80; s__uncultured_bacterium	0	0	0	0	0	0	0	13	0	0	0	0	0	0	0	0
d__Bacteria; p__Bacteroidota; c__Bacteroidia; o__Cytophagales; f__Cyclobacteriaceae; g__Marivirga	0	0	0	0	0	0	0	0	0	0	15	0	0	0	0	0
d__Bacteria; p__Bacteroidota; c__Bacteroidia; o__Flavobacteriales; f__Flavobacteriaceae	0	0	0	0	0	0	0	0	0	17	91	0	0	0	0	0
d__Bacteria; p__Proteobacteria; c__Gammaproteobacteria; o__Alteromonadales; f__Colwelliaceae; g__Colwellia	0	0	0	0	0	0	0	0	0	0	4	0	0	0	0	0
d__Bacteria; p__Proteobacteria; c__Alphaproteobacteria; o__Sphingomonadales; f__Sphingomonadaceae; g__Sphingomonas; s__Sphingomonas_koreensis	0	0	0	0	0	0	0	0	0	0	0	0	0	0	0	8
d__Bacteria; p__Proteobacteria; c__Gammaproteobacteria; o__Vibrionales; f__Vibrionaceae; g__Vibrio	122	0	100	143	263	28	7	0	0	0	0	0	0	0	0	0
d__Bacteria; p__Proteobacteria; c__Gammaproteobacteria; o__Enterobacterales; f__Enterobacteriaceae; g__Escherichia-Shigella	0	545	520	0	0	0	0	0	0	0	0	0	0	0	0	0
d__Bacteria; p__Planctomycetota; c__Planctomycetes; o__Pirellulales; f__Pirellulaceae; g__Rhodopirellula	0	0	0	0	0	0	0	2	0	0	0	0	0	0	0	0
d__Bacteria; p__Cyanobacteria; c__Cyanobacteriia; o__Synechococcales; f__Cyanobiaceae; g__Synechococcus_CC9902	0	0	0	0	0	0	0	0	0	0	0	0	225	189	36	30
d__Bacteria; p__Bacteroidota; c__Bacteroidia; o__Flavobacteriales; f__Flavobacteriaceae; g__Aquibacter	0	0	0	0	0	0	0	0	36	0	0	0	0	0	0	0
d__Bacteria; p__Bacteroidota; c__Bacteroidia; o__Flavobacteriales; f__Flavobacteriaceae	0	0	0	0	0	0	0	0	0	119	725	236	0	0	0	51
d__Bacteria; p__Proteobacteria; c__Gammaproteobacteria; o__Pseudomonadales; f__Pseudomonadaceae; g__Pseudomonas	0	0	0	0	0	0	6	0	0	0	0	0	0	0	0	0
d__Bacteria; p__Proteobacteria; c__Alphaproteobacteria; o__uncultured; f__uncultured; g__uncultured; s__uncultured_Alphaproteobacteria	0	0	0	0	2	0	0	0	0	0	0	0	0	0	0	0
d__Bacteria; p__Proteobacteria; c__Alphaproteobacteria; o__Rhodobacterales; f__Rhodobacteraceae	18	0	0	0	0	0	0	0	0	0	0	0	0	0	0	0
d__Bacteria; p__Proteobacteria; c__Gammaproteobacteria; o__Steroidobacterales; f__Woeseiaceae; g__Woeseia	0	0	0	0	0	0	0	0	0	46	0	0	0	0	0	0
d__Bacteria; p__Bacteroidota; c__Bacteroidia; o__Chitinophagales; f__Saprospiraceae; g__uncultured	0	0	0	0	0	38	0	0	0	0	0	0	0	0	0	0
d__Bacteria; p__Proteobacteria; c__Alphaproteobacteria; o__Rhodobacterales; f__Rhodobacteraceae; g__Yoonia-Loktanella	0	0	0	0	0	0	0	0	0	0	9	5	0	0	0	0
d__Bacteria; p__Proteobacteria; c__Gammaproteobacteria; o__Cellvibrionales; f__Cellvibrionaceae; g__Simiduia	0	0	0	0	0	0	0	0	0	9	0	0	0	0	0	0
d__Bacteria; p__Proteobacteria; c__Gammaproteobacteria; o__Granulosicoccales; f__Granulosicoccaceae; g__Granulosicoccus	20	0	7	41	0	211	0	0	0	0	0	0	0	0	0	0
d__Bacteria; p__Proteobacteria; c__Gammaproteobacteria; o__Vibrionales; f__Vibrionaceae; g__Vibrio	0	0	0	0	0	0	0	0	0	0	0	0	0	0	0	1
d__Bacteria; p__Proteobacteria; c__Gammaproteobacteria; o__Cellvibrionales; f__Cellvibrionaceae; g__Saccharophagus; s__Saccharophagus_sp.	0	0	0	0	0	0	0	0	0	0	0	0	0	0	0	1
d__Bacteria; p__Proteobacteria; c__Alphaproteobacteria; o__Rhodospirillales; f__Thalassospiraceae; g__Thalassospira	0	0	0	0	0	0	0	0	0	0	0	0	0	0	23	0
d__Bacteria; p__Bacteroidota; c__Bacteroidia; o__Flavobacteriales; f__Flavobacteriaceae; g__Aquibacter	0	0	0	8	0	0	0	0	0	0	0	0	0	0	0	0
d__Bacteria; p__Proteobacteria; c__Gammaproteobacteria; o__Granulosicoccales; f__Granulosicoccaceae; g__Granulosicoccus; s__uncultured_gamma	11	0	0	0	0	0	0	0	0	0	0	0	0	0	0	0
d__Bacteria; p__Actinobacteriota; c__Acidimicrobiia; o__Microtrichales; f__Microtrichaceae; g__Sva0996_marine_group	0	0	0	0	0	13	0	0	0	0	0	0	0	0	0	0
d__Bacteria; p__Actinobacteriota; c__Acidimicrobiia; o__Microtrichales; f__Microtrichaceae; g__Sva0996_marine_group; s__uncultured_organism	50	5	18	453	0	161	0	0	0	0	0	0	0	0	0	0
d__Bacteria; p__Proteobacteria; c__Gammaproteobacteria; o__Oceanospirillales; f__Nitrincolaceae	0	0	0	0	0	0	0	11	0	0	0	0	0	0	0	0
d__Bacteria; p__Proteobacteria; c__Alphaproteobacteria; o__Puniceispirillales; f__SAR116_clade; g__SAR116_clade; s__uncultured_Rhodospirillaceae	0	0	0	0	0	0	0	0	0	0	0	0	20	0	0	0
d__Bacteria; p__Proteobacteria; c__Alphaproteobacteria; o__Thalassobaculales; f__uncultured; g__uncultured; s__uncultured_bacterium	0	0	0	0	0	0	0	0	0	0	0	0	14	0	0	0
d__Bacteria; p__Proteobacteria; c__Gammaproteobacteria; o__Nitrosococcales; f__Methylophagaceae; g__Methylophaga	0	0	0	0	0	0	0	0	0	71	877	98	0	32	0	80
d__Bacteria; p__Desulfobacterota; c__Syntrophobacteria; o__Syntrophobacterales; f__uncultured; g__uncultured; s__uncultured_delta	0	0	0	0	0	0	0	30	10	0	0	0	0	0	0	0
d__Bacteria; p__Bacteroidota; c__Bacteroidia; o__Cytophagales; f__Cyclobacteriaceae; g__Algoriphagus	0	0	0	0	0	0	0	0	0	0	99	0	0	0	0	0
d__Bacteria; p__Latescibacterota; c__Latescibacterota; o__Latescibacterota; f__Latescibacterota; g__Latescibacterota; s__uncultured_Gemmatimonadetes	0	0	0	0	0	0	0	0	2	0	0	0	0	0	0	0
d__Bacteria; p__Proteobacteria; c__Gammaproteobacteria; o__Nitrosococcales; f__Methylophagaceae; g__Methylophaga; s__Methylophaga_thiooxydans	0	0	0	0	0	0	0	0	22	0	0	0	0	0	0	0
d__Bacteria; p__Proteobacteria; c__Alphaproteobacteria; o__Rhodospirillales; f__Thalassospiraceae; g__Thalassospira	0	0	0	0	0	0	58	0	0	0	0	0	0	0	0	0
d__Bacteria; p__Proteobacteria; c__Alphaproteobacteria; o__Alphaproteobacteria_Incertae_Sedis; f__Unknown_Family; g__Acuticoccus	0	0	0	0	0	0	0	0	0	0	0	0	0	0	0	2
d__Bacteria; p__Proteobacteria; c__Gammaproteobacteria; o__Granulosicoccales; f__Granulosicoccaceae; g__Granulosicoccus; s__uncultured_gamma	12	0	0	0	0	0	0	0	0	0	0	0	0	0	0	0
d__Bacteria; p__Bacteroidota; c__Bacteroidia; o__Bacteroidales; f__Marinilabiliaceae; g__Carboxylicivirga; s__uncultured_Bacteroidetes	0	0	0	0	0	0	0	0	0	0	0	6	0	0	0	0
d__Bacteria; p__Bacteroidota; c__Bacteroidia; o__Chitinophagales; f__Saprospiraceae; g__uncultured; s__uncultured_marine	0	0	0	0	0	0	0	0	9	0	0	0	0	0	0	0
d__Bacteria; p__Proteobacteria; c__Alphaproteobacteria; o__Rhodobacterales; f__Rhodobacteraceae; g__Sulfitobacter	0	0	0	0	0	0	0	0	0	101	109	36	0	0	0	17
d__Bacteria; p__Proteobacteria; c__Gammaproteobacteria; o__Oceanospirillales; f__Saccharospirillaceae; g__Oceanobacter	0	0	0	0	0	0	0	65	0	0	0	0	0	0	0	0
d__Bacteria; p__Proteobacteria; c__Gammaproteobacteria; o__SAR86_clade; f__SAR86_clade; g__SAR86_clade; s__uncultured_bacterium	0	0	0	0	0	0	0	0	0	0	0	0	0	33	0	0
d__Bacteria; p__Proteobacteria; c__Alphaproteobacteria; o__Rhodobacterales; f__Rhodobacteraceae; g__Limibaculum	0	0	0	0	0	0	0	0	0	0	3	0	0	0	0	0
d__Bacteria; p__Bacteroidota; c__Bacteroidia; o__Flavobacteriales; f__Flavobacteriaceae; g__Psychroserpens	0	0	0	0	0	0	0	0	0	18	0	19	0	0	0	0
d__Bacteria; p__Firmicutes; c__Bacilli; o__Entomoplasmatales; f__Entomoplasmatales_Incertae_Sedis; g__Candidatus_Hepatoplasma; s__uncultured_Candidatus	0	0	0	0	552	0	0	0	0	0	0	0	0	0	0	0
d__Bacteria; p__Proteobacteria; c__Alphaproteobacteria; o__Kiloniellales; f__Kiloniellaceae; g__uncultured; s__uncultured_beta	0	0	0	0	0	0	0	0	2	0	0	0	0	0	0	0
d__Bacteria; p__Proteobacteria; c__Gammaproteobacteria; o__Gammaproteobacteria_Incertae_Sedis; f__Unknown_Family; g__uncultured; s__uncultured_sediment	0	0	0	0	0	0	0	0	0	11	0	0	0	0	0	0
d__Bacteria; p__Cyanobacteria; c__Cyanobacteriia; o__Synechococcales; f__Cyanobiaceae; g__Synechococcus_CC9902	0	0	0	0	0	0	0	0	0	0	0	0	72	37	0	0
d__Bacteria; p__Desulfobacterota; c__Desulfobacteria; o__Desulfatiglandales; f__Desulfatiglandaceae; g__Desulfatiglans	0	0	0	0	0	0	0	10	0	0	0	0	0	0	0	0
d__Bacteria; p__Campilobacterota; c__Campylobacteria; o__Campylobacterales; f__Sulfurovaceae; g__Sulfurovum	0	0	0	0	0	0	0	0	0	0	0	12	0	0	0	0
d__Bacteria; p__Proteobacteria; c__Alphaproteobacteria; o__Defluviicoccales; f__uncultured; g__uncultured; s__unidentified_marine	0	0	0	0	0	0	0	0	0	0	0	0	20	15	0	0
d__Bacteria; p__Acidobacteriota; c__Thermoanaerobaculia; o__Thermoanaerobaculales; f__Thermoanaerobaculaceae; g__Subgroup_23	0	0	0	0	0	0	0	0	0	0	0	0	0	0	0	2
d__Bacteria; p__Bacteroidota; c__Bacteroidia; o__Chitinophagales; f__Saprospiraceae; g__uncultured; s__uncultured_marine	3	0	0	0	0	0	0	0	0	0	0	0	0	0	0	0
d__Bacteria; p__Proteobacteria; c__Alphaproteobacteria; o__Rhodobacterales; f__Rhodobacteraceae; g__Paracoccus	0	0	0	0	0	0	0	0	0	0	0	0	0	0	0	2
d__Bacteria; p__Bacteroidota; c__Bacteroidia; o__Chitinophagales; f__Saprospiraceae; g__uncultured; s__uncultured_Bacteroidetes	0	0	0	0	0	26	0	0	0	0	0	0	0	0	0	0
d__Bacteria; p__Proteobacteria; c__Alphaproteobacteria; o__Rhodospirillales; f__Thalassospiraceae; g__Thalassospira	295	107	146	474	1098	114	0	0	0	0	0	0	0	0	0	0
d__Bacteria; p__Proteobacteria; c__Alphaproteobacteria; o__Rhodospirillales; f__Thalassospiraceae; g__Thalassospira	0	0	0	0	117	0	0	0	0	0	0	0	0	0	0	0
d__Bacteria; p__Proteobacteria; c__Gammaproteobacteria; o__Alteromonadales; f__Marinobacteraceae; g__Marinobacter	0	0	0	0	0	0	0	0	0	0	10	0	0	0	0	0
d__Bacteria; p__Proteobacteria; c__Alphaproteobacteria; o__Rhodospirillales; f__Thalassospiraceae; g__Thalassospira	0	0	0	0	0	0	0	0	0	0	0	0	0	64	0	0
d__Bacteria; p__Marinimicrobia_(SAR406_clade); c__Marinimicrobia_(SAR406_clade); o__Marinimicrobia_(SAR406_clade); f__Marinimicrobia_(SAR406_clade); g__Marinimicrobia_(SAR406_clade); s__uncultured_Fibrobacteres/Acidobacteria	0	0	0	0	0	0	0	0	0	0	0	0	0	5	0	0
d__Bacteria; p__Actinobacteriota; c__Acidimicrobiia; o__Microtrichales; f__Microtrichaceae; g__uncultured	0	0	0	0	0	0	0	0	0	0	0	0	0	0	0	31
d__Bacteria; p__Proteobacteria; c__Alphaproteobacteria; o__Rhodobacterales; f__Rhodobacteraceae	11	0	0	0	0	0	0	0	0	0	0	0	0	0	0	0
d__Bacteria; p__Proteobacteria; c__Alphaproteobacteria; o__Rhodobacterales; f__Rhodobacteraceae; g__Ruegeria	0	0	0	0	25	0	0	0	0	0	0	0	0	0	0	0
d__Bacteria; p__Proteobacteria; c__Alphaproteobacteria; o__Rhodobacterales; f__Rhodobacteraceae; g__uncultured	66	0	0	0	0	0	0	0	0	0	0	0	0	0	0	0
d__Bacteria; p__Proteobacteria; c__Alphaproteobacteria; o__Rhodospirillales; f__Thalassospiraceae; g__Thalassospira	0	122	68	38	32	0	0	0	0	0	0	0	0	0	0	0
d__Bacteria; p__Proteobacteria; c__Gammaproteobacteria	293	0	27	7	0	8	0	0	0	0	0	0	0	0	0	0
d__Bacteria; p__Bacteroidota; c__Bacteroidia; o__Flavobacteriales; f__Flavobacteriaceae; g__Cellulophaga	0	0	0	0	0	0	0	0	0	5	14	0	0	0	0	5
d__Bacteria; p__Proteobacteria; c__Gammaproteobacteria; o__Oceanospirillales; f__Nitrincolaceae; g__Marinobacterium	0	0	0	0	0	0	0	0	0	98	0	0	0	0	0	0
d__Bacteria; p__Verrucomicrobiota; c__Verrucomicrobiae; o__Opitutales; f__Puniceicoccaceae; g__Lentimonas	0	0	0	0	0	0	0	0	0	0	0	0	58	49	10	6
d__Bacteria; p__Proteobacteria; c__Gammaproteobacteria; o__Granulosicoccales; f__Granulosicoccaceae; g__Granulosicoccus; s__uncultured_gamma	0	0	0	0	0	0	0	0	0	0	0	0	0	0	0	6
d__Bacteria; p__Proteobacteria; c__Gammaproteobacteria; o__Aeromonadales; f__Aeromonadaceae; g__Zobellella; s__Zobellella_sp.	0	0	0	0	0	0	0	0	0	0	4	0	0	0	0	0
d__Bacteria; p__Bacteroidota; c__Rhodothermia; o__Balneolales; f__Balneolaceae; g__uncultured; s__marine_metagenome	0	0	0	0	0	0	0	0	0	0	0	0	0	5	0	0
d__Bacteria; p__Proteobacteria; c__Gammaproteobacteria; o__Thiotrichales; f__Thiotrichaceae; g__uncultured; s__uncultured_marine	0	0	0	0	0	0	0	0	0	0	0	0	11	19	0	1
d__Bacteria; p__Bacteroidota; c__Bacteroidia; o__Cytophagales; f__Cyclobacteriaceae; g__Algoriphagus	0	0	0	0	0	0	0	0	0	0	10	64	0	0	0	5
d__Bacteria; p__Proteobacteria; c__Gammaproteobacteria; o__Alteromonadales; f__Alteromonadaceae; g__Rheinheimera	0	0	0	0	0	0	0	0	0	0	31	0	0	0	0	0
d__Bacteria; p__Proteobacteria; c__Gammaproteobacteria; o__Enterobacterales; f__Enterobacteriaceae; g__Escherichia-Shigella	0	43	0	0	0	0	0	0	0	0	0	0	0	0	0	0
d__Bacteria; p__Actinobacteriota; c__Acidimicrobiia; o__Microtrichales; f__Microtrichaceae; g__uncultured; s__uncultured_actinobacterium	106	0	18	265	0	347	0	0	0	0	0	0	0	0	0	0
d__Bacteria; p__Bacteroidota; c__Bacteroidia; o__Chitinophagales; f__uncultured; g__uncultured; s__uncultured_Bacteroidetes	0	0	0	0	0	7	0	0	0	0	0	0	0	0	0	0
d__Bacteria; p__Bacteroidota; c__Rhodothermia; o__Rhodothermales; f__Rhodothermaceae; g__uncultured; s__uncultured_bacterium	0	0	0	0	0	24	0	0	0	0	0	0	0	0	0	0
d__Bacteria; p__Bdellovibrionota; c__Bdellovibrionia; o__Bdellovibrionales; f__Bdellovibrionaceae; g__OM27_clade; s__uncultured_delta	0	0	0	0	0	0	0	0	0	0	0	0	0	2	0	0
d__Bacteria; p__Proteobacteria; c__Alphaproteobacteria; o__Rhizobiales; f__Rhizobiaceae	0	0	0	0	0	0	0	0	0	0	0	0	0	0	0	3
d__Bacteria; p__Marinimicrobia_(SAR406_clade); c__Marinimicrobia_(SAR406_clade); o__Marinimicrobia_(SAR406_clade); f__Marinimicrobia_(SAR406_clade); g__Marinimicrobia_(SAR406_clade); s__marine_metagenome	0	0	0	0	0	0	0	0	0	0	0	0	19	31	0	0
d__Bacteria; p__Bacteroidota; c__Bacteroidia; o__Chitinophagales; f__Saprospiraceae; g__Lewinella	0	0	0	0	0	28	0	0	0	0	0	0	0	0	0	0
d__Bacteria; p__Proteobacteria; c__Gammaproteobacteria; o__Oceanospirillales; f__Saccharospirillaceae	0	0	0	0	0	0	0	0	0	0	0	0	0	0	4	0
d__Bacteria; p__Bacteroidota; c__Bacteroidia; o__Flavobacteriales; f__Cryomorphaceae; g__uncultured; s__uncultured_Owenweeksia	0	0	0	0	0	0	0	0	0	0	0	0	45	32	0	0
d__Bacteria; p__Proteobacteria; c__Gammaproteobacteria; o__Steroidobacterales; f__Woeseiaceae; g__Woeseia	0	0	0	0	0	0	0	39	0	0	0	0	0	0	0	0
d__Bacteria; p__Bacteroidota; c__Bacteroidia; o__Flavobacteriales; f__Flavobacteriaceae; g__Flavobacterium	0	0	0	0	0	0	0	21	0	0	0	0	0	0	0	0
d__Bacteria; p__Proteobacteria; c__Gammaproteobacteria; o__Vibrionales; f__Vibrionaceae; g__Vibrio	0	20	0	0	0	0	0	0	0	0	0	0	0	0	0	0
d__Bacteria; p__Proteobacteria; c__Gammaproteobacteria; o__B2M28; f__B2M28; g__B2M28	0	0	0	0	0	0	0	116	75	0	0	0	0	0	0	0
d__Bacteria; p__Proteobacteria; c__Gammaproteobacteria; o__Thiomicrospirales; f__Thiomicrospiraceae; g__Thiomicrorhabdus	0	0	0	0	0	0	0	0	0	0	0	0	0	0	0	5
d__Bacteria; p__Proteobacteria; c__Alphaproteobacteria; o__Parvibaculales; f__PS1_clade; g__PS1_clade	0	0	0	0	0	0	0	0	0	0	0	0	34	57	0	2
d__Bacteria; p__Proteobacteria; c__Gammaproteobacteria; o__Oceanospirillales; f__Oleiphilaceae; g__Oleiphilus; s__uncultured_gamma	0	0	0	0	0	0	0	0	0	4	0	0	0	0	0	0
d__Bacteria; p__Proteobacteria; c__Alphaproteobacteria; o__Sphingomonadales; f__Sphingomonadaceae; g__Altererythrobacter; s__Altererythrobacter_ishigakiensis	0	0	0	0	0	0	0	0	0	0	2	0	0	0	0	0
d__Bacteria; p__Proteobacteria; c__Gammaproteobacteria; o__Burkholderiales; f__Comamonadaceae; g__Simplicispira	0	0	4	0	0	0	0	0	0	0	0	0	0	0	0	0
d__Bacteria; p__Proteobacteria; c__Gammaproteobacteria; o__Thiotrichales; f__Thiotrichaceae; g__uncultured	0	0	0	0	0	0	0	0	0	43	0	0	0	0	0	0
d__Bacteria; p__Proteobacteria; c__Alphaproteobacteria; o__Puniceispirillales; f__SAR116_clade; g__SAR116_clade; s__uncultured_alpha	0	0	0	0	0	0	0	0	0	0	0	0	106	49	15	14
d__Bacteria; p__Planctomycetota; c__Planctomycetes; o__Pirellulales; f__Pirellulaceae; g__Rubripirellula; s__uncultured_bacterium	0	0	0	6	48	0	0	0	0	0	0	0	0	0	0	0
d__Bacteria; p__Proteobacteria; c__Alphaproteobacteria; o__Parvibaculales; f__OCS116_clade; g__OCS116_clade	0	0	0	0	0	0	0	0	0	0	0	0	11	5	0	4
d__Bacteria; p__Planctomycetota; c__Planctomycetes; o__Pirellulales; f__Pirellulaceae	0	0	0	0	0	0	0	3	0	0	0	0	0	0	0	0
d__Bacteria; p__Proteobacteria; c__Gammaproteobacteria; o__Burkholderiales; f__Nitrosomonadaceae; g__IS-44	0	0	0	0	0	0	0	0	0	0	6	0	0	0	0	0
d__Bacteria; p__Proteobacteria; c__Gammaproteobacteria; o__Oceanospirillales; f__Saccharospirillaceae; g__uncultured; s__uncultured_gamma	0	0	0	0	0	0	0	0	59	0	0	0	0	0	0	0
d__Bacteria; p__Proteobacteria; c__Gammaproteobacteria; o__Alteromonadales; f__Psychromonadaceae; g__Psychromonas	0	0	0	0	0	0	0	0	0	0	4	0	0	0	0	0
d__Bacteria; p__Proteobacteria; c__Gammaproteobacteria; o__Gammaproteobacteria_Incertae_Sedis; f__Unknown_Family; g__uncultured	0	0	0	0	0	0	0	0	0	14	0	0	0	0	0	0
d__Bacteria; p__Proteobacteria; c__Alphaproteobacteria; o__Tistrellales; f__Geminicoccaceae; g__uncultured	0	0	0	0	0	0	0	5	0	0	0	0	0	0	0	0
d__Bacteria; p__Proteobacteria; c__Gammaproteobacteria; o__Alteromonadales; f__Idiomarinaceae; g__Idiomarina; s__Pseudidiomarina_tainanensis	0	0	0	0	0	0	0	0	0	0	0	0	0	6	0	0
d__Bacteria; p__Bacteroidota; c__Bacteroidia; o__Chitinophagales; f__Saprospiraceae; g__Portibacter	7	0	0	0	0	0	0	0	0	0	0	0	0	0	0	0
d__Bacteria; p__Proteobacteria; c__Gammaproteobacteria; o__Cellvibrionales; f__Cellvibrionaceae; g__uncultured; s__uncultured_bacterium	11	0	0	0	0	0	0	0	0	0	0	0	0	0	0	0
d__Eukaryota	2	0	0	0	0	0	0	0	0	0	0	0	0	0	0	0
d__Bacteria; p__Proteobacteria; c__Gammaproteobacteria; o__Pseudomonadales; f__Pseudomonadaceae; g__Pseudomonas	0	0	0	0	0	0	0	0	0	13	13	14	0	0	0	39
d__Bacteria; p__Proteobacteria; c__Gammaproteobacteria; o__Thiotrichales; f__Thiotrichaceae; g__uncultured	0	0	0	0	0	0	0	0	0	3	0	0	0	0	0	0
d__Bacteria; p__Bacteroidota; c__Bacteroidia; o__Flavobacteriales; f__Flavobacteriaceae; g__NS4_marine_group; s__unidentified_marine	0	0	0	0	0	0	0	0	0	0	0	0	68	17	0	0
d__Bacteria; p__Bacteroidota; c__Bacteroidia; o__Cytophagales; f__Cyclobacteriaceae; g__Marinoscillum	0	0	0	0	0	0	0	0	0	0	0	0	12	7	4	0
d__Bacteria; p__Actinobacteriota; c__Actinobacteria; o__Micrococcales; f__Micrococcaceae	0	0	0	0	0	0	0	0	0	0	2	0	0	0	0	0
d__Bacteria; p__Proteobacteria; c__Alphaproteobacteria	0	0	0	0	0	30	0	0	0	0	0	0	0	0	0	0
d__Eukaryota	0	0	0	0	0	5	0	0	0	0	0	0	0	0	0	0
d__Bacteria; p__Proteobacteria; c__Gammaproteobacteria; o__Cellvibrionales; f__Cellvibrionaceae; g__Cellvibrio	0	0	0	0	0	0	0	0	0	0	0	0	0	0	0	1
d__Bacteria; p__Verrucomicrobiota; c__Omnitrophia; o__Omnitrophales; f__Omnitrophaceae; g__Candidatus_Omnitrophus	0	0	0	0	0	0	0	0	2	0	0	0	0	0	0	0
d__Bacteria; p__Proteobacteria; c__Gammaproteobacteria; o__Ectothiorhodospirales; f__Ectothiorhodospiraceae; g__Thiogranum; s__uncultured_sediment	0	0	0	0	0	0	0	0	0	2	0	2	0	0	0	0
d__Bacteria; p__Desulfobacterota; c__Desulfobacteria; o__Desulfobacterales; f__Desulfosarcinaceae; g__Sva0081_sediment_group	0	0	0	0	0	0	0	0	0	0	3	0	0	0	0	0
d__Bacteria; p__Proteobacteria; c__Gammaproteobacteria; o__Burkholderiales; f__Comamonadaceae	9	0	0	0	0	0	0	0	0	0	0	0	0	0	0	0
d__Bacteria; p__Planctomycetota; c__Planctomycetes; o__Pirellulales; f__Pirellulaceae; g__Blastopirellula; s__uncultured_bacterium	56	0	0	24	121	24	0	0	0	0	0	0	0	0	0	0
d__Bacteria; p__Proteobacteria; c__Gammaproteobacteria; o__Cellvibrionales; f__Porticoccaceae; g__SAR92_clade; s__uncultured_marine	0	0	0	0	0	0	0	0	0	0	0	0	13	16	0	0
d__Bacteria; p__Proteobacteria; c__Gammaproteobacteria; o__Pseudomonadales; f__Pseudomonadaceae; g__Pseudomonas	0	0	0	0	0	0	0	0	54	0	0	0	0	0	0	0
d__Bacteria; p__Proteobacteria; c__Alphaproteobacteria; o__Rhodobacterales; f__Rhodobacteraceae	0	0	0	0	0	0	0	0	0	3	0	0	0	0	0	0
d__Bacteria; p__Desulfobacterota; c__Desulfobulbia; o__Desulfobulbales; f__Desulfocapsaceae	0	0	0	0	0	0	0	0	0	7	0	0	0	0	0	0
d__Bacteria; p__Proteobacteria; c__Gammaproteobacteria	0	0	0	0	0	0	0	0	0	27	0	0	0	0	0	0
d__Bacteria; p__Proteobacteria; c__Alphaproteobacteria; o__Caulobacterales; f__Hyphomonadaceae; g__uncultured; s__uncultured_Alphaproteobacteria	51	0	9	4	0	0	0	0	0	0	0	0	0	0	0	0
d__Bacteria; p__Proteobacteria; c__Gammaproteobacteria; o__SAR86_clade; f__SAR86_clade; g__SAR86_clade	0	0	0	0	0	0	0	0	0	0	0	0	53	165	0	0
d__Bacteria; p__Proteobacteria; c__Gammaproteobacteria; o__Pseudomonadales; f__Moraxellaceae; g__Psychrobacter	0	0	0	0	0	0	0	0	0	0	0	0	0	0	0	9
d__Bacteria; p__Firmicutes; c__Bacilli; o__Lactobacillales; f__Streptococcaceae; g__Streptococcus	0	0	0	0	2	0	0	0	0	0	0	0	0	0	0	0
d__Bacteria; p__Planctomycetota; c__Phycisphaerae; o__Phycisphaerales; f__Phycisphaeraceae; g__Urania-1B-19_marine_sediment_group; s__uncultured_bacterium	0	0	0	0	0	0	0	0	0	0	0	0	8	6	0	0
d__Bacteria; p__Bacteroidota; c__Bacteroidia; o__Flavobacteriales; f__Flavobacteriaceae; g__Gelidibacter	0	0	0	0	0	0	0	0	0	0	2	0	0	0	0	0
d__Bacteria; p__Proteobacteria; c__Gammaproteobacteria; o__Alteromonadales; f__Pseudoalteromonadaceae; g__Pseudoalteromonas	0	0	0	0	0	0	0	0	0	524	163	231	0	31	0	79
d__Bacteria; p__Proteobacteria; c__Gammaproteobacteria; o__Chromatiales; f__Chromatiaceae; g__Candidatus_Thiobios; s__uncultured_sediment	0	0	0	0	0	0	0	0	0	0	0	0	0	0	0	1
d__Bacteria; p__Bacteroidota; c__Bacteroidia; o__Cytophagales; f__Cyclobacteriaceae; g__Algoriphagus	0	0	0	0	0	0	0	0	0	0	35	0	0	0	0	0
d__Bacteria; p__Proteobacteria; c__Gammaproteobacteria; o__Alteromonadales; f__Marinobacteraceae; g__Marinobacter	0	0	0	0	0	0	0	0	0	34	20	8	0	0	0	0
d__Bacteria; p__Proteobacteria; c__Gammaproteobacteria; o__Alteromonadales; f__Pseudoalteromonadaceae; g__Pseudoalteromonas	0	34	47	0	0	0	2040	1007	739	0	0	0	0	0	0	0
d__Bacteria; p__Proteobacteria; c__Gammaproteobacteria; o__Alteromonadales; f__Pseudoalteromonadaceae; g__Pseudoalteromonas	0	0	0	0	0	0	0	0	3	0	0	0	0	0	0	0
d__Bacteria; p__Proteobacteria; c__Gammaproteobacteria; o__Pseudomonadales; f__Pseudomonadaceae; g__Pseudomonas	0	0	0	0	0	0	0	0	0	0	0	7	0	0	0	0
d__Bacteria; p__Actinobacteriota; c__Acidimicrobiia; o__Microtrichales; f__Microtrichaceae; g__Sva0996_marine_group; s__uncultured_bacterium	0	0	0	0	0	0	0	0	0	0	0	0	0	0	0	14
d__Bacteria; p__Calditrichota; c__Calditrichia; o__Calditrichales; f__Calditrichaceae; g__Caldithrix; s__uncultured_bacterium	0	0	0	0	0	0	0	0	1	0	0	0	0	0	0	0
d__Bacteria; p__Proteobacteria; c__Gammaproteobacteria; o__Granulosicoccales; f__Granulosicoccaceae; g__Granulosicoccus; s__uncultured_gamma	84	0	0	82	0	123	0	0	0	0	0	0	0	0	0	0
d__Bacteria; p__Proteobacteria; c__Alphaproteobacteria; o__Rhodospirillales; f__Thalassospiraceae; g__Thalassospira	0	0	0	0	0	0	0	0	0	0	0	0	11	0	36	0
d__Bacteria; p__Proteobacteria; c__Gammaproteobacteria; o__Thiomicrospirales; f__Thiomicrospiraceae; g__Thiomicrorhabdus	0	0	0	0	0	0	0	60	0	0	0	0	0	0	0	0
d__Bacteria; p__Desulfobacterota; c__Desulfovibrionia; o__Desulfovibrionales; f__Desulfovibrionaceae; g__Desulfovibrio; s__Desulfovibrio_caledoniensis	0	0	0	0	0	0	0	0	0	0	0	0	7	0	13	0
d__Bacteria; p__Proteobacteria; c__Gammaproteobacteria; o__Granulosicoccales; f__Granulosicoccaceae; g__Granulosicoccus	0	0	0	0	0	0	0	0	0	0	0	0	0	0	0	6
d__Bacteria; p__Bacteroidota; c__Bacteroidia; o__Chitinophagales; f__Saprospiraceae; g__uncultured	0	0	0	0	0	22	0	0	0	0	0	0	0	0	0	0
d__Bacteria; p__Proteobacteria; c__Gammaproteobacteria; o__Pseudomonadales; f__Pseudomonadaceae; g__Pseudomonas	0	0	23	0	0	0	0	0	28	0	0	0	0	0	0	0
d__Bacteria; p__Proteobacteria; c__Gammaproteobacteria; o__Pseudomonadales; f__Moraxellaceae; g__Perlucidibaca	0	0	0	0	0	0	0	0	0	0	7	0	0	0	0	0
d__Bacteria; p__Proteobacteria; c__Gammaproteobacteria; o__Nitrosococcales; f__Methylophagaceae; g__Methylophaga	0	0	0	0	0	0	0	0	23	0	0	0	0	0	0	0
d__Bacteria; p__Proteobacteria; c__Gammaproteobacteria; o__Nitrosococcales; f__Methylophagaceae; g__Methylophaga	0	0	0	0	0	0	0	178	0	0	0	0	0	0	0	0
d__Bacteria; p__Proteobacteria; c__Alphaproteobacteria; o__Defluviicoccales; f__Defluviicoccaceae; g__Defluviicoccus; s__uncultured_Alphaproteobacteria	0	0	0	0	0	0	0	2	0	0	0	0	0	0	0	0
d__Bacteria; p__Proteobacteria; c__Gammaproteobacteria; o__SAR86_clade; f__SAR86_clade; g__SAR86_clade; s__uncultured_SAR86	0	0	0	0	0	0	0	0	0	0	0	0	62	160	33	15
d__Bacteria; p__Actinobacteriota; c__Acidimicrobiia; o__Microtrichales; f__Microtrichaceae; g__uncultured	0	0	0	0	0	42	0	0	0	0	0	0	0	0	0	0
d__Bacteria; p__Bacteroidota; c__Bacteroidia; o__Chitinophagales; f__uncultured; g__uncultured; s__uncultured_Bacteroidetes	0	0	0	11	0	0	0	0	0	0	0	0	0	0	0	0
d__Bacteria; p__Bacteroidota; c__Bacteroidia; o__Flavobacteriales; f__Crocinitomicaceae; g__Crocinitomix; s__uncultured_bacterium	0	0	0	0	0	0	0	0	0	0	0	0	0	0	0	2
d__Bacteria; p__Proteobacteria; c__Gammaproteobacteria; o__Vibrionales; f__Vibrionaceae; g__Vibrio	0	0	0	0	0	0	0	0	0	0	0	10	0	0	0	0
d__Bacteria; p__Proteobacteria; c__Gammaproteobacteria; o__Steroidobacterales; f__Woeseiaceae; g__Woeseia	0	0	0	0	0	0	0	64	0	0	0	0	0	0	0	0
d__Bacteria; p__Desulfobacterota; c__Desulfobulbia; o__Desulfobulbales; f__Desulfobulbaceae; g__uncultured; s__uncultured_bacterium	0	0	0	0	0	0	0	0	0	0	8	0	0	0	0	0
d__Bacteria; p__Proteobacteria; c__Gammaproteobacteria; o__Granulosicoccales; f__Granulosicoccaceae; g__Granulosicoccus; s__uncultured_gamma	0	0	0	6	0	16	0	0	0	0	0	0	0	0	0	0
d__Bacteria; p__Proteobacteria; c__Alphaproteobacteria; o__Puniceispirillales; f__SAR116_clade; g__SAR116_clade; s__unidentified_marine	0	0	0	0	0	0	0	0	0	0	0	0	0	7	0	0
d__Bacteria; p__Proteobacteria; c__Alphaproteobacteria; o__Defluviicoccales; f__uncultured; g__uncultured; s__unidentified_marine	0	0	0	0	0	0	0	0	0	0	0	0	10	9	0	11
d__Bacteria; p__Proteobacteria; c__Alphaproteobacteria; o__Caulobacterales; f__Hyphomonadaceae; g__Hyphomonas	0	0	0	0	0	0	0	0	0	0	0	0	0	0	0	1
d__Bacteria; p__Planctomycetota; c__Planctomycetes; o__Pirellulales; f__Pirellulaceae; g__uncultured	0	0	0	0	0	0	0	10	0	0	0	0	0	0	0	0
d__Bacteria; p__Proteobacteria; c__Gammaproteobacteria; o__Tenderiales; f__Tenderiaceae; g__Candidatus_Tenderia	0	0	0	0	0	0	0	0	0	0	3	0	0	0	0	0
d__Bacteria; p__Campilobacterota; c__Campylobacteria; o__Campylobacterales; f__Sulfurovaceae; g__Sulfurovum	0	0	0	0	0	0	0	0	0	0	0	116	0	0	0	10
d__Bacteria; p__Bacteroidota; c__Bacteroidia; o__Flavobacteriales; f__NS7_marine_group; g__NS7_marine_group; s__uncultured_marine	0	0	0	0	0	0	0	0	0	0	0	0	0	6	0	0
d__Bacteria; p__Proteobacteria; c__Gammaproteobacteria	0	0	0	0	0	0	0	0	0	0	0	0	0	0	0	2
d__Bacteria; p__Proteobacteria; c__Alphaproteobacteria; o__Rhizobiales; f__Methyloligellaceae; g__Methyloceanibacter	0	0	0	0	0	0	0	0	0	2	0	0	0	0	0	0
d__Bacteria; p__Bacteroidota; c__Bacteroidia; o__Flavobacteriales; f__Flavobacteriaceae; g__uncultured; s__uncultured_Flavobacteriia	0	0	0	0	0	0	0	0	0	0	0	0	6	7	5	0
d__Bacteria; p__Proteobacteria; c__Gammaproteobacteria; o__SAR86_clade; f__SAR86_clade; g__SAR86_clade; s__marine_metagenome	0	0	0	0	0	0	0	0	0	0	0	0	45	166	0	0
d__Bacteria; p__Proteobacteria; c__Gammaproteobacteria; o__Granulosicoccales; f__Granulosicoccaceae; g__Granulosicoccus; s__uncultured_gamma	0	0	0	0	0	0	0	0	0	0	0	0	0	0	0	35
d__Bacteria; p__Proteobacteria; c__Alphaproteobacteria; o__Rhodobacterales; f__Rhodobacteraceae	0	0	0	0	0	0	0	0	0	4	0	0	0	0	0	0
d__Bacteria; p__Proteobacteria; c__Gammaproteobacteria; o__Alteromonadales; f__Marinobacteraceae; g__Marinobacter	0	0	0	0	0	0	0	0	16	0	0	0	0	0	0	0
d__Bacteria; p__Proteobacteria; c__Alphaproteobacteria; o__Rhodobacterales; f__Rhodobacteraceae; g__Sulfitobacter	0	0	0	0	0	0	0	0	0	0	6	0	0	0	0	0
d__Bacteria; p__Proteobacteria; c__Alphaproteobacteria; o__Defluviicoccales; f__uncultured; g__uncultured; s__unidentified_marine	0	0	0	0	0	0	0	0	0	0	0	0	0	8	0	0
d__Bacteria; p__Proteobacteria; c__Gammaproteobacteria; o__Alteromonadales; f__Marinobacteraceae; g__Marinobacter	0	0	0	0	0	10	267	0	0	0	0	0	0	0	0	0
d__Bacteria; p__Proteobacteria; c__Gammaproteobacteria; o__Steroidobacterales; f__Woeseiaceae; g__Woeseia	0	0	0	0	0	0	0	0	0	0	0	37	0	0	0	0
d__Bacteria; p__SAR324_clade(Marine_group_B); c__SAR324_clade(Marine_group_B); o__SAR324_clade(Marine_group_B); f__SAR324_clade(Marine_group_B); g__SAR324_clade(Marine_group_B); s__uncultured_marine	0	0	0	0	0	0	0	0	0	2	0	0	178	189	28	21
d__Bacteria; p__Proteobacteria; c__Gammaproteobacteria; o__Alteromonadales; f__Pseudoalteromonadaceae	0	0	0	0	0	0	0	0	0	0	0	0	0	0	0	1
d__Bacteria; p__Proteobacteria; c__Alphaproteobacteria; o__Rhodobacterales; f__Rhodobacteraceae; g__Yoonia-Loktanella	0	0	0	0	0	0	6	0	0	0	0	0	0	0	0	0
d__Bacteria; p__Proteobacteria; c__Gammaproteobacteria; o__Alteromonadales; f__Pseudoalteromonadaceae; g__Pseudoalteromonas	0	0	0	0	0	0	0	163	207	0	0	0	0	0	0	0
d__Bacteria; p__Proteobacteria; c__Gammaproteobacteria; o__Oceanospirillales; f__Litoricolaceae; g__Litoricola; s__uncultured_marine	0	0	0	0	0	0	0	0	0	0	0	0	0	10	0	0
d__Bacteria; p__Proteobacteria; c__Gammaproteobacteria	0	0	0	0	0	0	0	0	0	0	0	0	0	0	0	2
d__Bacteria; p__Proteobacteria; c__Gammaproteobacteria; o__Alteromonadales; f__Shewanellaceae; g__Shewanella	85	58	54	51	29	28	63	85	72	0	0	0	0	0	0	0
d__Bacteria; p__Proteobacteria; c__Alphaproteobacteria; o__Rhodobacterales; f__Rhodobacteraceae	0	0	0	0	0	0	0	0	0	0	0	29	0	0	0	0
d__Bacteria; p__Proteobacteria; c__Gammaproteobacteria; o__Cellvibrionales; f__Porticoccaceae; g__Porticoccus; s__uncultured_bacterium	0	0	0	0	0	0	0	0	0	0	0	0	0	0	1	0
d__Bacteria; p__Proteobacteria; c__Gammaproteobacteria; o__Oceanospirillales; f__Nitrincolaceae; g__Marinobacterium	0	0	0	0	0	0	0	0	0	0	0	0	0	0	0	3
d__Bacteria; p__Bacteroidota; c__Bacteroidia; o__Flavobacteriales; f__Flavobacteriaceae; g__Zeaxanthinibacter; s__uncultured_bacterium	0	0	0	0	0	0	0	0	20	0	0	0	0	0	0	0
d__Bacteria; p__Proteobacteria; c__Alphaproteobacteria; o__Rhodospirillales; f__Thalassospiraceae; g__Thalassospira	0	0	0	0	0	0	15	0	0	0	0	0	0	0	0	0
d__Bacteria; p__Proteobacteria; c__Gammaproteobacteria; o__Alteromonadales; f__Idiomarinaceae; g__Idiomarina; s__Pseudidiomarina_aestuarii	0	0	0	0	0	0	0	0	0	0	217	30	0	0	0	34
d__Bacteria; p__Proteobacteria; c__Alphaproteobacteria; o__Parvibaculales; f__PS1_clade; g__PS1_clade; s__uncultured_bacterium	74	0	0	0	0	0	0	0	0	0	0	0	0	0	0	0
d__Bacteria; p__Proteobacteria; c__Alphaproteobacteria; o__Rhodobacterales; f__Rhodobacteraceae; g__Sulfitobacter	0	0	0	0	0	0	0	0	92	0	0	0	0	0	0	0
d__Bacteria; p__Bacteroidota; c__Bacteroidia; o__Chitinophagales; f__uncultured; g__uncultured; s__uncultured_Bacteroidetes	0	0	0	0	0	0	0	0	0	0	0	0	0	0	0	10
d__Bacteria; p__Bacteroidota; c__Bacteroidia; o__Flavobacteriales; f__Flavobacteriaceae	11	0	0	0	0	0	0	0	0	0	0	0	0	0	0	0
d__Bacteria; p__Proteobacteria; c__Gammaproteobacteria; o__Alteromonadales; f__Shewanellaceae; g__Shewanella	0	0	0	0	0	0	0	0	0	0	0	0	0	0	0	7
d__Bacteria; p__Proteobacteria; c__Gammaproteobacteria; o__Oceanospirillales; f__Nitrincolaceae; g__Marinobacterium; s__uncultured_gamma	0	0	0	0	0	0	0	0	0	0	14	38	0	0	0	0
Unassigned	0	0	0	173	0	6	0	0	0	0	0	0	0	0	0	0
d__Bacteria; p__Proteobacteria; c__Gammaproteobacteria; o__KI89A_clade; f__KI89A_clade; g__KI89A_clade; s__uncultured_marine	0	0	0	0	0	0	0	0	0	0	0	0	0	51	0	0
d__Bacteria; p__Proteobacteria; c__Alphaproteobacteria; o__Rhodobacterales; f__Rhodobacteraceae	0	0	0	0	0	0	0	0	0	19	0	0	0	0	0	0
d__Bacteria; p__Bacteroidota; c__Bacteroidia; o__Flavobacteriales; f__Flavobacteriaceae; g__NS5_marine_group; s__uncultured_Flavobacterium	0	0	0	0	0	0	0	0	0	3	0	0	69	35	34	15
d__Bacteria; p__Bacteroidota; c__Bacteroidia; o__Cytophagales; f__Cyclobacteriaceae; g__uncultured; s__uncultured_bacterium	0	0	0	0	0	0	0	0	9	0	0	0	0	0	0	0
d__Bacteria; p__Desulfobacterota; c__Desulfobulbia; o__Desulfobulbales; f__Desulfobulbaceae; g__uncultured; s__uncultured_marine	0	0	0	0	0	0	0	0	11	0	0	0	0	0	0	0
d__Bacteria; p__Firmicutes; c__Bacilli; o__Staphylococcales; f__Staphylococcaceae; g__Staphylococcus	0	0	0	14	0	0	0	0	0	0	0	0	0	0	0	0
d__Bacteria; p__Proteobacteria; c__Alphaproteobacteria; o__Rhizobiales; f__Methyloligellaceae; g__uncultured; s__uncultured_bacterium	15	0	0	0	0	0	0	0	0	0	0	0	0	0	0	0
d__Bacteria; p__Planctomycetota; c__Phycisphaerae; o__MSBL9; f__4572-13; g__4572-13; s__uncultured_bacterium	0	0	0	0	0	0	0	0	0	0	0	0	0	0	0	1
d__Bacteria; p__Bacteroidota; c__Bacteroidia; o__Flavobacteriales; f__Flavobacteriaceae; g__Maribacter; s__Cytophaga_sp.	0	0	0	0	0	0	0	0	0	0	9	93	0	0	0	17
d__Bacteria; p__Marinimicrobia_(SAR406_clade); c__Marinimicrobia_(SAR406_clade); o__Marinimicrobia_(SAR406_clade); f__Marinimicrobia_(SAR406_clade); g__Marinimicrobia_(SAR406_clade); s__unidentified_marine	0	0	0	0	0	0	0	0	0	0	0	0	4	0	0	0
d__Bacteria; p__Proteobacteria; c__Alphaproteobacteria; o__Rhodospirillales; f__Thalassospiraceae; g__Thalassospira	0	0	0	0	0	0	0	0	0	0	0	0	0	0	42	0
d__Bacteria; p__Proteobacteria; c__Alphaproteobacteria; o__Rhodospirillales; f__Thalassospiraceae; g__Thalassospira	0	0	0	0	17	0	0	0	0	0	0	0	0	0	0	0
d__Bacteria; p__Proteobacteria; c__Alphaproteobacteria; o__Rhodobacterales; f__Rhodobacteraceae	0	0	0	0	0	2	0	0	0	0	0	0	0	0	0	0
d__Bacteria; p__Proteobacteria; c__Alphaproteobacteria; o__Caulobacterales; f__Hyphomonadaceae	130	0	0	0	0	25	0	0	0	0	0	0	0	0	0	0
d__Bacteria; p__Proteobacteria; c__Alphaproteobacteria; o__Rhizobiales; f__Hyphomicrobiaceae; g__Filomicrobium; s__uncultured_Rhizobiales	0	0	0	0	0	0	0	0	0	0	0	0	0	0	2	0
d__Bacteria; p__Proteobacteria; c__Gammaproteobacteria; o__SAR86_clade; f__SAR86_clade; g__SAR86_clade	0	0	0	0	0	0	0	0	0	0	0	0	44	112	15	0
d__Bacteria; p__Proteobacteria; c__Gammaproteobacteria; o__Cellvibrionales; f__Spongiibacteraceae; g__BD1-7_clade; s__uncultured_gamma	202	0	22	0	0	0	0	0	0	0	0	0	0	0	0	0
d__Bacteria; p__Bacteroidota; c__Bacteroidia; o__Flavobacteriales; f__Flavobacteriaceae; g__Formosa	0	0	0	0	0	0	56	142	21	0	0	0	0	0	0	0
d__Bacteria; p__Actinobacteriota; c__Acidimicrobiia; o__Microtrichales; f__Microtrichaceae; g__uncultured	0	0	0	0	0	279	0	0	0	0	0	0	0	0	0	0
d__Bacteria; p__Proteobacteria; c__Alphaproteobacteria; o__Rhizobiales; f__Rhizobiaceae; g__Hoeflea	0	0	2	0	0	0	0	0	0	0	0	0	0	0	0	0
d__Bacteria; p__Bacteroidota; c__Bacteroidia; o__Bacteroidales; f__Prevotellaceae; g__Prevotella	0	0	0	0	0	0	0	0	0	0	0	0	0	0	0	1
d__Archaea; p__Crenarchaeota; c__Nitrososphaeria; o__Nitrosopumilales; f__Nitrosopumilaceae	0	0	0	0	0	0	0	101	0	0	0	0	0	0	0	0
d__Archaea; p__Nanoarchaeota; c__Nanoarchaeia; o__Woesearchaeales	0	0	0	0	0	0	0	2	0	0	0	0	0	0	0	0
d__Bacteria; p__Bacteroidota; c__Bacteroidia; o__Chitinophagales; f__Saprospiraceae; g__uncultured; s__uncultured_Flavobacterium	53	0	0	0	0	0	0	0	0	0	0	0	0	0	0	0
d__Bacteria; p__Gemmatimonadota; c__PAUC43f_marine_benthic_group; o__PAUC43f_marine_benthic_group; f__PAUC43f_marine_benthic_group; g__PAUC43f_marine_benthic_group; s__uncultured_actinobacterium	0	0	0	0	0	0	0	3	0	0	0	0	0	0	0	0
d__Bacteria; p__Desulfobacterota; c__Desulfobulbia; o__Desulfobulbales; f__Desulfurivibrionaceae; g__Desulfurivibrio; s__uncultured_delta	0	0	0	0	0	0	0	7	6	0	0	0	0	0	0	0
d__Bacteria; p__Proteobacteria; c__Alphaproteobacteria; o__Rhodobacterales; f__Rhodobacteraceae	0	0	0	0	0	0	0	0	0	0	0	0	0	0	0	4
d__Bacteria; p__Proteobacteria; c__Alphaproteobacteria; o__Rhodospirillales; f__Thalassospiraceae; g__Thalassospira	0	0	0	0	46	0	0	0	0	0	0	0	0	0	0	0
d__Bacteria; p__Bacteroidota; c__Bacteroidia; o__Bacteroidales; f__Prolixibacteraceae; g__Sunxiuqinia	0	0	0	0	0	0	0	0	0	0	0	9	0	0	0	2
d__Bacteria; p__Desulfobacterota; c__Desulfobulbia; o__Desulfobulbales; f__Desulfurivibrionaceae; g__MSBL7	0	0	0	0	0	0	0	0	0	0	0	0	0	0	0	2
d__Bacteria; p__Proteobacteria; c__Gammaproteobacteria; o__Alteromonadales; f__Pseudoalteromonadaceae; g__Pseudoalteromonas	0	0	0	0	0	0	252	0	0	0	0	0	0	0	0	0
d__Bacteria; p__Proteobacteria; c__Gammaproteobacteria; o__Aeromonadales; f__Aeromonadaceae; g__Oceanisphaera; s__Oceanisphaera_sp.	0	0	0	0	0	0	0	0	0	0	27	0	0	0	4	11
d__Bacteria; p__Proteobacteria; c__Gammaproteobacteria; o__SAR86_clade; f__SAR86_clade; g__SAR86_clade; s__metagenome	0	0	0	0	0	0	0	0	0	0	0	0	0	0	0	4
d__Bacteria; p__Proteobacteria; c__Gammaproteobacteria; o__Cellvibrionales; f__Cellvibrionaceae; g__Agaribacterium; s__uncultured_bacterium	0	0	0	0	0	0	0	0	0	0	0	0	0	0	0	3
d__Bacteria; p__Bdellovibrionota; c__Bdellovibrionia; o__Bdellovibrionales; f__Bdellovibrionaceae; g__OM27_clade; s__uncultured_bacterium	0	0	0	1	0	6	0	0	0	0	0	0	0	0	0	0
d__Bacteria; p__Proteobacteria; c__Gammaproteobacteria; o__Enterobacterales; f__Enterobacteriaceae; g__Escherichia-Shigella; s__uncultured_Escherichia	0	10	0	0	0	0	0	0	0	0	0	0	0	0	0	0
d__Bacteria; p__Bacteroidota; c__Bacteroidia; o__Flavobacteriales; f__NS7_marine_group; g__NS7_marine_group	0	0	0	0	0	0	0	0	0	0	0	0	0	0	5	0
d__Bacteria; p__Marinimicrobia_(SAR406_clade); c__Marinimicrobia_(SAR406_clade); o__Marinimicrobia_(SAR406_clade); f__Marinimicrobia_(SAR406_clade); g__Marinimicrobia_(SAR406_clade); s__metagenome	0	0	0	0	0	0	0	0	0	0	0	0	0	0	0	1
d__Bacteria; p__Bacteroidota; c__Bacteroidia; o__Flavobacteriales; f__Flavobacteriaceae	0	0	0	0	0	0	0	0	0	0	57	0	0	0	0	0
d__Bacteria; p__Bacteroidota; c__Bacteroidia; o__Flavobacteriales; f__Flavobacteriaceae; g__NS5_marine_group	0	0	0	0	0	0	0	0	0	0	0	0	63	54	0	13
d__Bacteria; p__Proteobacteria; c__Gammaproteobacteria; o__Ectothiorhodospirales; f__Ectothiorhodospiraceae; g__Thiogranum	0	0	0	0	0	0	0	0	0	0	3	0	0	0	0	0
d__Bacteria; p__Proteobacteria; c__Gammaproteobacteria; o__Cellvibrionales; f__Halieaceae; g__OM60(NOR5)_clade	0	0	0	0	0	0	0	0	0	0	0	0	52	48	28	15
d__Bacteria; p__Myxococcota; c__Polyangia; o__Polyangiales; f__BIrii41; g__BIrii41; s__uncultured_bacterium	5	0	0	0	0	0	0	0	0	0	0	0	0	0	0	0
d__Bacteria; p__Proteobacteria; c__Gammaproteobacteria; o__Pseudomonadales; f__Pseudomonadaceae; g__Pseudomonas; s__Pseudomonas_xinjiangensis	0	0	0	0	0	0	57	0	0	0	0	0	0	0	0	0
d__Bacteria; p__Bacteroidota; c__Bacteroidia; o__Flavobacteriales; f__Flavobacteriaceae; g__Algibacter; s__Algibacter_sp.	0	0	0	0	0	0	0	0	0	0	3	0	0	0	0	0
d__Bacteria; p__Bacteroidota; c__Bacteroidia; o__Bacteroidales; f__Marinifilaceae; g__Marinifilum; s__Marinifilaceae_bacterium	0	0	0	0	0	0	0	0	0	0	0	0	0	0	0	1
d__Bacteria; p__Chloroflexi; c__Dehalococcoidia; o__SAR202_clade; f__SAR202_clade; g__SAR202_clade; s__metagenome	0	0	0	0	0	0	0	0	0	0	0	0	38	29	0	5
d__Bacteria; p__Firmicutes; c__Bacilli; o__Staphylococcales; f__Staphylococcaceae; g__Staphylococcus	108	102	184	179	660	53	0	18	8	0	0	0	0	0	0	0
d__Bacteria; p__Actinobacteriota; c__Acidimicrobiia; o__Microtrichales; f__Microtrichaceae; g__uncultured	0	0	0	12	0	0	0	0	0	0	0	0	0	0	0	0
d__Bacteria; p__Bacteroidota; c__Bacteroidia; o__Flavobacteriales; f__Cryomorphaceae; g__Vicingus; s__uncultured_bacterium	0	0	0	0	0	0	0	0	0	0	3	123	0	0	0	0
d__Bacteria; p__Firmicutes; c__Bacilli; o__Bacillales; f__Planococcaceae	0	0	0	0	9	0	0	0	6	0	0	0	0	0	0	0
d__Bacteria; p__Bacteroidota; c__Bacteroidia; o__Flavobacteriales; f__Flavobacteriaceae; g__NS5_marine_group	0	0	0	0	0	0	0	0	0	0	0	0	20	12	9	0
d__Bacteria; p__Proteobacteria; c__Gammaproteobacteria; o__BD7-8; f__BD7-8; g__BD7-8	0	0	0	0	0	0	0	0	0	25	0	0	0	0	0	0
d__Bacteria; p__Proteobacteria; c__Gammaproteobacteria; o__Cellvibrionales; f__Spongiibacteraceae; g__BD1-7_clade	0	0	0	0	9	0	0	0	0	0	0	0	0	0	0	0
d__Bacteria; p__Actinobacteriota; c__Acidimicrobiia; o__Microtrichales; f__Microtrichaceae; g__Sva0996_marine_group; s__uncultured_organism	0	0	0	48	0	0	0	0	0	0	0	0	0	0	0	0
d__Bacteria; p__Proteobacteria; c__Gammaproteobacteria; o__Xanthomonadales; f__Xanthomonadaceae; g__Stenotrophomonas	0	0	0	0	0	0	0	0	0	0	0	0	0	0	0	33
d__Bacteria; p__Proteobacteria; c__Gammaproteobacteria; o__Nitrosococcales; f__Methylophagaceae; g__Methylophaga	0	0	0	0	0	0	0	0	0	0	0	0	0	0	0	13
d__Bacteria; p__Proteobacteria; c__Gammaproteobacteria; o__uncultured; f__uncultured; g__uncultured	0	0	0	0	0	0	0	0	0	0	2	0	0	0	0	0
d__Bacteria; p__Proteobacteria; c__Gammaproteobacteria; o__Alteromonadales; f__Alteromonadaceae; g__Rheinheimera; s__Pararheinheimera_soli	0	0	0	0	0	0	0	0	0	0	0	0	0	4	0	105
d__Bacteria; p__Proteobacteria; c__Alphaproteobacteria; o__Caulobacterales; f__Hyphomonadaceae; g__Hellea; s__uncultured_Alphaproteobacteria	0	0	0	0	0	0	0	0	0	0	0	0	0	0	0	10
d__Bacteria; p__Proteobacteria; c__Alphaproteobacteria; o__Rhodobacterales; f__Rhodobacteraceae; g__uncultured	0	0	0	0	0	0	0	0	0	0	0	0	0	0	0	85
d__Bacteria; p__Verrucomicrobiota; c__Verrucomicrobiae; o__Verrucomicrobiales; f__DEV007; g__DEV007	0	0	0	0	0	7	0	0	0	0	0	0	0	0	0	0
d__Bacteria; p__Bacteroidota; c__Bacteroidia; o__Flavobacteriales; f__Flavobacteriaceae; g__NS4_marine_group	0	0	0	0	0	0	0	0	0	0	0	0	17	0	0	0
d__Bacteria; p__Firmicutes; c__Clostridia; o__Clostridia_vadinBB60_group; f__Clostridia_vadinBB60_group; g__Clostridia_vadinBB60_group; s__uncultured_bacterium	0	0	0	0	0	0	0	0	0	0	0	2	0	0	0	0
d__Bacteria; p__Bacteroidota; c__Bacteroidia; o__Flavobacteriales; f__Schleiferiaceae; g__Schleiferia	0	0	0	0	0	10	0	0	0	0	0	0	0	0	0	0
d__Bacteria; p__Actinobacteriota; c__Acidimicrobiia; o__Actinomarinales; f__uncultured; g__uncultured; s__uncultured_bacterium	0	0	0	0	0	0	0	0	0	0	3	0	0	0	0	0
d__Bacteria; p__Campilobacterota; c__Campylobacteria; o__Campylobacterales; f__Arcobacteraceae; g__Malaciobacter; s__Malaciobacter_marinus	0	0	0	0	0	0	0	0	0	0	0	0	0	0	8	0
d__Bacteria; p__Proteobacteria; c__Gammaproteobacteria; o__KI89A_clade; f__KI89A_clade; g__KI89A_clade; s__uncultured_marine	0	0	0	0	0	0	0	0	0	0	0	0	0	30	0	0
d__Bacteria; p__Bacteroidota; c__Bacteroidia; o__Chitinophagales; f__Saprospiraceae; g__uncultured; s__uncultured_Flavobacterium	0	0	0	5	0	0	0	0	0	0	0	0	0	0	0	0
d__Bacteria; p__Proteobacteria; c__Alphaproteobacteria; o__Rhodobacterales; f__Rhodobacteraceae; g__Yoonia-Loktanella	0	0	0	0	0	0	0	0	0	0	0	0	1	0	0	0
d__Bacteria; p__Desulfobacterota; c__Desulfobulbia; o__Desulfobulbales; f__Desulfocapsaceae; g__Desulforhopalus	0	0	0	0	0	0	0	0	0	0	0	0	0	0	0	1
d__Bacteria; p__Bacteroidota; c__Bacteroidia; o__Flavobacteriales; f__Flavobacteriaceae	0	0	0	0	0	0	0	0	0	0	31	0	0	0	0	0
d__Bacteria; p__Bacteroidota; c__Bacteroidia; o__Chitinophagales; f__Saprospiraceae	0	0	0	0	0	0	0	0	0	0	0	0	0	0	0	1
d__Bacteria; p__Proteobacteria; c__Gammaproteobacteria; o__Cellvibrionales; f__Porticoccaceae; g__SAR92_clade; s__uncultured_marine	0	0	0	0	0	0	0	0	0	0	0	0	8	23	0	0
d__Bacteria; p__Bacteroidota; c__Bacteroidia; o__Flavobacteriales; f__Flavobacteriaceae; g__Zeaxanthinibacter; s__uncultured_bacterium	0	0	0	0	0	0	7	15	47	0	0	0	0	0	0	0
d__Bacteria; p__Bacteroidota; c__Bacteroidia; o__Flavobacteriales; f__Flavobacteriaceae; g__Kordia; s__uncultured_Bacteroidetes	0	0	0	0	0	1	0	0	0	0	0	0	0	0	0	0
d__Bacteria; p__Proteobacteria; c__Alphaproteobacteria; o__Caulobacterales; f__Hyphomonadaceae; g__Robiginitomaculum; s__uncultured_Alphaproteobacteria	27	0	0	0	0	18	0	0	0	0	0	0	0	0	0	0
d__Bacteria; p__Planctomycetota; c__Planctomycetes; o__Pirellulales; f__Pirellulaceae	0	0	0	0	0	0	0	14	0	0	0	0	0	0	0	0
d__Bacteria; p__Proteobacteria; c__Alphaproteobacteria; o__Caulobacterales; f__Hyphomonadaceae; g__Hirschia; s__Hirschia_baltica	43	0	0	0	0	0	0	0	0	0	0	0	0	0	0	0
d__Bacteria; p__Bacteroidota; c__Bacteroidia; o__Chitinophagales; f__Saprospiraceae; g__Portibacter	0	0	0	0	0	0	0	0	0	0	0	0	0	0	0	9
d__Bacteria; p__Firmicutes; c__Bacilli; o__Lactobacillales; f__Enterococcaceae; g__Enterococcus	0	0	0	0	0	0	0	0	0	0	0	0	3	0	5	35
d__Bacteria; p__Proteobacteria; c__Alphaproteobacteria; o__Rhodobacterales; f__Rhodobacteraceae; g__Albirhodobacter	0	0	0	0	0	0	0	0	0	0	6	0	0	0	0	0
d__Bacteria; p__Bacteroidota; c__Bacteroidia; o__Flavobacteriales; f__Flavobacteriaceae; g__Arcticiflavibacter; s__uncultured_Bacteroidetes	0	0	0	0	0	0	0	26	34	0	0	0	0	0	0	0
d__Bacteria; p__Bacteroidota; c__Bacteroidia; o__Flavobacteriales; f__Flavobacteriaceae; g__Muricauda	51	0	0	0	0	0	0	0	0	0	0	0	0	0	0	0
d__Bacteria; p__SAR324_clade(Marine_group_B); c__SAR324_clade(Marine_group_B); o__SAR324_clade(Marine_group_B); f__SAR324_clade(Marine_group_B); g__SAR324_clade(Marine_group_B); s__uncultured_marine	0	0	0	0	0	0	0	0	0	0	0	0	9	0	0	0
d__Bacteria; p__Proteobacteria; c__Gammaproteobacteria; o__Cellvibrionales; f__Cellvibrionaceae; g__Agaribacterium; s__uncultured_bacterium	115	0	0	0	0	0	0	0	0	0	0	0	0	0	0	0
d__Bacteria; p__Proteobacteria; c__Gammaproteobacteria; o__Burkholderiales; f__Comamonadaceae; g__Hydrogenophaga	0	0	0	0	0	0	0	0	0	0	26	0	0	0	0	0
d__Bacteria; p__Bacteroidota; c__Bacteroidia; o__Flavobacteriales; f__Flavobacteriaceae; g__Dokdonia	0	0	0	0	0	0	0	0	0	0	0	8	0	0	0	0
d__Bacteria; p__Desulfobacterota; c__Desulfobacteria; o__Desulfobacterales; f__Desulfosarcinaceae; g__Desulfosarcina	0	0	0	0	0	0	0	0	0	0	0	0	0	0	0	1
d__Bacteria; p__Actinobacteriota; c__Acidimicrobiia; o__Microtrichales; f__Microtrichaceae; g__Sva0996_marine_group; s__uncultured_organism	0	0	0	45	0	0	0	0	0	0	0	0	0	0	0	0
d__Bacteria; p__Bacteroidota; c__Bacteroidia; o__Chitinophagales; f__Saprospiraceae	0	0	0	0	0	0	0	0	0	0	0	0	0	0	0	1
d__Bacteria; p__Marinimicrobia_(SAR406_clade); c__Marinimicrobia_(SAR406_clade); o__Marinimicrobia_(SAR406_clade); f__Marinimicrobia_(SAR406_clade); g__Marinimicrobia_(SAR406_clade); s__uncultured_marine	0	0	0	0	0	0	0	0	0	0	0	0	13	9	0	0
d__Bacteria; p__Bacteroidota; c__Bacteroidia; o__Flavobacteriales; f__Flavobacteriaceae; g__Lacinutrix; s__Lacinutrix_sp.	0	0	0	0	0	0	0	0	11	0	0	0	0	0	0	0
d__Bacteria; p__Verrucomicrobiota; c__Verrucomicrobiae; o__Verrucomicrobiales; f__DEV007; g__DEV007; s__uncultured_Verrucomicrobia	0	0	0	0	0	0	0	0	0	0	0	0	0	0	0	2
d__Bacteria; p__Bacteroidota; c__Bacteroidia; o__Flavobacteriales; f__Flavobacteriaceae; g__Maribacter	0	0	0	0	0	0	0	0	0	0	0	0	0	0	0	2
d__Bacteria; p__Proteobacteria; c__Gammaproteobacteria; o__Burkholderiales; f__Burkholderiaceae; g__Limnobacter	0	0	0	0	0	0	0	0	0	0	4	0	0	0	0	1
d__Bacteria; p__Proteobacteria; c__Gammaproteobacteria; o__Cellvibrionales; f__Spongiibacteraceae; g__Dasania; s__uncultured_bacterium	0	0	0	0	0	0	0	0	0	2	0	0	0	0	0	0
d__Bacteria; p__Proteobacteria; c__Alphaproteobacteria	0	0	0	0	0	0	0	0	0	0	0	0	0	0	0	7
d__Bacteria; p__Bacteroidota; c__Bacteroidia; o__Chitinophagales; f__Saprospiraceae; g__uncultured; s__uncultured_Sphingobacterium	17	0	0	0	0	0	0	0	0	0	0	0	0	0	0	0
d__Bacteria; p__Proteobacteria; c__Gammaproteobacteria; o__KI89A_clade; f__KI89A_clade; g__KI89A_clade; s__uncultured_marine	0	0	0	0	0	0	0	0	0	0	0	0	0	16	0	0
d__Bacteria; p__Proteobacteria; c__Gammaproteobacteria; o__Vibrionales; f__Vibrionaceae	8	0	0	0	0	0	0	0	0	0	0	0	0	0	0	0
d__Archaea; p__Crenarchaeota; c__Nitrososphaeria; o__Nitrosopumilales; f__Nitrosopumilaceae; g__Cenarchaeum; s__uncultured_archaeon	0	0	0	0	0	0	0	18	0	0	0	0	0	0	0	0
d__Bacteria; p__Bacteroidota; c__Bacteroidia; o__Cytophagales; f__Cyclobacteriaceae; g__Marinoscillum; s__uncultured_Cytophagia	0	0	0	0	0	0	0	0	0	0	0	0	6	0	0	0
d__Bacteria; p__Proteobacteria; c__Alphaproteobacteria; o__Rickettsiales; f__S25-593; g__S25-593; s__uncultured_marine	0	0	0	0	0	0	0	0	0	0	0	1	25	0	8	10
d__Bacteria; p__Proteobacteria; c__Alphaproteobacteria; o__Rhodospirillales; f__Thalassospiraceae; g__Thalassospira	0	0	0	10	0	0	0	0	0	0	0	0	0	0	0	0
d__Bacteria; p__Proteobacteria; c__Gammaproteobacteria; o__KI89A_clade; f__KI89A_clade; g__KI89A_clade; s__uncultured_marine	0	0	0	0	0	0	0	0	0	0	0	0	87	148	60	36
d__Bacteria; p__Bacteroidota; c__Bacteroidia; o__Chitinophagales; f__Saprospiraceae; g__Rubidimonas; s__uncultured_Bacteroidetes	36	0	0	0	0	111	0	0	0	0	0	0	0	0	0	0
d__Bacteria; p__Bacteroidota; c__Bacteroidia; o__Flavobacteriales; f__Flavobacteriaceae; g__NS5_marine_group; s__marine_metagenome	0	0	0	0	0	0	0	0	0	0	0	0	105	36	53	18
d__Bacteria; p__Bacteroidota; c__Bacteroidia; o__Flavobacteriales; f__Flavobacteriaceae; g__Maribacter	0	0	0	0	0	0	0	0	0	0	0	25	0	0	0	0
d__Bacteria; p__Proteobacteria; c__Gammaproteobacteria; o__Alteromonadales; f__Pseudoalteromonadaceae; g__Pseudoalteromonas	0	0	0	0	0	0	0	73	0	0	0	0	0	0	0	0
d__Bacteria; p__Proteobacteria; c__Gammaproteobacteria; o__Aeromonadales; f__Aeromonadaceae; g__Aeromonas	0	0	38	0	0	0	0	0	0	0	0	0	0	0	0	0
d__Bacteria; p__Bacteroidota; c__Bacteroidia; o__Flavobacteriales; f__NS9_marine_group; g__NS9_marine_group; s__uncultured_Flavobacteriales	0	0	0	0	0	0	0	0	0	0	0	0	4	0	0	0
d__Bacteria; p__Bacteroidota; c__Bacteroidia; o__Flavobacteriales; f__Flavobacteriaceae; g__NS5_marine_group; s__uncultured_Flavobacterium	0	0	0	0	0	0	0	0	0	0	0	0	30	26	21	0
d__Bacteria; p__Desulfobacterota; c__Desulfuromonadia; o__Sva1033; f__Sva1033; g__Sva1033	0	0	0	0	0	0	0	0	0	0	2	0	0	0	0	0
d__Bacteria; p__Proteobacteria; c__Gammaproteobacteria; o__Oceanospirillales; f__Pseudohongiellaceae; g__Pseudohongiella; s__uncultured_organism	0	0	0	0	0	0	4	0	0	0	0	0	0	0	0	0
d__Bacteria; p__Proteobacteria; c__Gammaproteobacteria; o__Arenicellales; f__Arenicellaceae; g__Arenicella; s__uncultured_bacterium	12	0	0	0	0	5	0	0	0	0	0	0	0	0	0	0
d__Bacteria; p__Proteobacteria; c__Gammaproteobacteria; o__Cellvibrionales; f__Cellvibrionaceae; g__Saccharophagus; s__Saccharophagus_sp.	0	0	0	0	0	0	0	0	106	0	0	0	0	0	0	0
d__Bacteria; p__Proteobacteria; c__Alphaproteobacteria; o__Alphaproteobacteria_Incertae_Sedis; f__Unknown_Family; g__uncultured; s__uncultured_Alphaproteobacteria	0	0	0	0	0	0	0	0	0	0	0	0	0	1	0	0
d__Bacteria; p__Desulfobacterota; c__Desulfobulbia; o__Desulfobulbales; f__Desulfurivibrionaceae; g__Desulfurivibrio; s__uncultured_delta	0	0	0	0	0	0	0	0	0	0	0	5	0	0	0	0
d__Bacteria; p__Proteobacteria; c__Gammaproteobacteria; o__Alteromonadales; f__Shewanellaceae; g__Shewanella	0	0	0	0	0	0	0	0	0	0	0	56	0	0	0	0
d__Bacteria; p__Bacteroidota; c__Bacteroidia; o__Flavobacteriales; f__Flavobacteriaceae; g__Maribacter	0	0	0	0	0	0	0	0	0	0	0	16	0	0	0	0
d__Bacteria; p__Proteobacteria; c__Gammaproteobacteria; o__Alteromonadales; f__Alteromonadaceae; g__Glaciecola; s__uncultured_Glaciecola	0	0	0	0	0	0	0	0	0	4	0	3	67	168	107	30
d__Bacteria; p__Bacteroidota; c__Bacteroidia; o__Chitinophagales; f__Saprospiraceae; g__Portibacter; s__uncultured_bacterium	226	3	15	107	0	279	0	0	0	0	0	0	0	0	0	0
d__Bacteria; p__Proteobacteria; c__Gammaproteobacteria; o__Chromatiales; f__Chromatiaceae; g__Candidatus_Thiobios; s__uncultured_bacterium	0	0	0	0	0	0	0	0	0	10	0	0	0	0	0	0
d__Bacteria; p__Proteobacteria; c__Gammaproteobacteria; o__Oceanospirillales; f__Alcanivoracaceae1; g__Alcanivorax; s__uncultured_Alcanivorax	0	6	0	0	0	0	491	121	8	0	0	0	0	0	0	0
d__Bacteria; p__Bacteroidota; c__Bacteroidia; o__Flavobacteriales; f__Flavobacteriaceae; g__Croceibacter; s__Croceibacter_atlanticus	0	0	0	0	0	0	592	58	2	0	0	0	0	0	0	0
d__Bacteria; p__Proteobacteria; c__Gammaproteobacteria; o__Burkholderiales; f__Neisseriaceae; g__Neisseria	0	0	0	0	0	0	0	0	0	0	0	0	0	29	0	0
d__Bacteria; p__Proteobacteria; c__Gammaproteobacteria; o__Alteromonadales; f__Pseudoalteromonadaceae; g__Psychrosphaera; s__uncultured_bacterium	0	0	0	0	0	0	0	0	0	7	4	0	0	0	0	0
d__Bacteria; p__Proteobacteria; c__Gammaproteobacteria; o__UBA10353_marine_group; f__UBA10353_marine_group; g__UBA10353_marine_group; s__uncultured_bacterium	2	0	0	2	0	19	0	0	0	0	0	0	0	0	0	0
d__Bacteria; p__Proteobacteria; c__Alphaproteobacteria; o__Rhodobacterales; f__Rhodobacteraceae; g__Roseovarius	0	0	0	0	0	0	0	0	0	21	0	0	0	0	0	0
d__Bacteria; p__Planctomycetota; c__Planctomycetes; o__Pirellulales; f__Pirellulaceae; g__Rhodopirellula; s__uncultured_planctomycete	0	0	0	0	1	0	0	0	0	0	0	0	0	0	0	0
d__Bacteria; p__Planctomycetota; c__Planctomycetes; o__Pirellulales; f__Pirellulaceae; g__Blastopirellula; s__uncultured_bacterium	0	0	0	49	113	0	0	0	0	0	0	0	0	0	0	0
d__Bacteria; p__Desulfobacterota; c__Desulfobulbia; o__Desulfobulbales; f__Desulfobulbaceae; g__uncultured; s__uncultured_Desulfobulbaceae	0	0	0	0	0	0	0	0	0	0	0	0	0	0	0	1
d__Bacteria; p__Proteobacteria; c__Gammaproteobacteria; o__Pseudomonadales; f__Pseudomonadaceae; g__Pseudomonas; s__Pseudomonas_pelagia	0	0	0	0	0	0	0	0	0	0	24	16	0	0	0	0
d__Bacteria; p__Proteobacteria; c__Gammaproteobacteria; o__KI89A_clade; f__KI89A_clade; g__KI89A_clade; s__uncultured_bacterium	0	0	0	0	0	0	0	0	0	0	0	0	9	23	0	0
d__Bacteria; p__Proteobacteria; c__Alphaproteobacteria; o__Rhizobiales; f__Rhizobiaceae; g__Ahrensia; s__Ahrensia_kielensis	0	0	0	0	0	0	0	41	0	0	0	0	0	0	0	0
d__Bacteria; p__Proteobacteria; c__Gammaproteobacteria; o__Nitrosococcales; f__Methylophagaceae; g__Methylophaga	0	0	0	0	0	0	0	0	0	11	0	0	0	0	0	0
d__Bacteria; p__Proteobacteria; c__Gammaproteobacteria; o__Alteromonadales; f__Colwelliaceae; g__Thalassotalea	0	0	0	0	0	0	0	0	0	30	0	0	0	0	0	0
d__Bacteria; p__Proteobacteria; c__Gammaproteobacteria	0	0	0	0	0	0	0	0	0	0	6	0	0	0	0	0
d__Bacteria; p__Marinimicrobia_(SAR406_clade); c__Marinimicrobia_(SAR406_clade); o__Marinimicrobia_(SAR406_clade); f__Marinimicrobia_(SAR406_clade); g__Marinimicrobia_(SAR406_clade); s__uncultured_Fibrobacteres/Acidobacteria	0	0	0	0	0	0	0	0	0	0	0	0	0	4	0	0
d__Bacteria; p__Actinobacteriota; c__Acidimicrobiia; o__Microtrichales; f__Microtrichaceae; g__uncultured	0	0	0	223	0	0	0	0	0	0	0	0	0	0	0	0
d__Bacteria; p__Bacteroidota; c__Bacteroidia; o__Flavobacteriales; f__Flavobacteriaceae; g__Muriicola	0	0	0	0	0	0	0	0	0	28	16	0	0	0	0	0
d__Bacteria; p__Proteobacteria; c__Alphaproteobacteria; o__Thalassobaculales; f__Nisaeaceae; g__OM75_clade	0	0	0	0	0	0	0	0	0	0	0	0	19	22	16	0
d__Bacteria; p__Planctomycetota; c__Planctomycetes; o__Pirellulales; f__Pirellulaceae; g__Rhodopirellula	0	0	0	0	0	0	0	8	0	0	0	0	0	0	0	0
d__Bacteria; p__Bacteroidota; c__Bacteroidia; o__Chitinophagales; f__Saprospiraceae; g__uncultured	0	0	0	0	0	20	0	0	0	0	0	0	0	0	0	0
d__Bacteria; p__Proteobacteria; c__Alphaproteobacteria; o__Rhodospirillales; f__Thalassospiraceae; g__Thalassospira	0	0	0	317	489	0	0	0	0	0	0	0	0	0	0	0
d__Bacteria; p__Proteobacteria; c__Alphaproteobacteria; o__Rhizobiales; f__Devosiaceae; g__Devosia	0	0	0	0	0	0	0	0	0	0	2	3	0	0	0	0
d__Archaea; p__Crenarchaeota; c__Nitrososphaeria; o__Nitrosopumilales; f__Nitrosopumilaceae; g__Candidatus_Nitrosopumilus; s__uncultured_archaeon	0	0	0	0	0	0	0	128	0	0	0	0	0	0	0	0
d__Bacteria; p__Proteobacteria; c__Gammaproteobacteria; o__Granulosicoccales; f__Granulosicoccaceae; g__Granulosicoccus; s__uncultured_gamma	0	0	0	0	0	0	0	0	0	0	0	0	0	0	0	7
d__Bacteria; p__Desulfobacterota; c__Desulfuromonadia; o__Desulfuromonadia; f__Geopsychrobacteraceae	0	0	0	0	0	0	0	0	0	0	0	0	0	0	0	6
d__Bacteria; p__Cyanobacteria; c__Cyanobacteriia; o__Cyanobacteriales; f__Xenococcaceae; g__Chroococcidiopsis_PCC-6712	0	0	0	0	0	0	0	0	0	0	0	0	0	0	0	4
d__Archaea; p__Crenarchaeota; c__Nitrososphaeria; o__Nitrosopumilales; f__Nitrosopumilaceae; g__Candidatus_Nitrosopumilus	0	0	0	0	0	0	0	0	15	0	0	0	0	0	0	0
d__Bacteria; p__Bacteroidota; c__Bacteroidia; o__Flavobacteriales; f__Flavobacteriaceae	0	0	0	0	0	0	0	0	3	0	0	0	0	0	0	0
d__Bacteria; p__Bacteroidota; c__Bacteroidia; o__Flavobacteriales; f__Flavobacteriaceae; g__Aquibacter; s__uncultured_bacterium	0	0	0	0	0	0	0	0	50	0	0	0	0	0	0	0
d__Bacteria; p__Proteobacteria; c__Gammaproteobacteria; o__Oceanospirillales; f__Saccharospirillaceae; g__Saccharospirillum	0	0	0	0	0	0	0	0	16	0	0	0	0	0	0	0
d__Bacteria; p__Proteobacteria; c__Alphaproteobacteria; o__Kiloniellales; f__Kiloniellaceae; g__Tistlia	0	0	0	0	0	0	0	2	0	0	0	0	0	0	0	0
d__Bacteria; p__Cyanobacteria; c__Cyanobacteriia; o__Synechococcales; f__Cyanobiaceae; g__Synechococcus_CC9902	0	0	0	0	0	0	0	0	0	0	0	0	0	100	0	23
d__Bacteria; p__Bacteroidota; c__Bacteroidia; o__Flavobacteriales; f__Flavobacteriaceae; g__Psychroserpens	0	0	0	0	0	0	0	0	0	0	0	0	0	0	0	8
d__Bacteria; p__Cyanobacteria; c__Cyanobacteriia; o__Synechococcales; f__Cyanobiaceae; g__Synechococcus_CC9902	0	0	0	0	0	0	0	0	0	0	0	0	138	0	0	0
d__Bacteria; p__Proteobacteria; c__Alphaproteobacteria; o__Defluviicoccales; f__uncultured; g__uncultured; s__unidentified_marine	0	0	0	0	0	0	0	0	0	0	0	0	5	0	0	0
d__Bacteria; p__Bacteroidota; c__Bacteroidia; o__Flavobacteriales; f__Flavobacteriaceae; g__Sediminicola	0	0	0	0	0	0	0	0	0	0	11	75	0	0	0	8
d__Bacteria; p__Proteobacteria; c__Alphaproteobacteria; o__Rhizobiales; f__Rhizobiales_Incertae_Sedis; g__Anderseniella	0	0	0	0	0	0	0	0	0	0	0	0	0	0	0	1
d__Bacteria; p__Proteobacteria; c__Gammaproteobacteria; o__Cellvibrionales; f__Porticoccaceae; g__Porticoccus	0	0	0	0	0	0	0	0	0	0	20	0	0	0	0	0
d__Bacteria; p__Proteobacteria; c__Gammaproteobacteria	0	2	0	0	0	0	0	0	0	0	0	0	0	0	0	0
d__Bacteria; p__Proteobacteria; c__Gammaproteobacteria; o__Oceanospirillales; f__Nitrincolaceae; g__Marinobacterium; s__uncultured_gamma	0	0	0	0	0	0	0	0	0	581	101	0	0	0	9	31
d__Bacteria; p__Bacteroidota; c__Bacteroidia; o__Chitinophagales; f__Saprospiraceae; g__Rubidimonas	0	0	0	0	0	6	0	0	0	0	0	0	0	0	0	0
d__Bacteria; p__Bacteroidota; c__Bacteroidia; o__Chitinophagales; f__Saprospiraceae; g__Lewinella; s__uncultured_Bacteroidetes	0	0	0	0	0	34	0	0	0	0	0	0	0	0	0	0
d__Bacteria; p__Proteobacteria; c__Alphaproteobacteria; o__Rhodospirillales; f__Magnetospiraceae; g__uncultured	0	0	0	0	0	0	0	0	0	0	0	0	0	0	0	1
d__Bacteria; p__Bacteroidota; c__Bacteroidia; o__Chitinophagales; f__Saprospiraceae; g__uncultured	65	0	0	51	0	0	0	0	0	0	0	0	0	0	0	0
d__Bacteria; p__Bacteroidota; c__Bacteroidia; o__Flavobacteriales; f__Schleiferiaceae; g__Schleiferia	0	0	0	12	0	0	0	0	0	0	0	0	0	0	0	0
d__Bacteria; p__Proteobacteria; c__Alphaproteobacteria; o__Rhizobiales; f__Rhizobiaceae; g__uncultured; s__uncultured_Alphaproteobacteria	0	0	0	0	0	0	0	0	0	0	0	0	0	0	0	2
d__Bacteria; p__Proteobacteria; c__Gammaproteobacteria; o__Alteromonadales; f__Shewanellaceae; g__Shewanella	0	0	0	0	0	0	0	0	0	0	253	0	0	0	0	16
d__Bacteria; p__Chloroflexi; c__KD4-96; o__KD4-96; f__KD4-96; g__KD4-96; s__uncultured_Gram-positive	0	0	0	0	0	0	0	4	0	0	0	0	0	0	0	0
d__Bacteria; p__Proteobacteria; c__Gammaproteobacteria; o__Vibrionales; f__Vibrionaceae; g__Vibrio	0	0	0	0	0	0	0	0	0	0	0	33	0	0	0	0
d__Bacteria; p__Bacteroidota; c__Bacteroidia; o__Flavobacteriales; f__Flavobacteriaceae; g__Eudoraea; s__Eudoraea_adriatica	0	0	0	0	0	0	0	0	0	0	6	0	0	0	0	0
d__Bacteria; p__Actinobacteriota; c__Acidimicrobiia; o__Actinomarinales; f__uncultured; g__uncultured	0	0	0	0	0	0	0	9	0	0	0	0	0	0	0	0
d__Bacteria; p__Sva0485; c__Sva0485; o__Sva0485; f__Sva0485; g__Sva0485; s__bacterium_enrichment	0	0	0	0	0	0	0	0	0	0	0	0	0	0	0	1
d__Bacteria; p__Proteobacteria; c__Alphaproteobacteria; o__Micavibrionales; f__Micavibrionaceae; g__uncultured; s__uncultured_bacterium	0	0	0	0	0	0	0	0	0	0	0	0	0	0	0	1
d__Bacteria; p__Bacteroidota; c__Bacteroidia; o__Chitinophagales; f__Saprospiraceae; g__Rubidimonas; s__uncultured_Bacteroidetes	0	0	0	0	0	47	0	0	0	0	0	0	0	0	0	0
d__Bacteria; p__Bacteroidota; c__Bacteroidia; o__Chitinophagales; f__Saprospiraceae; g__uncultured	0	0	0	19	0	0	0	0	0	0	0	0	0	0	0	0
d__Bacteria; p__Proteobacteria; c__Gammaproteobacteria; o__Burkholderiales; f__Methylophilaceae	0	0	12	0	0	0	0	0	0	0	0	0	0	0	0	0
d__Bacteria; p__Cyanobacteria; c__Cyanobacteriia; o__Synechococcales; f__Cyanobiaceae; g__Synechococcus_CC9902	0	0	0	3	0	0	0	0	0	0	0	0	0	0	0	0
d__Bacteria; p__Proteobacteria; c__Alphaproteobacteria; o__Caulobacterales; f__Hyphomonadaceae	186	0	42	0	0	39	0	0	0	0	0	0	0	0	0	0
d__Bacteria; p__Bacteroidota; c__Bacteroidia; o__Flavobacteriales; f__Flavobacteriaceae; g__NS5_marine_group; s__uncultured_Flavobacterium	0	0	0	0	0	0	0	0	0	0	0	0	13	0	0	19
d__Bacteria; p__Bacteroidota; c__Bacteroidia; o__Chitinophagales; f__Saprospiraceae; g__Lewinella; s__uncultured_Bacteroidetes	0	0	0	0	0	70	0	0	0	0	0	0	0	0	0	0
d__Bacteria; p__Proteobacteria; c__Gammaproteobacteria; o__Oceanospirillales; f__Hahellaceae; g__Hahella; s__Allohahella_marinimesophila	0	0	0	0	0	0	71	0	103	0	0	0	0	0	0	0
d__Bacteria; p__Proteobacteria; c__Gammaproteobacteria; o__Pseudomonadales; f__Pseudomonadaceae	0	0	0	0	0	0	0	0	0	0	0	0	0	0	0	17
d__Bacteria; p__Bacteroidota; c__Bacteroidia; o__Chitinophagales; f__Saprospiraceae; g__Rubidimonas; s__uncultured_Bacteroidetes	0	0	0	0	0	20	0	0	0	0	0	0	0	0	0	0
d__Bacteria; p__Proteobacteria; c__Gammaproteobacteria; o__Oceanospirillales; f__Halomonadaceae; g__Cobetia	0	0	0	0	0	0	0	0	0	0	0	0	0	0	0	2
d__Bacteria; p__Planctomycetota; c__Phycisphaerae; o__Phycisphaerales; f__Phycisphaeraceae; g__Urania-1B-19_marine_sediment_group; s__uncultured_organism	0	0	0	0	0	0	0	0	2	0	0	0	0	0	0	0
d__Bacteria; p__Firmicutes; c__Bacilli; o__Staphylococcales; f__Staphylococcaceae; g__Staphylococcus	0	0	0	0	0	0	0	0	0	0	6	6	122	118	322	136
d__Bacteria; p__Proteobacteria; c__Gammaproteobacteria; o__Alteromonadales; f__Shewanellaceae; g__Shewanella	0	0	0	0	0	0	0	0	0	0	156	0	0	0	0	109
d__Bacteria; p__Bacteroidota; c__Bacteroidia; o__Cytophagales; f__Cyclobacteriaceae; g__uncultured; s__uncultured_sediment	0	0	0	0	0	0	0	0	5	0	0	0	0	0	0	0
d__Bacteria; p__Proteobacteria; c__Gammaproteobacteria; o__D90; f__D90; g__D90	0	0	0	0	0	0	0	0	0	0	0	0	0	0	0	2
d__Bacteria; p__Proteobacteria; c__Gammaproteobacteria; o__Thiotrichales; f__Thiotrichaceae; g__uncultured; s__uncultured_sediment	0	0	0	0	0	0	0	0	0	0	3	0	0	0	0	0
d__Bacteria; p__Proteobacteria; c__Alphaproteobacteria; o__Parvibaculales; f__PS1_clade; g__PS1_clade	0	0	0	0	0	0	0	5	0	0	0	0	0	0	0	0
d__Bacteria; p__Proteobacteria; c__Gammaproteobacteria; o__pItb-vmat-80; f__pItb-vmat-80; g__pItb-vmat-80	0	0	0	0	0	0	0	0	0	0	0	0	0	0	0	40
d__Bacteria; p__Bacteroidota; c__Bacteroidia; o__Flavobacteriales; f__Flavobacteriaceae; g__NS4_marine_group; s__uncultured_Flavobacteriia	0	0	0	0	0	0	0	0	0	0	0	0	16	18	0	0
d__Bacteria; p__Deinococcota; c__Deinococci; o__Deinococcales; f__Trueperaceae; g__Truepera; s__uncultured_bacterium	0	0	0	0	0	11	0	0	0	0	0	0	0	0	0	0
d__Bacteria; p__Proteobacteria; c__Alphaproteobacteria; o__Rhizobiales; f__Beijerinckiaceae; g__Bosea	0	0	0	0	0	0	0	0	0	0	0	0	0	0	0	28
d__Bacteria; p__Bacteroidota; c__Bacteroidia; o__Flavobacteriales; f__Flavobacteriaceae	0	0	0	0	0	3	0	0	0	0	0	0	0	0	0	0
d__Bacteria; p__Proteobacteria; c__Gammaproteobacteria; o__Alteromonadales; f__Alteromonadaceae; g__Rheinheimera	0	0	0	0	0	0	0	0	0	0	250	0	0	0	0	13
d__Bacteria; p__Marinimicrobia_(SAR406_clade); c__Marinimicrobia_(SAR406_clade); o__Marinimicrobia_(SAR406_clade); f__Marinimicrobia_(SAR406_clade); g__Marinimicrobia_(SAR406_clade)	0	0	0	0	0	0	0	0	0	0	0	0	0	31	0	0
d__Bacteria; p__Proteobacteria; c__Gammaproteobacteria; o__JTB23; f__JTB23; g__JTB23	0	0	0	0	0	0	0	0	0	0	0	0	0	0	0	4
d__Bacteria; p__Proteobacteria; c__Gammaproteobacteria; o__Tenderiales; f__Tenderiaceae; g__Candidatus_Tenderia; s__uncultured_gamma	0	0	0	0	0	0	0	0	0	0	0	0	20	16	4	2
d__Bacteria; p__Bacteroidota; c__Bacteroidia; o__Flavobacteriales; f__Flavobacteriaceae; g__Zeaxanthinibacter; s__uncultured_bacterium	0	0	0	0	0	0	0	0	0	0	5	0	0	0	0	0
d__Bacteria; p__Bacteroidota; c__Bacteroidia; o__Chitinophagales; f__Saprospiraceae; g__uncultured; s__uncultured_bacterium	0	0	0	15	0	0	0	0	0	0	0	0	0	0	0	0
d__Bacteria; p__Proteobacteria; c__Gammaproteobacteria; o__Tenderiales; f__Tenderiaceae; g__Candidatus_Tenderia; s__uncultured_gamma	28	0	0	0	0	0	0	0	0	0	0	0	0	0	0	0
d__Bacteria; p__Desulfobacterota; c__Desulfuromonadia; o__PB19; f__PB19; g__PB19; s__uncultured_marine	0	0	0	0	0	0	0	0	0	0	0	0	0	0	2	0
d__Bacteria; p__Proteobacteria; c__Gammaproteobacteria; o__Oceanospirillales; f__Halomonadaceae; g__Cobetia	0	0	0	0	0	0	0	0	0	13	0	0	0	0	0	0
d__Bacteria; p__Proteobacteria; c__Gammaproteobacteria; o__Oceanospirillales; f__Litoricolaceae; g__Litoricola; s__uncultured_bacterium	0	0	0	0	0	0	0	0	0	0	0	0	42	45	27	13
d__Bacteria; p__Proteobacteria; c__Gammaproteobacteria; o__Vibrionales; f__Vibrionaceae; g__Vibrio	0	0	0	0	17	0	0	0	0	0	0	0	0	0	0	0
d__Bacteria; p__Bacteroidota; c__Bacteroidia; o__Flavobacteriales; f__Flavobacteriaceae; g__Maribacter	0	0	0	0	0	0	0	0	62	0	0	0	0	0	0	0
d__Bacteria; p__Campilobacterota; c__Campylobacteria; o__Campylobacterales; f__Sulfurovaceae; g__Sulfurovum	0	0	0	0	0	0	0	0	0	0	0	34	0	0	0	0
d__Bacteria; p__Actinobacteriota; c__Acidimicrobiia	0	0	0	0	0	0	0	0	0	0	0	0	0	0	0	1
d__Bacteria; p__Proteobacteria; c__Alphaproteobacteria; o__Rhizobiales; f__Rhizobiaceae	13	0	0	0	0	0	0	0	0	0	0	0	0	0	0	0
d__Bacteria; p__Verrucomicrobiota; c__Verrucomicrobiae; o__Opitutales; f__Puniceicoccaceae; g__Pelagicoccus	0	0	0	0	0	0	0	0	0	0	0	0	0	0	0	1
d__Bacteria; p__Proteobacteria; c__Gammaproteobacteria; o__Alteromonadales; f__Alteromonadaceae; g__Rheinheimera	0	0	0	3	0	0	0	0	0	0	0	0	0	0	0	0
d__Bacteria; p__Bacteroidota; c__Bacteroidia; o__Chitinophagales; f__Saprospiraceae; g__uncultured; s__uncultured_bacterium	13	0	0	0	0	0	0	0	0	0	0	0	0	0	0	0
d__Bacteria; p__Proteobacteria; c__Gammaproteobacteria; o__Cellvibrionales; f__Cellvibrionaceae; g__Agaribacterium; s__uncultured_bacterium	116	0	40	0	0	0	0	0	0	0	0	0	0	0	0	0
d__Bacteria; p__Proteobacteria; c__Gammaproteobacteria; o__Oceanospirillales; f__Pseudohongiellaceae; g__Pseudohongiella	0	0	0	0	0	0	0	0	0	0	0	0	11	15	0	0
d__Bacteria; p__Proteobacteria; c__Gammaproteobacteria	0	0	0	0	0	0	0	0	0	0	0	0	0	0	0	2
d__Bacteria; p__Bacteroidota; c__Bacteroidia; o__Flavobacteriales; f__Flavobacteriaceae; g__Flavobacteriaceae; s__Robertkochia_marina	0	0	0	0	0	0	0	0	0	1	0	0	0	0	0	0
d__Bacteria; p__Bacteroidota; c__Bacteroidia; o__Flavobacteriales; f__Flavobacteriaceae	0	0	0	0	0	0	0	0	0	0	0	4	0	0	0	0
d__Bacteria; p__Bacteroidota; c__Bacteroidia; o__Chitinophagales; f__Saprospiraceae; g__uncultured	0	0	0	0	0	118	0	0	0	0	0	0	0	0	0	0
d__Bacteria; p__Actinobacteriota; c__Acidimicrobiia; o__Microtrichales; f__Microtrichaceae; g__Sva0996_marine_group; s__uncultured_Verrucomicrobiales	0	0	0	8	0	0	0	0	0	0	0	0	0	0	0	0
d__Bacteria; p__Proteobacteria; c__Gammaproteobacteria; o__Alteromonadales; f__Pseudoalteromonadaceae; g__Pseudoalteromonas	0	0	0	0	0	0	75	0	58	0	0	0	0	0	0	0
d__Bacteria; p__Latescibacterota; c__Latescibacteria; o__Latescibacterales; f__Latescibacteraceae; g__Latescibacteraceae; s__uncultured_bacterium	0	0	0	0	0	0	0	2	0	0	0	0	0	0	0	0
d__Bacteria; p__Bacteroidota; c__Bacteroidia; o__Chitinophagales; f__Saprospiraceae; g__Portibacter; s__uncultured_Bacteroidetes	0	0	0	0	0	19	0	0	0	0	0	0	0	0	0	0
d__Bacteria; p__Bacteroidota; c__Bacteroidia; o__Chitinophagales; f__Saprospiraceae	0	1	0	0	0	0	0	0	0	0	0	0	0	0	0	0
d__Bacteria; p__Proteobacteria; c__Gammaproteobacteria; o__Pseudomonadales; f__Pseudomonadaceae; g__Pseudomonas; s__Agrobacterium_agile	0	0	0	0	0	0	0	0	0	0	5	0	0	0	0	0
d__Bacteria; p__Proteobacteria; c__Gammaproteobacteria; o__Alteromonadales; f__Marinobacteraceae; g__Marinobacter	0	0	0	0	0	0	0	0	0	0	0	0	0	0	0	22
d__Bacteria; p__Proteobacteria; c__Alphaproteobacteria; o__Caulobacterales; f__Hyphomonadaceae; g__uncultured; s__uncultured_Alphaproteobacteria	67	0	0	0	0	0	0	0	0	0	0	0	0	0	0	0
d__Bacteria; p__Proteobacteria; c__Gammaproteobacteria; o__Pseudomonadales; f__Pseudomonadaceae; g__Pseudomonas; s__Pseudomonas_xinjiangensis	0	0	0	0	0	0	0	6	0	0	0	0	0	0	0	0
d__Bacteria; p__Proteobacteria; c__Alphaproteobacteria; o__Rhizobiales; f__Rhizobiaceae; g__Aurantimonas	0	0	0	0	0	0	0	0	0	0	4	19	0	0	0	0
d__Bacteria; p__Proteobacteria; c__Alphaproteobacteria; o__Parvibaculales; f__PS1_clade; g__PS1_clade; s__uncultured_bacterium	0	0	0	0	0	0	0	0	0	0	0	0	0	0	0	2
d__Bacteria; p__Proteobacteria; c__Gammaproteobacteria; o__Cellvibrionales; f__Cellvibrionaceae; g__Candidatus_Endobugula; s__uncultured_gamma	0	0	0	9	0	0	0	0	0	0	0	0	0	0	0	0
d__Bacteria; p__WS2; c__WS2; o__WS2; f__WS2; g__WS2; s__uncultured_bacterium	0	0	0	0	0	0	0	2	0	0	0	0	0	0	0	0
d__Bacteria; p__Proteobacteria; c__Gammaproteobacteria; o__Granulosicoccales; f__Granulosicoccaceae; g__Granulosicoccus; s__uncultured_gamma	0	0	0	0	0	0	0	0	0	0	0	0	0	0	0	4
d__Bacteria; p__Proteobacteria; c__Alphaproteobacteria; o__Rickettsiales; f__S25-593; g__S25-593; s__uncultured_marine	0	0	0	0	0	0	0	0	0	0	0	0	7	0	0	0
d__Bacteria; p__Bacteroidota; c__Bacteroidia; o__Chitinophagales; f__uncultured; g__uncultured; s__uncultured_Bacteroidetes	0	0	0	0	0	0	0	0	0	0	0	0	0	0	0	15
d__Bacteria; p__Desulfobacterota; c__Desulfuromonadia; o__PB19; f__PB19; g__PB19; s__uncultured_marine	0	0	0	0	0	0	0	0	0	0	0	0	0	7	0	0
d__Bacteria; p__Bacteroidota; c__Bacteroidia; o__Flavobacteriales; f__Flavobacteriaceae; g__Actibacter	0	0	0	0	0	0	0	0	0	0	14	0	0	0	0	0
d__Bacteria; p__Proteobacteria; c__Gammaproteobacteria; o__Alteromonadales; f__Alteromonadaceae; g__Rheinheimera; s__Pararheinheimera_soli	0	0	0	0	0	0	0	0	0	0	0	0	0	0	0	5
d__Bacteria; p__Proteobacteria; c__Gammaproteobacteria; o__UBA10353_marine_group; f__UBA10353_marine_group; g__UBA10353_marine_group; s__uncultured_bacterium	0	0	0	0	0	0	0	0	0	0	0	0	0	0	0	38
d__Bacteria; p__Proteobacteria; c__Alphaproteobacteria; o__Rhizobiales; f__Hyphomicrobiaceae; g__Filomicrobium; s__uncultured_bacterium	0	0	0	0	0	0	0	0	0	0	0	1	0	0	0	0
d__Bacteria; p__Proteobacteria; c__Gammaproteobacteria; o__Vibrionales; f__Vibrionaceae; g__Vibrio	0	0	0	0	0	0	0	0	0	0	0	0	0	0	0	9
d__Bacteria; p__Verrucomicrobiota; c__Verrucomicrobiae; o__Verrucomicrobiales; f__DEV007; g__DEV007; s__uncultured_Verrucomicrobia	15	0	0	0	0	0	0	0	0	0	0	0	0	0	0	0
d__Bacteria; p__Actinobacteriota; c__Actinobacteria; o__Streptomycetales; f__Streptomycetaceae; g__Streptomyces	0	2	0	0	0	0	0	0	0	0	0	0	0	0	0	0
d__Bacteria; p__Proteobacteria; c__Alphaproteobacteria; o__Rhodobacterales; f__Rhodobacteraceae; g__Roseobacter_clade_NAC11-7_lineage	166	0	18	0	0	11	0	0	0	0	0	0	0	0	0	0
d__Bacteria; p__Proteobacteria; c__Gammaproteobacteria; o__Granulosicoccales; f__Granulosicoccaceae; g__Granulosicoccus	0	0	0	0	0	0	0	0	0	0	0	0	0	0	0	4
d__Bacteria; p__Proteobacteria; c__Gammaproteobacteria; o__Pseudomonadales; f__Pseudomonadaceae; g__Pseudomonas	0	10	0	0	0	0	0	0	0	0	0	0	0	0	0	0
d__Bacteria; p__Verrucomicrobiota; c__Verrucomicrobiae; o__Opitutales; f__Puniceicoccaceae; g__MB11C04_marine_group	0	0	0	0	0	0	0	0	0	0	0	0	8	0	0	0
d__Bacteria; p__Proteobacteria; c__Alphaproteobacteria; o__Rhizobiales; f__Rhizobiaceae; g__Allorhizobium-Neorhizobium-Pararhizobium-Rhizobium	0	0	0	0	0	0	0	0	0	20	16	15	10	14	14	1749
d__Bacteria; p__Bacteroidota; c__Bacteroidia; o__Flavobacteriales; f__Crocinitomicaceae; g__Fluviicola; s__uncultured_marine	0	0	0	0	0	0	0	0	0	0	0	0	12	9	0	0
d__Bacteria; p__Proteobacteria; c__Gammaproteobacteria; o__SAR86_clade; f__SAR86_clade; g__SAR86_clade; s__metagenome	0	0	0	0	0	0	0	0	0	0	0	0	32	87	0	0
d__Bacteria; p__Proteobacteria; c__Alphaproteobacteria; o__Rhodobacterales; f__Rhodobacteraceae	0	0	0	0	0	0	0	0	0	0	0	0	0	0	0	10
d__Bacteria; p__Bacteroidota; c__Bacteroidia; o__Cytophagales; f__Cyclobacteriaceae; g__uncultured; s__uncultured_bacterium	0	0	0	0	0	0	0	0	5	0	0	0	0	0	0	0
d__Bacteria; p__Actinobacteriota; c__Acidimicrobiia; o__Microtrichales; f__Microtrichaceae; g__Sva0996_marine_group	0	0	0	0	0	0	0	0	0	0	0	0	0	0	0	1
d__Bacteria; p__Bacteroidota; c__Bacteroidia; o__Flavobacteriales; f__Flavobacteriaceae; g__Maribacter	48	0	7	10	0	0	0	0	0	0	0	0	0	0	0	0
d__Bacteria; p__Bacteroidota; c__Bacteroidia; o__Flavobacteriales; f__Flavobacteriaceae; g__Aquibacter	0	0	0	0	0	0	0	0	13	0	0	0	0	0	0	0
d__Bacteria; p__Bacteroidota; c__Bacteroidia; o__Chitinophagales; f__Saprospiraceae; g__Portibacter; s__uncultured_bacterium	0	0	0	0	0	0	0	0	0	0	0	0	0	0	0	5
d__Bacteria; p__Proteobacteria; c__Gammaproteobacteria; o__Alteromonadales; f__Pseudoalteromonadaceae; g__Pseudoalteromonas	0	0	0	0	0	0	0	0	0	0	0	182	0	0	0	0
d__Bacteria; p__Proteobacteria; c__Gammaproteobacteria; o__Ectothiorhodospirales; f__Ectothiorhodospiraceae; g__Thiogranum	0	0	0	0	0	0	0	0	0	0	0	0	0	3	0	0
d__Bacteria; p__Verrucomicrobiota; c__Verrucomicrobiae; o__Pedosphaerales; f__Pedosphaeraceae; g__SCGC_AAA164-E04; s__uncultured_organism	0	0	0	0	0	0	0	0	0	0	0	0	0	3	0	0
d__Bacteria; p__Proteobacteria; c__Gammaproteobacteria; o__Pseudomonadales; f__Moraxellaceae; g__Acinetobacter; s__Acinetobacter_lwoffii	0	0	20	0	0	0	0	0	0	0	0	0	0	0	0	0
d__Bacteria; p__Actinobacteriota; c__Acidimicrobiia; o__Microtrichales; f__Microtrichaceae; g__uncultured	0	0	0	0	0	53	0	0	0	0	0	0	0	0	0	0
d__Bacteria; p__Bacteroidota; c__Bacteroidia; o__Flavobacteriales; f__Flavobacteriaceae; g__Salegentibacter; s__uncultured_bacterium	0	0	0	0	0	0	0	0	0	0	0	19	0	0	0	7
d__Bacteria; p__Bacteroidota; c__Bacteroidia; o__Flavobacteriales; f__Flavobacteriaceae	0	0	0	0	0	0	0	0	0	0	0	0	0	0	0	7
d__Bacteria; p__Proteobacteria; c__Gammaproteobacteria; o__Oceanospirillales; f__Saccharospirillaceae; g__Oceaniserpentilla; s__uncultured_bacterium	0	0	0	0	0	0	0	0	0	0	131	0	0	0	0	3
d__Bacteria; p__Bacteroidota; c__Bacteroidia; o__Flavobacteriales; f__NS9_marine_group; g__NS9_marine_group; s__uncultured_Flavobacteriia	0	0	0	0	0	0	0	0	0	0	0	0	4	0	0	2
d__Bacteria; p__Proteobacteria; c__Alphaproteobacteria; o__uncultured; f__uncultured; g__uncultured; s__alpha_proteobacterium	0	0	0	0	0	0	0	0	4	0	0	0	0	0	0	0
d__Bacteria; p__Proteobacteria; c__Gammaproteobacteria; o__Steroidobacterales; f__Woeseiaceae; g__Woeseia	0	0	0	0	0	0	0	0	0	8	0	0	0	0	0	0
d__Bacteria; p__Proteobacteria; c__Alphaproteobacteria; o__Defluviicoccales; f__uncultured; g__uncultured	0	0	0	0	0	0	0	0	0	0	0	0	55	37	17	0
d__Bacteria; p__Bacteroidota; c__Bacteroidia; o__Flavobacteriales; f__Flavobacteriaceae; g__Flavobacterium; s__Flavobacterium_gelidilacus	0	0	0	0	0	0	0	0	0	6	0	0	0	0	0	0
d__Bacteria; p__Bacteroidota; c__Bacteroidia; o__Flavobacteriales; f__Flavobacteriaceae; g__Flavobacteriaceae; s__Aureicoccus_marinus	0	0	0	0	0	2	0	0	0	0	0	0	0	0	0	0
d__Bacteria; p__Actinobacteriota; c__Actinobacteria; o__Actinomycetales; f__Actinomycetaceae; g__Actinomyces; s__Actinomyces_graevenitzii	0	0	0	0	0	0	0	0	0	0	0	0	0	1	0	0
d__Bacteria; p__Proteobacteria; c__Alphaproteobacteria; o__Rhodobacterales; f__Rhodobacteraceae; g__Sulfitobacter	0	0	0	0	0	0	0	154	54	0	0	0	0	0	0	0
d__Bacteria; p__Proteobacteria; c__Gammaproteobacteria; o__Piscirickettsiales; f__Piscirickettsiaceae; g__Candidatus_Endoecteinascidia	0	0	0	0	0	0	0	0	0	0	0	0	0	0	0	1
d__Bacteria; p__Proteobacteria; c__Gammaproteobacteria; o__Enterobacterales; f__Erwiniaceae	0	0	0	0	0	0	0	0	0	0	0	0	0	0	27	0
d__Bacteria; p__Proteobacteria; c__Gammaproteobacteria; o__Granulosicoccales; f__Granulosicoccaceae; g__Granulosicoccus	0	0	0	0	0	0	0	0	0	0	0	0	0	0	0	5
d__Bacteria; p__Proteobacteria; c__Gammaproteobacteria; o__Cellvibrionales; f__Porticoccaceae; g__Porticoccus; s__uncultured_bacterium	0	0	0	0	0	0	0	9	5	0	0	0	0	0	0	0
d__Bacteria; p__Cyanobacteria; c__Cyanobacteriia; o__Synechococcales; f__Cyanobiaceae; g__Prochlorococcus_MIT9313; s__Prochlorococcus_marinus	0	0	0	0	0	0	0	0	0	0	0	0	118	109	0	0
d__Bacteria; p__Bacteroidota; c__Bacteroidia; o__Flavobacteriales; f__Flavobacteriaceae; g__Formosa	0	0	0	0	0	0	0	0	0	0	0	0	17	18	18	0
d__Bacteria; p__Bacteroidota; c__Bacteroidia; o__Flavobacteriales; f__Flavobacteriaceae; g__Subsaxibacter; s__uncultured_bacterium	0	0	0	0	0	0	0	0	6	0	0	0	0	0	0	0
d__Bacteria; p__Proteobacteria; c__Alphaproteobacteria; o__Defluviicoccales; f__uncultured; g__uncultured	0	0	0	0	0	0	0	0	0	0	0	0	0	5	0	0
d__Bacteria; p__Bacteroidota; c__Bacteroidia; o__Flavobacteriales; f__Flavobacteriaceae; g__NS4_marine_group	0	0	0	0	0	0	0	0	0	0	0	0	16	0	0	0
d__Bacteria; p__Cyanobacteria; c__Cyanobacteriia; o__Synechococcales; f__Cyanobiaceae; g__Prochlorococcus_MIT9313; s__Prochlorococcus_marinus	0	0	0	0	0	0	0	0	0	0	0	0	0	0	23	0
d__Bacteria; p__Proteobacteria; c__Gammaproteobacteria; o__Alteromonadales; f__Pseudoalteromonadaceae; g__Pseudoalteromonas	0	0	0	0	0	0	6	0	21	0	0	0	0	0	0	0
d__Bacteria; p__Proteobacteria; c__Gammaproteobacteria; o__Burkholderiales; f__MWH-UniP1_aquatic_group; g__MWH-UniP1_aquatic_group	0	0	0	0	0	0	0	0	0	0	0	0	7	17	10	0
d__Bacteria; p__Proteobacteria; c__Gammaproteobacteria; o__Pseudomonadales; f__Pseudomonadaceae; g__Pseudomonas	0	0	55	0	0	0	0	28	27	0	0	0	0	0	0	0
d__Bacteria; p__Bacteroidota; c__Bacteroidia; o__Flavobacteriales; f__Flavobacteriaceae; g__Lutibacter; s__Lutibacter_sp.	0	0	3	0	0	0	0	0	0	0	0	0	0	0	0	0
d__Bacteria; p__Proteobacteria; c__Alphaproteobacteria; o__Sphingomonadales; f__Sphingomonadaceae	4	0	0	0	0	0	0	0	0	0	0	0	0	0	0	0
d__Bacteria; p__Desulfobacterota; c__Desulfobacteria; o__Desulfobacterales; f__Desulfosarcinaceae; g__Sva0081_sediment_group	0	0	0	0	0	0	0	0	0	0	0	0	0	0	0	9
d__Bacteria; p__Firmicutes; c__Bacilli; o__Bacillales; f__Bacillaceae; g__Bacillus	0	61	102	8	0	0	0	0	5	0	0	0	0	0	0	0
d__Bacteria; p__Proteobacteria; c__Gammaproteobacteria; o__Alteromonadales; f__Pseudoalteromonadaceae; g__Pseudoalteromonas	0	0	0	0	0	0	0	0	0	26	8	21	0	0	0	0
d__Bacteria; p__Bacteroidota; c__Bacteroidia; o__Bacteroidales; f__Prevotellaceae; g__Prevotella; s__Prevotella_pleuritidis	0	0	0	0	0	0	0	0	0	0	0	0	0	3	0	0
d__Bacteria; p__Proteobacteria; c__Gammaproteobacteria; o__Oceanospirillales; f__Halomonadaceae; g__Cobetia	0	0	0	0	0	0	0	0	0	0	0	0	0	0	0	3
d__Bacteria; p__Bacteroidota; c__Bacteroidia; o__Chitinophagales; f__Saprospiraceae; g__uncultured; s__uncultured_bacterium	0	0	0	0	0	0	0	0	0	0	0	0	0	0	0	2
d__Bacteria; p__Proteobacteria; c__Gammaproteobacteria; o__Oceanospirillales; f__Pseudohongiellaceae; g__Pseudohongiella; s__uncultured_organism	0	0	0	0	0	0	0	0	0	0	0	4	0	0	0	0
d__Bacteria; p__Bacteroidota; c__Bacteroidia; o__Flavobacteriales; f__Flavobacteriaceae; g__Aquibacter; s__uncultured_Bacteroidetes	0	0	0	0	0	0	0	0	36	0	0	0	0	0	0	0
d__Bacteria; p__Planctomycetota; c__Planctomycetes; o__Pirellulales; f__Pirellulaceae; g__Rhodopirellula	0	0	0	0	0	0	0	9	0	0	0	0	0	0	0	0
d__Bacteria	0	0	0	0	0	0	0	0	0	3	0	0	0	0	0	0
d__Bacteria; p__Firmicutes; c__Bacilli; o__Staphylococcales; f__Staphylococcaceae; g__Staphylococcus	0	0	0	0	0	0	0	0	0	0	0	0	0	11	0	0
d__Bacteria; p__Bacteroidota; c__Bacteroidia; o__Chitinophagales; f__Saprospiraceae; g__uncultured; s__uncultured_bacterium	0	0	0	0	0	0	0	0	0	0	0	0	0	0	0	6
d__Bacteria; p__Proteobacteria; c__Gammaproteobacteria; o__Alteromonadales; f__Alteromonadaceae; g__Rheinheimera	0	0	0	0	0	0	0	19	0	0	0	0	0	0	0	0
d__Bacteria; p__Proteobacteria; c__Gammaproteobacteria; o__Thiotrichales; f__Thiotrichaceae; g__uncultured; s__Oligobrachia_mashikoi	0	0	0	0	0	0	0	0	2	0	0	0	0	0	0	0
d__Bacteria; p__Desulfobacterota; c__Desulfobacteria; o__Desulfobacterales; f__Desulfosarcinaceae; g__Sva0081_sediment_group	0	0	0	0	0	0	0	0	0	0	24	0	0	0	0	0
d__Bacteria; p__Proteobacteria; c__Gammaproteobacteria; o__BD7-8; f__BD7-8; g__BD7-8	0	0	0	0	0	0	0	0	0	0	0	18	0	0	0	0
d__Bacteria; p__Proteobacteria; c__Alphaproteobacteria; o__Rhodobacterales; f__Rhodobacteraceae; g__Yoonia-Loktanella	0	0	0	0	0	0	0	0	18	0	0	0	0	0	0	0
d__Bacteria; p__Bacteroidota; c__Bacteroidia; o__Flavobacteriales; f__Flavobacteriaceae; g__NS4_marine_group	0	0	0	0	0	0	0	0	0	0	0	0	15	0	0	0
d__Bacteria; p__Actinobacteriota; c__Thermoleophilia; o__Gaiellales; f__uncultured; g__uncultured; s__Gaiella_sp.	0	0	0	17	0	0	0	0	0	0	0	0	0	0	0	0
d__Bacteria; p__Proteobacteria; c__Gammaproteobacteria	0	0	0	0	0	0	29	0	0	0	0	0	0	0	0	0
d__Archaea; p__Nanoarchaeota; c__Nanoarchaeia; o__Woesearchaeales; f__Woesearchaeales; g__Woesearchaeales; s__uncultured_bacterium	0	0	0	0	0	0	0	0	4	0	0	0	0	0	0	0
d__Bacteria; p__Proteobacteria; c__Alphaproteobacteria; o__Rhodospirillales; f__Thalassospiraceae; g__Thalassospira	0	0	0	0	0	0	0	0	0	0	0	0	0	0	3	0
d__Bacteria; p__Bacteroidota; c__Bacteroidia; o__Flavobacteriales; f__Flavobacteriaceae; g__NS5_marine_group; s__uncultured_Flavobacteriaceae	0	0	0	0	0	0	0	0	0	0	0	0	0	0	0	6
d__Bacteria; p__Desulfobacterota; c__Desulfovibrionia; o__Desulfovibrionales; f__Desulfovibrionaceae; g__Desulfovibrio; s__Desulfovibrio_caledoniensis	0	0	0	0	0	0	0	0	0	0	0	0	0	0	0	11
d__Bacteria; p__Proteobacteria; c__Alphaproteobacteria; o__Rhodospirillales; f__Thalassospiraceae; g__Thalassospira	2441	925	1276	4443	9763	700	67	127	106	0	0	0	0	0	0	0
d__Bacteria; p__Proteobacteria; c__Alphaproteobacteria; o__Rhizobiales; f__Methyloligellaceae; g__uncultured; s__uncultured_Rhizobiales	11	0	0	0	0	0	0	0	0	0	0	0	0	0	0	0
d__Bacteria; p__Proteobacteria; c__Gammaproteobacteria; o__Thiomicrospirales; f__Thiomicrospiraceae; g__Thiomicrorhabdus	0	0	0	0	0	0	0	0	0	0	0	12	0	0	0	0
d__Bacteria; p__Bacteroidota; c__Bacteroidia; o__Bacteroidales; f__Prevotellaceae; g__Prevotella	0	0	0	0	0	0	0	0	0	0	0	0	0	8	0	0
[truncated: 189 more rows]

## Sheet: Agglomerated
Taxonomy	L Ak 1	L Ak 2	L Ak 3	L Am 1	L Am 2	L Am 3	Sed Ak 1	Sed Ak 2	Sed Ak 3	Sed Am 1	Sed Am 2	Sed Am 3	Sw Ak1	Sw Ak2	Sw Am1	Sw Am2
d__Archaea; p__Crenarchaeota; c__Nitrososphaeria; o__Nitrosopumilales; f__Nitrosopumilaceae	0	0	0	0	0	0	0	101	0	0	0	0	0	0	0	0
d__Archaea; p__Crenarchaeota; c__Nitrososphaeria; o__Nitrosopumilales; f__Nitrosopumilaceae; g__Candidatus_Nitrosopumilus	0	0	0	0	0	0	0	132	31	0	8	0	0	0	0	0
d__Archaea; p__Crenarchaeota; c__Nitrososphaeria; o__Nitrosopumilales; f__Nitrosopumilaceae; g__Candidatus_Nitrosopumilus; s__uncultured_archaeon	0	0	0	0	0	0	0	128	0	0	0	0	0	0	0	0
d__Archaea; p__Crenarchaeota; c__Nitrososphaeria; o__Nitrosopumilales; f__Nitrosopumilaceae; g__Cenarchaeum; s__uncultured_archaeon	0	0	0	0	0	0	0	18	0	0	0	0	0	0	0	0
d__Archaea; p__Nanoarchaeota; c__Nanoarchaeia; o__Woesearchaeales	0	0	0	0	0	0	0	2	0	0	0	0	0	0	0	0
d__Archaea; p__Nanoarchaeota; c__Nanoarchaeia; o__Woesearchaeales; f__SCGC_AAA011-D5; g__SCGC_AAA011-D5; s__uncultured_archaeon	0	0	0	0	0	0	0	3	0	0	0	0	0	0	0	1
d__Archaea; p__Nanoarchaeota; c__Nanoarchaeia; o__Woesearchaeales; f__Woesearchaeales; g__Woesearchaeales; s__uncultured_bacterium	0	0	0	0	0	0	0	0	4	0	0	2	0	0	0	0
d__Archaea; p__Thermoplasmatota; c__Thermoplasmata; o__Marine_Benthic_Group_D_and_DHVEG-1; f__Marine_Benthic_Group_D_and_DHVEG-1; g__Marine_Benthic_Group_D_and_DHVEG-1; s__uncultured_archaeon	0	0	0	0	0	0	0	7	0	0	0	0	0	0	0	0
d__Bacteria	0	0	0	0	0	0	0	0	0	3	0	0	0	0	0	0
d__Bacteria; p__Acidobacteriota; c__Subgroup_22; o__Subgroup_22; f__Subgroup_22; g__Subgroup_22	0	0	0	0	0	0	0	0	0	0	1	0	0	0	0	0
d__Bacteria; p__Acidobacteriota; c__Subgroup_22; o__Subgroup_22; f__Subgroup_22; g__Subgroup_22; s__uncultured_Acidobacteria	0	0	0	0	0	0	0	0	0	0	0	0	0	0	0	2
d__Bacteria; p__Acidobacteriota; c__Subgroup_22; o__Subgroup_22; f__Subgroup_22; g__Subgroup_22; s__uncultured_deep-sea	0	0	0	0	0	0	0	0	0	0	0	0	0	0	0	2
d__Bacteria; p__Acidobacteriota; c__Thermoanaerobaculia; o__Thermoanaerobaculales; f__Thermoanaerobaculaceae; g__Subgroup_10	0	0	0	0	0	0	0	0	3	1	0	0	0	0	0	0
d__Bacteria; p__Acidobacteriota; c__Thermoanaerobaculia; o__Thermoanaerobaculales; f__Thermoanaerobaculaceae; g__Subgroup_23	0	0	0	0	0	0	0	0	0	0	2	0	0	0	0	2
d__Bacteria; p__Acidobacteriota; c__Vicinamibacteria; o__Vicinamibacterales; f__uncultured; g__uncultured; s__uncultured_bacterium	0	0	0	0	0	0	0	2	0	0	0	0	0	0	0	0
d__Bacteria; p__Actinobacteriota	0	0	0	0	0	0	0	0	0	0	0	0	0	0	0	2
d__Bacteria; p__Actinobacteriota; c__Acidimicrobiia	0	0	0	0	0	0	0	0	0	0	0	0	0	0	0	2
d__Bacteria; p__Actinobacteriota; c__Acidimicrobiia; o__Actinomarinales; f__Actinomarinaceae; g__Candidatus_Actinomarina	0	0	0	0	0	0	0	0	0	0	0	0	40	31	11	0
d__Bacteria; p__Actinobacteriota; c__Acidimicrobiia; o__Actinomarinales; f__Actinomarinaceae; g__Candidatus_Actinomarina; s__marine_metagenome	0	0	0	0	0	0	0	0	0	0	1	3	481	442	67	28
d__Bacteria; p__Actinobacteriota; c__Acidimicrobiia; o__Actinomarinales; f__uncultured; g__uncultured	0	0	0	0	0	0	0	17	3	0	0	0	0	0	0	2
d__Bacteria; p__Actinobacteriota; c__Acidimicrobiia; o__Actinomarinales; f__uncultured; g__uncultured; s__uncultured_bacterium	0	0	0	0	0	0	0	0	0	0	3	0	0	0	0	0
d__Bacteria; p__Actinobacteriota; c__Acidimicrobiia; o__Microtrichales; f__Microtrichaceae	0	0	0	12	0	77	0	0	0	0	0	0	0	0	0	0
d__Bacteria; p__Actinobacteriota; c__Acidimicrobiia; o__Microtrichales; f__Microtrichaceae; g__Sva0996_marine_group	15	0	0	149	0	113	0	0	0	0	0	0	0	0	0	15
d__Bacteria; p__Actinobacteriota; c__Acidimicrobiia; o__Microtrichales; f__Microtrichaceae; g__Sva0996_marine_group; s__uncultured_Acidimicrobiales	0	0	0	71	0	41	0	0	0	0	0	0	0	0	0	0
d__Bacteria; p__Actinobacteriota; c__Acidimicrobiia; o__Microtrichales; f__Microtrichaceae; g__Sva0996_marine_group; s__uncultured_bacterium	0	6	0	66	0	65	0	0	0	0	0	0	0	0	0	14
d__Bacteria; p__Actinobacteriota; c__Acidimicrobiia; o__Microtrichales; f__Microtrichaceae; g__Sva0996_marine_group; s__uncultured_organism	137	5	18	829	0	368	0	0	0	0	0	0	0	0	0	109
d__Bacteria; p__Actinobacteriota; c__Acidimicrobiia; o__Microtrichales; f__Microtrichaceae; g__Sva0996_marine_group; s__uncultured_Verrucomicrobiales	0	0	0	8	0	0	0	0	0	0	0	0	0	0	0	0
d__Bacteria; p__Actinobacteriota; c__Acidimicrobiia; o__Microtrichales; f__Microtrichaceae; g__uncultured	1414	48	165	4044	22	5005	11	20	14	11	0	10	7	0	0	797
d__Bacteria; p__Actinobacteriota; c__Acidimicrobiia; o__Microtrichales; f__Microtrichaceae; g__uncultured; s__uncultured_Acidimicrobiales	0	0	0	45	0	29	0	0	0	0	0	0	0	0	0	0
d__Bacteria; p__Actinobacteriota; c__Acidimicrobiia; o__Microtrichales; f__Microtrichaceae; g__uncultured; s__uncultured_actinobacterium	170	0	18	505	0	699	2	0	0	0	0	0	0	0	0	172
d__Bacteria; p__Actinobacteriota; c__Acidimicrobiia; o__Microtrichales; f__Microtrichaceae; g__uncultured; s__uncultured_bacterium	58	0	0	117	0	204	2	0	0	0	0	0	0	0	0	14
d__Bacteria; p__Actinobacteriota; c__Acidimicrobiia; o__Microtrichales; f__Microtrichaceae; g__uncultured; s__uncultured_marine	0	0	0	0	0	0	0	0	0	0	0	0	0	0	0	8
d__Bacteria; p__Actinobacteriota; c__Actinobacteria; o__Actinomycetales; f__Actinomycetaceae; g__Actinomyces; s__Actinomyces_graevenitzii	0	0	0	0	0	0	0	0	0	0	0	0	0	1	0	0
d__Bacteria; p__Actinobacteriota; c__Actinobacteria; o__Actinomycetales; f__Actinomycetaceae; g__Actinomyces; s__Schaalia_odontolytica	0	0	0	0	0	0	0	0	0	0	0	0	0	6	0	0
d__Bacteria; p__Actinobacteriota; c__Actinobacteria; o__Corynebacteriales; f__Corynebacteriaceae; g__Corynebacterium	0	0	0	0	0	0	0	0	0	0	0	0	0	0	0	2
d__Bacteria; p__Actinobacteriota; c__Actinobacteria; o__Corynebacteriales; f__Corynebacteriaceae; g__Corynebacterium; s__Corynebacterium_tuberculostearicum	0	0	2	0	0	0	0	0	0	0	0	0	0	0	0	0
d__Bacteria; p__Actinobacteriota; c__Actinobacteria; o__Corynebacteriales; f__Corynebacteriaceae; g__Corynebacterium; s__Corynebacterium_vitaeruminis	0	0	0	0	5	0	0	0	0	0	0	0	0	0	0	0
d__Bacteria; p__Actinobacteriota; c__Actinobacteria; o__Corynebacteriales; f__Corynebacteriaceae; g__Lawsonella; s__uncultured_bacterium	0	0	3	0	0	0	0	0	0	0	0	0	0	0	0	1
d__Bacteria; p__Actinobacteriota; c__Actinobacteria; o__Micrococcales; f__Microbacteriaceae; g__Candidatus_Aquiluna; s__uncultured_bacterium	0	0	0	0	0	0	0	0	0	0	0	0	2	0	1	0
d__Bacteria; p__Actinobacteriota; c__Actinobacteria; o__Micrococcales; f__Microbacteriaceae; g__DS001; s__marine_metagenome	0	0	0	0	0	0	0	0	0	0	0	0	7	0	0	0
d__Bacteria; p__Actinobacteriota; c__Actinobacteria; o__Micrococcales; f__Microbacteriaceae; g__Microbacterium	0	0	0	0	0	0	0	0	0	0	0	0	0	0	0	10
d__Bacteria; p__Actinobacteriota; c__Actinobacteria; o__Micrococcales; f__Micrococcaceae	0	0	0	0	0	0	0	0	0	0	2	0	0	0	0	0
d__Bacteria; p__Actinobacteriota; c__Actinobacteria; o__Micrococcales; f__Micrococcaceae; g__Kocuria	0	0	0	0	0	0	0	0	0	0	0	0	0	0	0	10
d__Bacteria; p__Actinobacteriota; c__Actinobacteria; o__Micrococcales; f__Micrococcaceae; g__Micrococcus	6	0	0	0	0	0	0	0	0	0	0	0	0	0	0	0
d__Bacteria; p__Actinobacteriota; c__Actinobacteria; o__Micrococcales; f__Micrococcaceae; g__Rothia; s__Rothia_dentocariosa	0	0	0	0	0	0	0	0	0	0	0	0	0	13	0	0
d__Bacteria; p__Actinobacteriota; c__Actinobacteria; o__Propionibacteriales; f__Nocardioidaceae; g__Nocardioides	0	0	0	0	0	0	0	0	0	0	2	0	0	0	0	5
d__Bacteria; p__Actinobacteriota; c__Actinobacteria; o__Propionibacteriales; f__Propionibacteriaceae; g__Cutibacterium	59	57	48	85	227	11	0	11	0	1	0	0	2	10	11	61
d__Bacteria; p__Actinobacteriota; c__Actinobacteria; o__Streptomycetales; f__Streptomycetaceae; g__Streptomyces	0	2	0	8	0	0	1	0	0	0	0	0	0	0	11	2
d__Bacteria; p__Actinobacteriota; c__Thermoleophilia; o__Gaiellales; f__uncultured; g__uncultured; s__Gaiella_sp.	0	0	0	17	0	0	0	0	0	0	0	0	0	0	0	0
d__Bacteria; p__Bacteroidota; c__Bacteroidia; o__Bacteroidales; f__Bacteroidetes_BD2-2; g__Bacteroidetes_BD2-2	0	0	0	0	0	0	0	0	7	0	3	12	0	0	0	3
d__Bacteria; p__Bacteroidota; c__Bacteroidia; o__Bacteroidales; f__Marinifilaceae; g__Marinifilum	0	0	0	0	0	0	0	0	0	0	0	0	0	0	0	3
d__Bacteria; p__Bacteroidota; c__Bacteroidia; o__Bacteroidales; f__Marinifilaceae; g__Marinifilum; s__Marinifilaceae_bacterium	0	0	0	0	0	0	0	0	0	0	0	0	0	0	0	1
d__Bacteria; p__Bacteroidota; c__Bacteroidia; o__Bacteroidales; f__Marinilabiliaceae; g__Carboxylicivirga; s__uncultured_Bacteroidetes	0	0	0	0	0	0	0	0	0	0	0	6	0	0	0	0
d__Bacteria; p__Bacteroidota; c__Bacteroidia; o__Bacteroidales; f__Prevotellaceae; g__Prevotella	0	0	0	0	0	0	0	0	0	0	0	0	0	8	4	1
d__Bacteria; p__Bacteroidota; c__Bacteroidia; o__Bacteroidales; f__Prevotellaceae; g__Prevotella; s__Prevotella_pleuritidis	0	0	0	0	0	0	0	0	0	0	0	0	0	3	0	0
d__Bacteria; p__Bacteroidota; c__Bacteroidia; o__Bacteroidales; f__Prolixibacteraceae; g__Sunxiuqinia	0	0	0	0	0	0	0	0	0	0	0	9	0	0	0	2
d__Bacteria; p__Bacteroidota; c__Bacteroidia; o__Bacteroidales; f__Prolixibacteraceae; g__uncultured	0	0	0	0	0	0	0	0	0	0	0	3	0	0	0	0
d__Bacteria; p__Bacteroidota; c__Bacteroidia; o__Chitinophagales; f__Saprospiraceae	64	1	0	15	0	212	0	0	0	0	0	0	0	0	0	29
d__Bacteria; p__Bacteroidota; c__Bacteroidia; o__Chitinophagales; f__Saprospiraceae; g__Lewinella	60	0	0	9	0	103	0	0	0	0	0	0	0	0	0	3
d__Bacteria; p__Bacteroidota; c__Bacteroidia; o__Chitinophagales; f__Saprospiraceae; g__Lewinella; s__uncultured_bacterium	34	0	0	3	0	142	0	0	0	0	0	0	0	0	0	15
d__Bacteria; p__Bacteroidota; c__Bacteroidia; o__Chitinophagales; f__Saprospiraceae; g__Lewinella; s__uncultured_Bacteroidetes	49	1	12	14	0	365	0	0	0	0	0	0	0	0	0	26
d__Bacteria; p__Bacteroidota; c__Bacteroidia; o__Chitinophagales; f__Saprospiraceae; g__Portibacter	7	0	0	0	0	0	0	0	0	0	0	0	0	0	0	9
d__Bacteria; p__Bacteroidota; c__Bacteroidia; o__Chitinophagales; f__Saprospiraceae; g__Portibacter; s__Portibacter_lacus	2	0	0	0	0	0	0	0	0	0	0	0	0	0	0	0
d__Bacteria; p__Bacteroidota; c__Bacteroidia; o__Chitinophagales; f__Saprospiraceae; g__Portibacter; s__uncultured_bacterium	319	3	19	159	0	302	0	0	0	0	0	0	0	0	0	45
d__Bacteria; p__Bacteroidota; c__Bacteroidia; o__Chitinophagales; f__Saprospiraceae; g__Portibacter; s__uncultured_Bacteroidetes	16	0	0	14	0	148	0	0	0	0	0	0	0	0	0	0
d__Bacteria; p__Bacteroidota; c__Bacteroidia; o__Chitinophagales; f__Saprospiraceae; g__Portibacter; s__uncultured_deep-sea	0	0	0	0	0	0	0	0	5	0	0	0	0	0	0	0
d__Bacteria; p__Bacteroidota; c__Bacteroidia; o__Chitinophagales; f__Saprospiraceae; g__Rubidimonas	0	0	0	0	0	6	0	0	0	0	0	0	0	0	0	0
d__Bacteria; p__Bacteroidota; c__Bacteroidia; o__Chitinophagales; f__Saprospiraceae; g__Rubidimonas; s__uncultured_bacterium	229	0	6	15	0	135	0	0	0	0	0	0	0	0	0	20
d__Bacteria; p__Bacteroidota; c__Bacteroidia; o__Chitinophagales; f__Saprospiraceae; g__Rubidimonas; s__uncultured_Bacteroidetes	56	0	4	29	0	407	0	0	0	0	0	0	0	0	0	46
d__Bacteria; p__Bacteroidota; c__Bacteroidia; o__Chitinophagales; f__Saprospiraceae; g__uncultured	174	0	1	290	0	2081	0	0	0	0	0	0	0	0	0	174
d__Bacteria; p__Bacteroidota; c__Bacteroidia; o__Chitinophagales; f__Saprospiraceae; g__uncultured; s__uncultured_bacterium	28	0	0	20	0	161	0	0	0	2	0	0	0	0	0	19
d__Bacteria; p__Bacteroidota; c__Bacteroidia; o__Chitinophagales; f__Saprospiraceae; g__uncultured; s__uncultured_Bacteroidetes	21	0	0	13	0	153	0	0	0	0	0	0	0	0	0	19
d__Bacteria; p__Bacteroidota; c__Bacteroidia; o__Chitinophagales; f__Saprospiraceae; g__uncultured; s__uncultured_Flavobacterium	264	0	15	128	0	82	0	0	4	0	0	0	0	0	0	25
d__Bacteria; p__Bacteroidota; c__Bacteroidia; o__Chitinophagales; f__Saprospiraceae; g__uncultured; s__uncultured_marine	3	0	0	0	0	0	0	0	9	0	0	0	0	0	0	0
d__Bacteria; p__Bacteroidota; c__Bacteroidia; o__Chitinophagales; f__Saprospiraceae; g__uncultured; s__uncultured_Sphingobacterium	49	0	0	161	0	148	0	0	0	0	0	0	0	0	0	39
d__Bacteria; p__Bacteroidota; c__Bacteroidia; o__Chitinophagales; f__uncultured; g__uncultured	0	0	0	0	0	0	0	0	0	0	0	0	0	0	0	2
d__Bacteria; p__Bacteroidota; c__Bacteroidia; o__Chitinophagales; f__uncultured; g__uncultured; s__uncultured_Bacteroidetes	8	0	0	100	0	317	0	0	2	0	0	0	0	0	0	48
d__Bacteria; p__Bacteroidota; c__Bacteroidia; o__Chitinophagales; f__uncultured; g__uncultured; s__uncultured_Sphingobacteriales	0	0	0	2	0	0	0	0	0	0	0	0	0	0	0	1
d__Bacteria; p__Bacteroidota; c__Bacteroidia; o__Cytophagales; f__Cyclobacteriaceae; g__Algoriphagus	0	0	0	0	0	0	46	4	4	6	176	64	0	0	0	12
d__Bacteria; p__Bacteroidota; c__Bacteroidia; o__Cytophagales; f__Cyclobacteriaceae; g__Algoriphagus; s__Algoriphagus_mannitolivorans	0	0	0	0	0	0	0	0	0	0	6	0	0	0	0	0
d__Bacteria; p__Bacteroidota; c__Bacteroidia; o__Cytophagales; f__Cyclobacteriaceae; g__Algoriphagus; s__Algoriphagus_ornithinivorans	0	0	0	0	0	0	0	0	0	16	0	0	0	0	0	1
d__Bacteria; p__Bacteroidota; c__Bacteroidia; o__Cytophagales; f__Cyclobacteriaceae; g__Cyclobacterium; s__bacterium_IFAM-1493	0	0	0	0	0	0	0	0	0	0	1	0	0	0	0	0
d__Bacteria; p__Bacteroidota; c__Bacteroidia; o__Cytophagales; f__Cyclobacteriaceae; g__Cyclobacterium; s__Cyclobacterium_sp.	0	0	0	0	0	0	0	0	0	5	0	0	0	0	0	0
d__Bacteria; p__Bacteroidota; c__Bacteroidia; o__Cytophagales; f__Cyclobacteriaceae; g__Marinoscillum	0	0	0	0	0	0	0	0	0	0	0	0	12	7	4	0
d__Bacteria; p__Bacteroidota; c__Bacteroidia; o__Cytophagales; f__Cyclobacteriaceae; g__Marinoscillum; s__marine_metagenome	0	0	0	0	0	0	0	0	0	0	0	0	0	0	0	5
d__Bacteria; p__Bacteroidota; c__Bacteroidia; o__Cytophagales; f__Cyclobacteriaceae; g__Marinoscillum; s__uncultured_Cytophagia	0	0	0	0	0	0	0	0	0	0	0	0	6	0	0	0
d__Bacteria; p__Bacteroidota; c__Bacteroidia; o__Cytophagales; f__Cyclobacteriaceae; g__Marivirga	0	0	0	0	0	0	0	0	0	0	15	0	0	0	0	0
d__Bacteria; p__Bacteroidota; c__Bacteroidia; o__Cytophagales; f__Cyclobacteriaceae; g__uncultured	0	0	0	0	0	0	0	0	0	0	0	0	0	0	0	2
d__Bacteria; p__Bacteroidota; c__Bacteroidia; o__Cytophagales; f__Cyclobacteriaceae; g__uncultured; s__uncultured_bacterium	6	0	0	0	0	0	0	0	14	2	0	0	0	0	0	0
d__Bacteria; p__Bacteroidota; c__Bacteroidia; o__Cytophagales; f__Cyclobacteriaceae; g__uncultured; s__uncultured_Bacteroidetes	0	0	0	0	0	0	0	6	7	3	1	0	0	0	0	0
d__Bacteria; p__Bacteroidota; c__Bacteroidia; o__Cytophagales; f__Cyclobacteriaceae; g__uncultured; s__uncultured_Flexibacteraceae	0	0	0	0	0	0	0	0	0	12	4	0	0	0	0	0
d__Bacteria; p__Bacteroidota; c__Bacteroidia; o__Cytophagales; f__Cyclobacteriaceae; g__uncultured; s__uncultured_sediment	0	0	0	0	0	0	0	0	5	9	0	0	0	0	0	0
d__Bacteria; p__Bacteroidota; c__Bacteroidia; o__Cytophagales; f__Hymenobacteraceae; g__Pontibacter	0	0	0	0	0	0	0	0	0	0	4	1	0	0	0	0
d__Bacteria; p__Bacteroidota; c__Bacteroidia; o__Flavobacteriales; f__Crocinitomicaceae; g__Crocinitomix	0	0	0	0	0	0	0	0	4	23	0	0	0	0	0	0
d__Bacteria; p__Bacteroidota; c__Bacteroidia; o__Flavobacteriales; f__Crocinitomicaceae; g__Crocinitomix; s__uncultured_bacterium	0	0	0	0	0	0	0	0	0	0	0	0	0	0	0	2
d__Bacteria; p__Bacteroidota; c__Bacteroidia; o__Flavobacteriales; f__Crocinitomicaceae; g__Fluviicola	0	0	0	0	0	0	0	0	2	0	0	0	0	0	0	5
d__Bacteria; p__Bacteroidota; c__Bacteroidia; o__Flavobacteriales; f__Crocinitomicaceae; g__Fluviicola; s__uncultured_bacterium	0	0	0	0	0	0	0	0	0	0	15	0	0	0	0	0
d__Bacteria; p__Bacteroidota; c__Bacteroidia; o__Flavobacteriales; f__Crocinitomicaceae; g__Fluviicola; s__uncultured_Bacteroidetes	0	0	0	0	0	0	0	0	8	0	0	0	0	0	0	0
d__Bacteria; p__Bacteroidota; c__Bacteroidia; o__Flavobacteriales; f__Crocinitomicaceae; g__Fluviicola; s__uncultured_marine	0	0	0	0	0	0	0	0	0	0	0	0	12	9	0	0
d__Bacteria; p__Bacteroidota; c__Bacteroidia; o__Flavobacteriales; f__Crocinitomicaceae; g__Salinirepens	0	0	0	0	0	0	0	0	0	0	5	0	0	0	0	0
d__Bacteria; p__Bacteroidota; c__Bacteroidia; o__Flavobacteriales; f__Cryomorphaceae; g__Owenweeksia; s__Owenweeksia_hongkongensis	0	0	0	0	0	0	17	0	8	0	0	0	0	0	0	0
d__Bacteria; p__Bacteroidota; c__Bacteroidia; o__Flavobacteriales; f__Cryomorphaceae; g__Owenweeksia; s__uncultured_bacterium	0	0	0	0	0	0	0	0	11	80	22	0	0	0	0	0
d__Bacteria; p__Bacteroidota; c__Bacteroidia; o__Flavobacteriales; f__Cryomorphaceae; g__uncultured	0	0	0	0	0	0	0	0	0	0	0	0	24	20	74	16
d__Bacteria; p__Bacteroidota; c__Bacteroidia; o__Flavobacteriales; f__Cryomorphaceae; g__uncultured; s__uncultured_Owenweeksia	0	0	0	0	0	0	0	0	0	0	0	0	122	88	13	10
d__Bacteria; p__Bacteroidota; c__Bacteroidia; o__Flavobacteriales; f__Cryomorphaceae; g__Vicingus; s__uncultured_bacterium	0	0	0	0	0	0	0	0	0	0	3	123	0	0	0	2
d__Bacteria; p__Bacteroidota; c__Bacteroidia; o__Flavobacteriales; f__Cryomorphaceae; g__Vicingus; s__uncultured_Owenweeksia	0	0	0	0	0	0	0	0	0	0	14	0	0	0	0	2
d__Bacteria; p__Bacteroidota; c__Bacteroidia; o__Flavobacteriales; f__Flavobacteriaceae	28	0	0	0	0	3	207	216	113	361	1118	452	0	0	0	106
d__Bacteria; p__Bacteroidota; c__Bacteroidia; o__Flavobacteriales; f__Flavobacteriaceae; g__Actibacter	0	0	0	0	0	0	2	9	37	34	14	27	0	0	0	9
d__Bacteria; p__Bacteroidota; c__Bacteroidia; o__Flavobacteriales; f__Flavobacteriaceae; g__Algibacter; s__Algibacter_sp.	0	0	0	0	0	0	0	55	42	0	3	0	0	0	0	0
d__Bacteria; p__Bacteroidota; c__Bacteroidia; o__Flavobacteriales; f__Flavobacteriaceae; g__Antarcticibacterium; s__Antarcticibacterium_flavum	0	0	0	0	0	0	0	0	0	0	0	7	0	0	0	0
d__Bacteria; p__Bacteroidota; c__Bacteroidia; o__Flavobacteriales; f__Flavobacteriaceae; g__Antarcticibacterium; s__Flavobacterium_sp.	0	0	0	0	0	0	0	0	0	2	0	0	0	0	0	2
d__Bacteria; p__Bacteroidota; c__Bacteroidia; o__Flavobacteriales; f__Flavobacteriaceae; g__Aquibacter	9	0	0	29	0	0	0	18	49	27	0	0	0	0	0	0
d__Bacteria; p__Bacteroidota; c__Bacteroidia; o__Flavobacteriales; f__Flavobacteriaceae; g__Aquibacter; s__uncultured_bacterium	0	0	0	0	0	0	0	20	85	19	29	0	0	0	0	7
d__Bacteria; p__Bacteroidota; c__Bacteroidia; o__Flavobacteriales; f__Flavobacteriaceae; g__Aquibacter; s__uncultured_Bacteroidetes	0	0	0	0	0	0	0	0	64	0	0	0	0	0	0	0
d__Bacteria; p__Bacteroidota; c__Bacteroidia; o__Flavobacteriales; f__Flavobacteriaceae; g__Aquimarina	0	0	0	30	0	0	0	0	0	0	0	0	0	0	0	0
d__Bacteria; p__Bacteroidota; c__Bacteroidia; o__Flavobacteriales; f__Flavobacteriaceae; g__Aquimarina; s__Aquimarina_sp.	8	0	0	15	0	0	0	0	0	0	0	0	0	0	0	0
d__Bacteria; p__Bacteroidota; c__Bacteroidia; o__Flavobacteriales; f__Flavobacteriaceae; g__Arcticiflavibacter	0	0	0	0	0	0	0	0	6	0	0	0	0	0	0	0
d__Bacteria; p__Bacteroidota; c__Bacteroidia; o__Flavobacteriales; f__Flavobacteriaceae; g__Arcticiflavibacter; s__uncultured_Bacteroidetes	0	0	0	0	0	0	0	26	65	0	5	0	0	0	0	0
d__Bacteria; p__Bacteroidota; c__Bacteroidia; o__Flavobacteriales; f__Flavobacteriaceae; g__Arenibacter	0	0	0	0	0	0	0	0	0	33	58	336	5	0	0	45
d__Bacteria; p__Bacteroidota; c__Bacteroidia; o__Flavobacteriales; f__Flavobacteriaceae; g__Aureisphaera; s__Aureisphaera_galaxeae	4	0	0	0	0	0	0	0	0	0	0	0	0	0	0	0
d__Bacteria; p__Bacteroidota; c__Bacteroidia; o__Flavobacteriales; f__Flavobacteriaceae; g__Cellulophaga	0	0	0	0	0	0	0	0	0	5	14	0	0	0	0	5
d__Bacteria; p__Bacteroidota; c__Bacteroidia; o__Flavobacteriales; f__Flavobacteriaceae; g__Croceibacter; s__Croceibacter_atlanticus	0	0	0	0	0	0	626	58	2	5	14	0	0	0	0	0
d__Bacteria; p__Bacteroidota; c__Bacteroidia; o__Flavobacteriales; f__Flavobacteriaceae; g__Dokdonia	0	0	0	0	0	0	0	10	5	0	0	8	0	0	0	2
d__Bacteria; p__Bacteroidota; c__Bacteroidia; o__Flavobacteriales; f__Flavobacteriaceae; g__Dokdonia; s__Dokdonia_genika	0	0	0	0	0	0	0	0	0	22	36	0	0	0	0	4
d__Bacteria; p__Bacteroidota; c__Bacteroidia; o__Flavobacteriales; f__Flavobacteriaceae; g__Eudoraea	0	0	0	0	0	0	0	0	20	4	0	0	0	0	0	0
d__Bacteria; p__Bacteroidota; c__Bacteroidia; o__Flavobacteriales; f__Flavobacteriaceae; g__Eudoraea; s__Eudoraea_adriatica	0	0	0	0	0	0	0	0	20	0	6	0	0	0	0	0
d__Bacteria; p__Bacteroidota; c__Bacteroidia; o__Flavobacteriales; f__Flavobacteriaceae; g__Eudoraea; s__Eudoraea_chungangensis	0	0	0	0	0	0	0	0	13	0	0	0	0	0	0	0
d__Bacteria; p__Bacteroidota; c__Bacteroidia; o__Flavobacteriales; f__Flavobacteriaceae; g__Flavobacteriaceae	0	0	0	0	0	0	62	0	24	0	0	6	0	0	0	0
d__Bacteria; p__Bacteroidota; c__Bacteroidia; o__Flavobacteriales; f__Flavobacteriaceae; g__Flavobacteriaceae; s__Aureicoccus_marinus	0	0	0	0	0	2	0	0	0	0	0	0	0	0	0	0
d__Bacteria; p__Bacteroidota; c__Bacteroidia; o__Flavobacteriales; f__Flavobacteriaceae; g__Flavobacteriaceae; s__Robertkochia_marina	0	0	0	0	0	0	0	0	0	1	0	0	0	0	0	0
d__Bacteria; p__Bacteroidota; c__Bacteroidia; o__Flavobacteriales; f__Flavobacteriaceae; g__Flavobacterium	0	0	0	0	0	0	23	154	0	24	412	0	0	0	0	29
d__Bacteria; p__Bacteroidota; c__Bacteroidia; o__Flavobacteriales; f__Flavobacteriaceae; g__Flavobacterium; s__Flavobacterium_gelidilacus	0	0	0	0	0	0	0	0	0	3863	3650	16	10	9	9	105
d__Bacteria; p__Bacteroidota; c__Bacteroidia; o__Flavobacteriales; f__Flavobacteriaceae; g__Formosa	0	0	0	0	0	0	56	142	21	0	0	0	17	18	18	0
d__Bacteria; p__Bacteroidota; c__Bacteroidia; o__Flavobacteriales; f__Flavobacteriaceae; g__Gelidibacter	0	0	0	0	0	0	0	0	0	0	2	0	0	0	0	0
d__Bacteria; p__Bacteroidota; c__Bacteroidia; o__Flavobacteriales; f__Flavobacteriaceae; g__Geojedonia; s__Flavobacteriaceae_bacterium	0	0	0	0	0	0	0	0	0	9	51	0	0	0	0	0
d__Bacteria; p__Bacteroidota; c__Bacteroidia; o__Flavobacteriales; f__Flavobacteriaceae; g__Gillisia	0	0	0	0	0	0	0	0	0	2	36	0	0	0	0	0
d__Bacteria; p__Bacteroidota; c__Bacteroidia; o__Flavobacteriales; f__Flavobacteriaceae; g__Gramella	0	0	0	0	0	0	0	0	0	0	0	33	0	0	0	0
d__Bacteria; p__Bacteroidota; c__Bacteroidia; o__Flavobacteriales; f__Flavobacteriaceae; g__Gramella; s__Gramella_echinicola	0	0	0	0	0	0	0	0	0	12	41	131	0	0	0	0
d__Bacteria; p__Bacteroidota; c__Bacteroidia; o__Flavobacteriales; f__Flavobacteriaceae; g__Kordia; s__uncultured_Bacteroidetes	0	0	0	0	0	1	0	0	0	0	0	0	0	0	0	0
d__Bacteria; p__Bacteroidota; c__Bacteroidia; o__Flavobacteriales; f__Flavobacteriaceae; g__Lacinutrix; s__Lacinutrix_sp.	0	0	0	0	0	0	0	0	11	0	0	0	0	0	0	0
d__Bacteria; p__Bacteroidota; c__Bacteroidia; o__Flavobacteriales; f__Flavobacteriaceae; g__Lutibacter	0	0	0	0	0	0	0	41	55	0	0	0	0	0	0	0
d__Bacteria; p__Bacteroidota; c__Bacteroidia; o__Flavobacteriales; f__Flavobacteriaceae; g__Lutibacter; s__Lutibacter_sp.	0	0	3	0	0	0	0	0	12	0	0	0	0	0	0	0
d__Bacteria; p__Bacteroidota; c__Bacteroidia; o__Flavobacteriales; f__Flavobacteriaceae; g__Maribacter	48	0	7	10	0	0	6	35	138	5	0	41	0	0	0	2
d__Bacteria; p__Bacteroidota; c__Bacteroidia; o__Flavobacteriales; f__Flavobacteriaceae; g__Maribacter; s__Cytophaga_sp.	0	0	0	0	0	0	0	148	12	0	9	93	0	0	0	17
d__Bacteria; p__Bacteroidota; c__Bacteroidia; o__Flavobacteriales; f__Flavobacteriaceae; g__Maribacter; s__Maribacter_sp.	0	0	0	0	0	0	0	0	0	0	0	7	0	0	0	0
d__Bacteria; p__Bacteroidota; c__Bacteroidia; o__Flavobacteriales; f__Flavobacteriaceae; g__Maribacter; s__Pibocella_sp.	0	0	0	0	0	0	0	5	0	0	0	0	0	0	0	0
d__Bacteria; p__Bacteroidota; c__Bacteroidia; o__Flavobacteriales; f__Flavobacteriaceae; g__Maribacter; s__uncultured_bacterium	0	0	0	55	0	0	0	0	0	0	0	0	0	0	0	0
d__Bacteria; p__Bacteroidota; c__Bacteroidia; o__Flavobacteriales; f__Flavobacteriaceae; g__Maritimimonas; s__Maritimimonas_rapanae	0	0	0	0	0	0	0	0	4	8	0	0	0	0	0	0
d__Bacteria; p__Bacteroidota; c__Bacteroidia; o__Flavobacteriales; f__Flavobacteriaceae; g__Muricauda	51	0	0	0	0	0	0	0	5	0	0	0	0	0	0	0
d__Bacteria; p__Bacteroidota; c__Bacteroidia; o__Flavobacteriales; f__Flavobacteriaceae; g__Muricauda; s__uncultured_bacterium	0	0	0	0	0	0	0	0	10	0	0	0	0	0	0	0
d__Bacteria; p__Bacteroidota; c__Bacteroidia; o__Flavobacteriales; f__Flavobacteriaceae; g__Muriicola	0	0	0	0	0	0	0	0	11	31	31	0	0	0	0	0
d__Bacteria; p__Bacteroidota; c__Bacteroidia; o__Flavobacteriales; f__Flavobacteriaceae; g__Muriicola; s__uncultured_bacterium	0	0	0	0	0	0	0	0	7	0	0	0	0	0	0	0
d__Bacteria; p__Bacteroidota; c__Bacteroidia; o__Flavobacteriales; f__Flavobacteriaceae; g__NS2b_marine_group	0	0	0	0	0	0	0	0	0	0	0	0	179	129	82	48
d__Bacteria; p__Bacteroidota; c__Bacteroidia; o__Flavobacteriales; f__Flavobacteriaceae; g__NS2b_marine_group; s__uncultured_marine	0	0	0	0	0	0	0	0	0	0	0	0	24	29	0	0
d__Bacteria; p__Bacteroidota; c__Bacteroidia; o__Flavobacteriales; f__Flavobacteriaceae; g__NS4_marine_group	0	0	0	0	0	0	0	0	0	0	0	2	520	335	126	41
d__Bacteria; p__Bacteroidota; c__Bacteroidia; o__Flavobacteriales; f__Flavobacteriaceae; g__NS4_marine_group; s__marine_metagenome	0	0	0	0	0	0	0	0	0	0	0	0	118	33	22	13
d__Bacteria; p__Bacteroidota; c__Bacteroidia; o__Flavobacteriales; f__Flavobacteriaceae; g__NS4_marine_group; s__uncultured_Flavobacteriaceae	0	0	0	0	0	0	0	0	0	0	0	0	18	0	0	0
d__Bacteria; p__Bacteroidota; c__Bacteroidia; o__Flavobacteriales; f__Flavobacteriaceae; g__NS4_marine_group; s__uncultured_Flavobacteriia	0	0	0	0	0	0	0	0	0	0	0	0	16	18	0	0
d__Bacteria; p__Bacteroidota; c__Bacteroidia; o__Flavobacteriales; f__Flavobacteriaceae; g__NS4_marine_group; s__unidentified_marine	0	0	0	0	0	0	0	0	0	0	0	0	319	65	58	24
d__Bacteria; p__Bacteroidota; c__Bacteroidia; o__Flavobacteriales; f__Flavobacteriaceae; g__NS5_marine_group	0	0	0	0	0	0	0	0	0	0	0	4	1006	305	187	93
d__Bacteria; p__Bacteroidota; c__Bacteroidia; o__Flavobacteriales; f__Flavobacteriaceae; g__NS5_marine_group; s__marine_metagenome	0	0	0	0	0	0	0	0	0	0	0	0	112	36	53	18
d__Bacteria; p__Bacteroidota; c__Bacteroidia; o__Flavobacteriales; f__Flavobacteriaceae; g__NS5_marine_group; s__uncultured_bacterium	0	0	0	0	0	0	0	0	0	0	0	0	10	6	0	0
d__Bacteria; p__Bacteroidota; c__Bacteroidia; o__Flavobacteriales; f__Flavobacteriaceae; g__NS5_marine_group; s__uncultured_Bacteroidetes	0	0	0	0	0	0	0	0	0	0	0	0	9	0	0	0
d__Bacteria; p__Bacteroidota; c__Bacteroidia; o__Flavobacteriales; f__Flavobacteriaceae; g__NS5_marine_group; s__uncultured_Flavobacteriaceae	0	0	0	0	0	0	0	0	0	0	0	0	0	0	0	6
d__Bacteria; p__Bacteroidota; c__Bacteroidia; o__Flavobacteriales; f__Flavobacteriaceae; g__NS5_marine_group; s__uncultured_Flavobacteriia	0	0	0	0	0	0	0	0	0	0	0	0	66	18	15	9
d__Bacteria; p__Bacteroidota; c__Bacteroidia; o__Flavobacteriales; f__Flavobacteriaceae; g__NS5_marine_group; s__uncultured_Flavobacterium	0	0	0	0	0	0	0	0	0	3	0	0	112	61	55	34
d__Bacteria; p__Bacteroidota; c__Bacteroidia; o__Flavobacteriales; f__Flavobacteriaceae; g__NS5_marine_group; s__uncultured_marine	0	0	0	0	0	0	0	0	0	0	0	0	8	9	0	0
d__Bacteria; p__Bacteroidota; c__Bacteroidia; o__Flavobacteriales; f__Flavobacteriaceae; g__Olleya	0	0	0	0	2	0	4	74	37	0	0	0	0	0	0	0
d__Bacteria; p__Bacteroidota; c__Bacteroidia; o__Flavobacteriales; f__Flavobacteriaceae; g__Polaribacter	0	0	0	0	0	0	0	0	0	7	0	0	0	0	0	4
d__Bacteria; p__Bacteroidota; c__Bacteroidia; o__Flavobacteriales; f__Flavobacteriaceae; g__Pseudofulvibacter; s__uncultured_bacterium	0	0	0	0	0	0	0	0	0	0	0	0	3	0	0	0
d__Bacteria; p__Bacteroidota; c__Bacteroidia; o__Flavobacteriales; f__Flavobacteriaceae; g__Pseudozobellia; s__Pseudozobellia_thermophila	0	0	0	0	0	0	4	8	8	0	0	0	0	0	0	0
d__Bacteria; p__Bacteroidota; c__Bacteroidia; o__Flavobacteriales; f__Flavobacteriaceae; g__Psychroserpens	0	0	0	0	0	0	0	64	14	18	0	19	0	0	0	8
d__Bacteria; p__Bacteroidota; c__Bacteroidia; o__Flavobacteriales; f__Flavobacteriaceae; g__Robiginitalea; s__uncultured_bacterium	0	0	0	0	0	0	0	0	3	3	0	0	0	0	0	0
d__Bacteria; p__Bacteroidota; c__Bacteroidia; o__Flavobacteriales; f__Flavobacteriaceae; g__Robiginitalea; s__uncultured_Bacteroidetes	0	0	0	0	0	0	1	0	22	33	8	0	0	0	0	0
d__Bacteria; p__Bacteroidota; c__Bacteroidia; o__Flavobacteriales; f__Flavobacteriaceae; g__Robiginitalea; s__uncultured_Bacteroidetes/Chlorobi	0	0	0	0	0	0	0	0	0	0	0	0	0	0	0	2
d__Bacteria; p__Bacteroidota; c__Bacteroidia; o__Flavobacteriales; f__Flavobacteriaceae; g__Salegentibacter	0	0	0	0	0	0	5	0	0	16	12	139	0	2	0	22
d__Bacteria; p__Bacteroidota; c__Bacteroidia; o__Flavobacteriales; f__Flavobacteriaceae; g__Salegentibacter; s__uncultured_bacterium	0	0	0	0	0	0	0	0	0	0	0	19	0	0	0	7
d__Bacteria; p__Bacteroidota; c__Bacteroidia; o__Flavobacteriales; f__Flavobacteriaceae; g__Salinimicrobium	0	0	0	0	0	0	0	0	0	24	104	0	0	0	0	0
d__Bacteria; p__Bacteroidota; c__Bacteroidia; o__Flavobacteriales; f__Flavobacteriaceae; g__Salinimicrobium; s__bacterium_BW3SW5	0	0	0	0	0	0	0	0	0	0	0	28	0	0	0	0
d__Bacteria; p__Bacteroidota; c__Bacteroidia; o__Flavobacteriales; f__Flavobacteriaceae; g__Salinimicrobium; s__Salinimicrobium_marinum	0	0	0	0	0	0	33	4	0	0	0	0	0	0	0	0
d__Bacteria; p__Bacteroidota; c__Bacteroidia; o__Flavobacteriales; f__Flavobacteriaceae; g__Salinimicrobium; s__uncultured_bacterium	0	0	0	0	0	0	0	0	0	8	24	0	0	0	0	3
d__Bacteria; p__Bacteroidota; c__Bacteroidia; o__Flavobacteriales; f__Flavobacteriaceae; g__Sediminicola	0	0	0	0	0	0	0	0	0	0	11	75	0	0	0	8
d__Bacteria; p__Bacteroidota; c__Bacteroidia; o__Flavobacteriales; f__Flavobacteriaceae; g__Subsaxibacter; s__uncultured_bacterium	0	0	0	0	0	0	0	0	6	0	0	0	0	0	0	0
d__Bacteria; p__Bacteroidota; c__Bacteroidia; o__Flavobacteriales; f__Flavobacteriaceae; g__Tamlana; s__Tamlana_sp.	0	0	0	0	0	0	0	0	8	0	0	0	0	0	0	0
d__Bacteria; p__Bacteroidota; c__Bacteroidia; o__Flavobacteriales; f__Flavobacteriaceae; g__Tenacibaculum	0	0	0	5	0	0	0	0	0	0	0	0	0	0	0	0
d__Bacteria; p__Bacteroidota; c__Bacteroidia; o__Flavobacteriales; f__Flavobacteriaceae; g__Tenacibaculum; s__Cytophaga_sp.	0	0	0	0	0	6	0	0	0	0	0	0	0	0	0	0
d__Bacteria; p__Bacteroidota; c__Bacteroidia; o__Flavobacteriales; f__Flavobacteriaceae; g__Tenacibaculum; s__Tenacibaculum_sp.	25	0	0	0	0	0	0	0	0	0	0	0	0	0	0	0
d__Bacteria; p__Bacteroidota; c__Bacteroidia; o__Flavobacteriales; f__Flavobacteriaceae; g__Ulvibacter	0	0	0	0	0	0	0	0	2	0	0	0	0	0	0	0
d__Bacteria; p__Bacteroidota; c__Bacteroidia; o__Flavobacteriales; f__Flavobacteriaceae; g__Ulvibacter; s__Aureitalea_sp.	0	0	0	0	0	0	0	5	11	7	13	0	0	0	0	2
d__Bacteria; p__Bacteroidota; c__Bacteroidia; o__Flavobacteriales; f__Flavobacteriaceae; g__Ulvibacter; s__uncultured_bacterium	0	0	0	0	0	0	0	3	0	0	0	0	0	0	0	0
d__Bacteria; p__Bacteroidota; c__Bacteroidia; o__Flavobacteriales; f__Flavobacteriaceae; g__uncultured	0	0	0	0	0	0	0	0	0	1	0	0	9	0	0	0
d__Bacteria; p__Bacteroidota; c__Bacteroidia; o__Flavobacteriales; f__Flavobacteriaceae; g__uncultured; s__uncultured_bacterium	0	0	0	0	0	0	0	0	0	0	0	0	18	0	0	1
d__Bacteria; p__Bacteroidota; c__Bacteroidia; o__Flavobacteriales; f__Flavobacteriaceae; g__uncultured; s__uncultured_Flavobacteriia	0	0	0	0	0	0	0	0	0	0	0	0	6	7	5	0
d__Bacteria; p__Bacteroidota; c__Bacteroidia; o__Flavobacteriales; f__Flavobacteriaceae; g__Winogradskyella	0	0	0	0	0	0	0	35	85	8	0	87	0	0	0	16
d__Bacteria; p__Bacteroidota; c__Bacteroidia; o__Flavobacteriales; f__Flavobacteriaceae; g__Winogradskyella; s__Winogradskyella_sp.	0	0	0	0	0	0	0	0	0	7	7	0	0	0	0	0
d__Bacteria; p__Bacteroidota; c__Bacteroidia; o__Flavobacteriales; f__Flavobacteriaceae; g__Zeaxanthinibacter; s__uncultured_bacterium	0	0	0	0	0	0	7	32	90	0	21	8	0	0	0	0
d__Bacteria; p__Bacteroidota; c__Bacteroidia; o__Flavobacteriales; f__NS7_marine_group; g__NS7_marine_group	0	0	0	0	0	0	0	0	0	0	0	0	6	0	5	0
d__Bacteria; p__Bacteroidota; c__Bacteroidia; o__Flavobacteriales; f__NS7_marine_group; g__NS7_marine_group; s__uncultured_bacterium	4	0	0	0	0	0	0	0	0	0	8	0	0	0	0	0
d__Bacteria; p__Bacteroidota; c__Bacteroidia; o__Flavobacteriales; f__NS7_marine_group; g__NS7_marine_group; s__uncultured_marine	0	0	0	0	0	0	0	0	0	0	0	0	0	6	0	0
d__Bacteria; p__Bacteroidota; c__Bacteroidia; o__Flavobacteriales; f__NS9_marine_group; g__NS9_marine_group; s__uncultured_Flavobacteriales	0	0	0	0	0	0	0	0	0	0	0	0	4	0	0	0
d__Bacteria; p__Bacteroidota; c__Bacteroidia; o__Flavobacteriales; f__NS9_marine_group; g__NS9_marine_group; s__uncultured_Flavobacteriia	0	0	0	0	0	0	0	0	0	0	0	0	4	0	0	2
d__Bacteria; p__Bacteroidota; c__Bacteroidia; o__Flavobacteriales; f__NS9_marine_group; g__NS9_marine_group; s__uncultured_marine	0	0	0	0	0	0	0	0	0	0	0	0	5	4	0	2
d__Bacteria; p__Bacteroidota; c__Bacteroidia; o__Flavobacteriales; f__Schleiferiaceae; g__Schleiferia	0	0	0	12	0	10	0	0	0	0	0	0	0	0	0	4
d__Bacteria; p__Bacteroidota; c__Bacteroidia; o__Flavobacteriales; f__Schleiferiaceae; g__Schleiferia; s__uncultured_Bacteroidetes	6	0	0	6	0	0	0	0	0	0	0	0	0	0	0	0
d__Bacteria; p__Bacteroidota; c__Bacteroidia; o__Sphingobacteriales; f__NS11-12_marine_group; g__NS11-12_marine_group; s__marine_metagenome	0	0	0	0	0	0	0	0	0	0	0	0	43	39	13	4
d__Bacteria; p__Bacteroidota; c__Bacteroidia; o__Sphingobacteriales; f__NS11-12_marine_group; g__NS11-12_marine_group; s__uncultured_Bacteroidetes	0	0	0	0	0	0	0	0	0	2	0	0	0	0	0	0
d__Bacteria; p__Bacteroidota; c__Bacteroidia; o__Sphingobacteriales; f__NS11-12_marine_group; g__NS11-12_marine_group; s__unidentified_marine	0	0	0	0	0	0	0	0	0	12	28	0	3	0	0	0
d__Bacteria; p__Bacteroidota; c__Ignavibacteria; o__Ignavibacteriales; f__PHOS-HE36; g__PHOS-HE36; s__uncultured_bacterium	0	0	0	0	0	0	0	7	0	0	0	0	0	0	0	0
d__Bacteria; p__Bacteroidota; c__Rhodothermia; o__Balneolales; f__Balneolaceae; g__Balneola; s__uncultured_bacterium	0	0	0	0	0	0	0	0	0	0	0	0	92	67	16	5
d__Bacteria; p__Bacteroidota; c__Rhodothermia; o__Balneolales; f__Balneolaceae; g__uncultured; s__marine_metagenome	0	0	0	0	0	0	0	0	0	0	0	0	0	5	0	0
d__Bacteria; p__Bacteroidota; c__Rhodothermia; o__Rhodothermales; f__Rhodothermaceae; g__uncultured	0	0	0	0	0	0	0	9	0	0	0	0	0	0	0	0
d__Bacteria; p__Bacteroidota; c__Rhodothermia; o__Rhodothermales; f__Rhodothermaceae; g__uncultured; s__uncultured_bacterium	0	0	0	0	0	24	0	0	0	0	0	0	0	0	0	0
d__Bacteria; p__Bdellovibrionota; c__Bdellovibrionia; o__Bdellovibrionales; f__Bdellovibrionaceae; g__OM27_clade	0	0	0	0	0	0	0	0	0	0	0	0	0	1	0	0
d__Bacteria; p__Bdellovibrionota; c__Bdellovibrionia; o__Bdellovibrionales; f__Bdellovibrionaceae; g__OM27_clade; s__uncultured_bacterium	0	0	0	1	0	6	0	0	0	0	0	0	0	0	0	0
d__Bacteria; p__Bdellovibrionota; c__Bdellovibrionia; o__Bdellovibrionales; f__Bdellovibrionaceae; g__OM27_clade; s__uncultured_delta	0	0	0	0	0	0	0	0	0	0	0	0	0	2	0	0
d__Bacteria; p__Bdellovibrionota; c__Bdellovibrionia; o__Bdellovibrionales; f__Bdellovibrionaceae; g__OM27_clade; s__uncultured_marine	0	0	0	0	0	0	0	0	0	0	0	0	6	15	0	2
d__Bacteria; p__Bdellovibrionota; c__Oligoflexia; o__0319-6G20; f__0319-6G20; g__0319-6G20; s__uncultured_prokaryote	0	0	0	0	0	0	0	0	2	0	0	0	0	0	0	0
d__Bacteria; p__Bdellovibrionota; c__Oligoflexia; o__0319-6G20; f__0319-6G20; g__0319-6G20; s__uncultured_sediment	0	0	0	0	0	0	0	0	0	0	0	0	0	0	0	2
d__Bacteria; p__Bdellovibrionota; c__Oligoflexia; o__Oligoflexales; f__uncultured; g__uncultured	0	0	0	0	1	0	0	0	0	0	0	0	0	0	0	0
d__Bacteria; p__Bdellovibrionota; c__Oligoflexia; o__Oligoflexales; f__uncultured; g__uncultured; s__uncultured_bacterium	0	0	0	0	0	0	0	0	0	0	0	0	4	0	0	0
d__Bacteria; p__Calditrichota; c__Calditrichia; o__Calditrichales; f__Calditrichaceae; g__Caldithrix; s__uncultured_bacterium	0	0	0	0	0	0	0	0	1	0	0	0	0	0	0	0
d__Bacteria; p__Campilobacterota; c__Campylobacteria; o__Campylobacterales; f__Arcobacteraceae; g__Malaciobacter; s__Malaciobacter_marinus	0	0	0	0	3	0	0	0	0	0	0	0	0	0	8	0
d__Bacteria; p__Campilobacterota; c__Campylobacteria; o__Campylobacterales; f__Sulfurimonadaceae; g__Sulfurimonas; s__bacterium_enrichment	0	0	0	0	0	0	0	0	0	544	33	297	0	3	0	22
d__Bacteria; p__Campilobacterota; c__Campylobacteria; o__Campylobacterales; f__Sulfurimonadaceae; g__Sulfurimonas; s__uncultured_deep-sea	0	0	0	0	0	0	0	0	0	0	0	7	0	0	0	0
d__Bacteria; p__Campilobacterota; c__Campylobacteria; o__Campylobacterales; f__Sulfurovaceae; g__Sulfurovum	0	0	0	0	0	0	0	0	0	15	14	2327	7	0	0	166
d__Bacteria; p__Chloroflexi; c__Anaerolineae; o__Ardenticatenales; f__uncultured; g__uncultured; s__uncultured_bacterium	0	0	0	18	0	16	0	0	0	0	0	0	0	0	0	4
d__Bacteria; p__Chloroflexi; c__Anaerolineae; o__Ardenticatenales; f__uncultured; g__uncultured; s__uncultured_Chloroflexi	0	0	0	0	0	0	0	0	0	0	0	0	0	0	0	2
d__Bacteria; p__Chloroflexi; c__Anaerolineae; o__Caldilineales; f__Caldilineaceae; g__uncultured; s__uncultured_bacterium	4	0	0	57	0	29	0	0	0	0	0	0	0	0	0	5
d__Bacteria; p__Chloroflexi; c__Anaerolineae; o__SBR1031; f__SBR1031; g__SBR1031; s__uncultured_microorganism	0	0	0	0	0	0	0	1	0	0	0	0	0	0	0	0
d__Bacteria; p__Chloroflexi; c__Dehalococcoidia; o__SAR202_clade; f__SAR202_clade; g__SAR202_clade	0	0	0	0	0	0	0	0	0	4	0	0	0	0	0	0
d__Bacteria; p__Chloroflexi; c__Dehalococcoidia; o__SAR202_clade; f__SAR202_clade; g__SAR202_clade; s__marine_metagenome	0	0	0	0	0	0	0	0	0	0	0	0	0	4	0	0
d__Bacteria; p__Chloroflexi; c__Dehalococcoidia; o__SAR202_clade; f__SAR202_clade; g__SAR202_clade; s__metagenome	0	0	0	0	0	0	0	0	0	0	0	0	38	29	6	5
d__Bacteria; p__Chloroflexi; c__KD4-96; o__KD4-96; f__KD4-96; g__KD4-96; s__uncultured_Gram-positive	0	0	0	0	0	0	0	4	0	0	0	0	0	0	0	0
d__Bacteria; p__Cyanobacteria; c__Cyanobacteriia; o__Cyanobacteriales; f__Xenococcaceae; g__Chroococcidiopsis_PCC-6712	0	0	0	0	0	12	0	0	0	0	0	0	0	0	0	4
d__Bacteria; p__Cyanobacteria; c__Cyanobacteriia; o__Phormidesmiales; f__Phormidesmiaceae; g__Phormidesmis_ANT.LACV5.1; s__Schizotrichaceae_cyanobacterium	0	0	0	0	0	0	0	0	0	0	0	0	0	0	0	1
d__Bacteria; p__Cyanobacteria; c__Cyanobacteriia; o__Synechococcales; f__Cyanobiaceae; g__Cyanobium_PCC-6307	0	0	0	0	0	0	0	0	0	0	0	0	208	192	49	26
d__Bacteria; p__Cyanobacteria; c__Cyanobacteriia; o__Synechococcales; f__Cyanobiaceae; g__Prochlorococcus_MIT9313	0	0	0	0	0	0	0	0	0	0	0	0	295	206	58	18
d__Bacteria; p__Cyanobacteria; c__Cyanobacteriia; o__Synechococcales; f__Cyanobiaceae; g__Prochlorococcus_MIT9313; s__Prochlorococcus_marinus	0	0	0	0	0	0	0	0	0	5	8	17	1406	1132	256	112
d__Bacteria; p__Cyanobacteria; c__Cyanobacteriia; o__Synechococcales; f__Cyanobiaceae; g__Synechococcus_CC9902	0	0	0	3	0	0	0	0	0	12	8	0	2468	1836	737	292
d__Bacteria; p__Cyanobacteria; c__Cyanobacteriia; o__Synechococcales; f__Synechococcales_Incertae_Sedis; g__Schizothrix_LEGE_07164	0	0	0	0	0	3	0	0	0	0	0	0	0	0	0	0
d__Bacteria; p__Cyanobacteria; c__Cyanobacteriia; o__Synechococcales; f__Synechococcales_Incertae_Sedis; g__Schizothrix_LEGE_07164; s__uncultured_cyanobacterium	0	0	0	0	0	0	0	0	0	0	0	0	0	0	0	2
d__Bacteria; p__Dadabacteria; c__Dadabacteriia; o__Dadabacteriales; f__Dadabacteriales; g__Dadabacteriales; s__metagenome	0	0	0	0	0	0	0	0	0	0	0	0	16	11	6	4
d__Bacteria; p__Deinococcota; c__Deinococci; o__Deinococcales; f__Trueperaceae; g__Truepera; s__uncultured_bacterium	0	0	0	0	0	64	0	0	0	0	0	0	0	0	0	8
d__Bacteria; p__Desulfobacterota	0	0	0	0	0	0	0	0	0	0	0	0	0	0	0	1
d__Bacteria; p__Desulfobacterota; c__Desulfobacteria; o__Desulfatiglandales; f__Desulfatiglandaceae; g__Desulfatiglans	0	0	0	0	0	0	0	10	0	0	11	0	0	0	0	1
d__Bacteria; p__Desulfobacterota; c__Desulfobacteria; o__Desulfatiglandales; f__Desulfatiglandaceae; g__Desulfatiglans; s__uncultured_bacterium	0	0	0	0	0	0	0	0	0	2	0	0	0	0	0	0
d__Bacteria; p__Desulfobacterota; c__Desulfobacteria; o__Desulfobacterales; f__Desulfosarcinaceae	0	0	0	0	0	0	0	0	0	0	11	0	0	0	0	0
d__Bacteria; p__Desulfobacterota; c__Desulfobacteria; o__Desulfobacterales; f__Desulfosarcinaceae; g__Desulfatirhabdium	0	0	0	0	0	0	0	0	0	0	0	0	0	0	0	5
d__Bacteria; p__Desulfobacterota; c__Desulfobacteria; o__Desulfobacterales; f__Desulfosarcinaceae; g__Desulfosarcina	0	0	0	0	0	0	0	0	11	0	0	0	0	0	0	3
d__Bacteria; p__Desulfobacterota; c__Desulfobacteria; o__Desulfobacterales; f__Desulfosarcinaceae; g__LCP-80; s__uncultured_delta	0	0	0	0	0	0	0	32	0	15	7	58	0	0	0	0
d__Bacteria; p__Desulfobacterota; c__Desulfobacteria; o__Desulfobacterales; f__Desulfosarcinaceae; g__Sva0081_sediment_group	0	0	0	0	0	0	0	122	17	0	27	0	0	0	0	9
d__Bacteria; p__Desulfobacterota; c__Desulfobacteria; o__Desulfobacterales; f__Desulfosarcinaceae; g__Sva0081_sediment_group; s__uncultured_delta	0	0	0	0	0	0	0	0	31	0	0	0	0	0	0	0
d__Bacteria; p__Desulfobacterota; c__Desulfobacteria; o__Desulfobacterales; f__Desulfosarcinaceae; g__uncultured	0	0	0	0	0	0	0	0	13	0	0	0	0	0	0	0
d__Bacteria; p__Desulfobacterota; c__Desulfobulbia; o__Desulfobulbales; f__Desulfobulbaceae; g__uncultured	0	0	0	0	0	0	0	0	0	0	0	4	0	0	0	0
d__Bacteria; p__Desulfobacterota; c__Desulfobulbia; o__Desulfobulbales; f__Desulfobulbaceae; g__uncultured; s__uncultured_Aminicenantes	0	0	0	0	0	0	0	0	0	0	7	0	0	0	0	0
d__Bacteria; p__Desulfobacterota; c__Desulfobulbia; o__Desulfobulbales; f__Desulfobulbaceae; g__uncultured; s__uncultured_bacterium	0	0	0	0	0	0	0	0	9	10	36	9	0	0	0	5
d__Bacteria; p__Desulfobacterota; c__Desulfobulbia; o__Desulfobulbales; f__Desulfobulbaceae; g__uncultured; s__uncultured_delta	0	0	0	0	0	0	0	0	0	0	0	0	0	0	0	2
d__Bacteria; p__Desulfobacterota; c__Desulfobulbia; o__Desulfobulbales; f__Desulfobulbaceae; g__uncultured; s__uncultured_Desulfobulbaceae	0	0	0	0	0	0	0	0	0	0	0	0	0	0	0	1
d__Bacteria; p__Desulfobacterota; c__Desulfobulbia; o__Desulfobulbales; f__Desulfobulbaceae; g__uncultured; s__uncultured_marine	0	0	0	0	0	0	0	0	11	0	0	0	0	0	0	0
d__Bacteria; p__Desulfobacterota; c__Desulfobulbia; o__Desulfobulbales; f__Desulfocapsaceae	0	0	0	0	0	0	0	0	5	7	0	5	0	0	0	0
d__Bacteria; p__Desulfobacterota; c__Desulfobulbia; o__Desulfobulbales; f__Desulfocapsaceae; g__Desulforhopalus	0	0	0	0	0	0	0	0	0	0	0	0	0	0	0	1
d__Bacteria; p__Desulfobacterota; c__Desulfobulbia; o__Desulfobulbales; f__Desulfocapsaceae; g__SEEP-SRB4	0	0	0	0	0	0	0	0	0	0	0	4	0	0	0	0
d__Bacteria; p__Desulfobacterota; c__Desulfobulbia; o__Desulfobulbales; f__Desulfocapsaceae; g__uncultured	0	0	0	0	0	0	0	0	0	17	16	0	0	2	0	0
d__Bacteria; p__Desulfobacterota; c__Desulfobulbia; o__Desulfobulbales; f__Desulfocapsaceae; g__uncultured; s__uncultured_delta	0	0	0	0	0	0	0	19	27	16	0	74	0	0	0	21
d__Bacteria; p__Desulfobacterota; c__Desulfobulbia; o__Desulfobulbales; f__Desulfurivibrionaceae; g__Desulfurivibrio; s__uncultured_delta	0	0	0	0	0	0	0	7	6	0	4	5	0	0	0	0
d__Bacteria; p__Desulfobacterota; c__Desulfobulbia; o__Desulfobulbales; f__Desulfurivibrionaceae; g__MSBL7	0	0	0	0	0	0	0	0	0	0	0	0	0	0	0	2
d__Bacteria; p__Desulfobacterota; c__Desulfovibrionia; o__Desulfovibrionales; f__Desulfovibrionaceae; g__Desulfovibrio	0	0	0	0	0	0	0	0	0	0	0	0	0	0	0	1
d__Bacteria; p__Desulfobacterota; c__Desulfovibrionia; o__Desulfovibrionales; f__Desulfovibrionaceae; g__Desulfovibrio; s__Desulfovibrio_caledoniensis	3	0	0	7	9	0	0	0	0	0	0	0	7	0	13	12
d__Bacteria; p__Desulfobacterota; c__Desulfovibrionia; o__Desulfovibrionales; f__Desulfovibrionaceae; g__Desulfovibrio; s__Desulfovibrio_hontreensis	0	0	0	0	0	0	0	0	0	0	0	14	0	0	0	0
d__Bacteria; p__Desulfobacterota; c__Desulfuromonadia; o__Desulfuromonadia; f__Geopsychrobacteraceae	0	0	0	0	0	0	0	0	0	0	0	29	0	0	0	6
d__Bacteria; p__Desulfobacterota; c__Desulfuromonadia; o__Desulfuromonadia; f__Geopsychrobacteraceae; g__Desulfuromusa; s__uncultured_bacterium	0	0	0	0	0	0	0	0	0	0	0	22	0	0	0	0
d__Bacteria; p__Desulfobacterota; c__Desulfuromonadia; o__Desulfuromonadia; f__Geopsychrobacteraceae; g__Geopsychrobacter	0	0	0	0	0	0	0	0	0	0	0	7	0	0	0	0
d__Bacteria; p__Desulfobacterota; c__Desulfuromonadia; o__Desulfuromonadia; f__Geothermobacteraceae; g__Geothermobacter; s__uncultured_Pelobacter	0	0	0	0	0	0	0	6	0	0	0	0	0	0	0	0
d__Bacteria; p__Desulfobacterota; c__Desulfuromonadia; o__PB19; f__PB19; g__PB19; s__uncultured_marine	0	0	0	0	0	0	0	0	0	0	0	0	8	7	2	0
d__Bacteria; p__Desulfobacterota; c__Desulfuromonadia; o__Sva1033; f__Sva1033; g__Sva1033	0	0	0	0	0	0	0	0	0	0	2	0	0	0	0	0
d__Bacteria; p__Desulfobacterota; c__Desulfuromonadia; o__Sva1033; f__Sva1033; g__Sva1033; s__uncultured_Desulfuromonadaceae	0	0	0	0	0	0	0	0	0	0	0	0	0	0	0	2
d__Bacteria; p__Desulfobacterota; c__Syntrophobacteria; o__Syntrophobacterales; f__uncultured; g__uncultured	0	0	0	0	0	0	0	0	0	0	0	0	0	0	0	2
d__Bacteria; p__Desulfobacterota; c__Syntrophobacteria; o__Syntrophobacterales; f__uncultured; g__uncultured; s__uncultured_delta	0	0	0	0	0	0	0	30	10	5	10	15	0	0	0	8
d__Bacteria; p__Firmicutes; c__Bacilli	0	0	0	0	0	0	0	0	4	0	0	0	0	0	0	0
d__Bacteria; p__Firmicutes; c__Bacilli; o__Bacillales	0	0	0	0	0	0	0	0	0	0	0	0	0	0	0	6
d__Bacteria; p__Firmicutes; c__Bacilli; o__Bacillales; f__Bacillaceae; g__Bacillus	0	61	128	8	0	0	0	0	5	0	0	0	0	0	0	0
d__Bacteria; p__Firmicutes; c__Bacilli; o__Bacillales; f__Bacillaceae; g__Bacillus; s__Bacillus_horikoshii	0	0	0	0	0	0	0	0	0	0	0	0	0	0	0	22
d__Bacteria; p__Firmicutes; c__Bacilli; o__Bacillales; f__Planococcaceae	0	4	0	0	9	0	0	3	6	5	30	0	0	0	0	87
d__Bacteria; p__Firmicutes; c__Bacilli; o__Entomoplasmatales; f__Entomoplasmatales_Incertae_Sedis; g__Candidatus_Hepatoplasma; s__uncultured_Candidatus	0	0	0	0	607	0	0	0	0	0	0	0	0	0	0	0
d__Bacteria; p__Firmicutes; c__Bacilli; o__Haloplasmatales; f__Haloplasmataceae; g__Haloplasma	0	0	0	0	0	0	0	0	0	0	0	1	0	0	0	0
d__Bacteria; p__Firmicutes; c__Bacilli; o__Lactobacillales; f__Carnobacteriaceae; g__Desemzia; s__Desemzia_incerta	0	0	0	0	0	0	0	0	0	0	0	0	0	0	0	1
d__Bacteria; p__Firmicutes; c__Bacilli; o__Lactobacillales; f__Carnobacteriaceae; g__Granulicatella	0	0	0	0	0	0	0	0	0	0	0	0	0	9	0	0
d__Bacteria; p__Firmicutes; c__Bacilli; o__Lactobacillales; f__Enterococcaceae; g__Enterococcus	22	1559	1556	121	48	11	0	0	8	0	0	0	3	0	5	35
d__Bacteria; p__Firmicutes; c__Bacilli; o__Lactobacillales; f__Lactobacillaceae; g__Lactobacillus	0	0	0	0	1	0	0	0	0	0	0	0	0	0	0	0
d__Bacteria; p__Firmicutes; c__Bacilli; o__Lactobacillales; f__Streptococcaceae; g__Streptococcus	0	0	0	0	2	0	0	0	0	0	0	1	0	213	0	1
d__Bacteria; p__Firmicutes; c__Bacilli; o__Staphylococcales; f__Gemellaceae; g__Gemella	0	0	0	0	0	0	0	0	0	0	1	0	0	8	0	0
d__Bacteria; p__Firmicutes; c__Bacilli; o__Staphylococcales; f__Staphylococcaceae; g__Staphylococcus	108	102	184	193	783	53	0	18	8	0	6	6	122	129	322	148
d__Bacteria; p__Firmicutes; c__Clostridia; o__Clostridia; f__Hungateiclostridiaceae; g__uncultured; s__uncultured_bacterium	0	0	0	0	0	0	0	0	0	0	0	5	0	0	0	0
d__Bacteria; p__Firmicutes; c__Clostridia; o__Clostridia_vadinBB60_group; f__Clostridia_vadinBB60_group; g__Clostridia_vadinBB60_group; s__uncultured_bacterium	0	0	0	0	0	0	0	0	0	0	0	2	0	0	0	0
d__Bacteria; p__Firmicutes; c__Clostridia; o__Clostridiales; f__Clostridiaceae; g__Clostridium_sensu_stricto_1; s__uncultured_bacterium	0	0	0	0	3	0	0	0	0	0	0	0	0	0	0	0
d__Bacteria; p__Firmicutes; c__Clostridia; o__Clostridiales; f__Clostridiaceae; g__Clostridium_sensu_stricto_18; s__Clostridium_oceanicum	0	0	0	0	1	0	0	0	0	0	0	0	0	0	0	0
d__Bacteria; p__Firmicutes; c__Clostridia; o__Clostridiales; f__Clostridiaceae; g__Proteiniclasticum; s__Clostridium_sp.	0	0	0	0	0	0	0	0	0	0	0	18	0	0	0	0
d__Bacteria; p__Firmicutes; c__Clostridia; o__Lachnospirales	0	0	0	0	0	0	0	0	0	0	0	77	0	0	0	6
d__Bacteria; p__Firmicutes; c__Clostridia; o__Lachnospirales; f__Defluviitaleaceae; g__Defluviitaleaceae_UCG-011; s__Clostridia_bacterium	0	0	0	0	0	0	0	0	0	0	0	6	0	0	0	0
d__Bacteria; p__Firmicutes; c__Clostridia; o__Lachnospirales; f__Lachnospiraceae	0	0	0	0	0	0	0	0	0	0	0	9	0	0	0	0
d__Bacteria; p__Firmicutes; c__Clostridia; o__Peptostreptococcales-Tissierellales; f__Anaerovoracaceae; g__[Eubacterium]_brachy_group; s__[Eubacterium]_brachy	0	0	0	0	0	0	0	0	0	0	0	0	0	2	0	0
d__Bacteria; p__Firmicutes; c__Clostridia; o__Peptostreptococcales-Tissierellales; f__GoM-GC232-4463-Bac1; g__GoM-GC232-4463-Bac1; s__uncultured_bacterium	0	0	0	0	0	0	0	0	0	0	0	9	0	0	0	0
d__Bacteria; p__Firmicutes; c__Clostridia; o__Peptostreptococcales-Tissierellales; f__Peptostreptococcaceae; g__Romboutsia	0	0	0	0	4	0	0	0	0	0	0	0	0	0	0	0
d__Bacteria; p__Firmicutes; c__Negativicutes; o__Veillonellales-Selenomonadales; f__Veillonellaceae; g__Veillonella	0	0	0	0	0	0	0	0	0	0	0	0	0	10	0	0
d__Bacteria; p__Fusobacteriota; c__Fusobacteriia; o__Fusobacteriales; f__Fusobacteriaceae; g__Fusobacterium	0	0	0	0	0	0	0	0	0	0	0	0	0	5	0	0
d__Bacteria; p__Gemmatimonadota; c__PAUC43f_marine_benthic_group; o__PAUC43f_marine_benthic_group; f__PAUC43f_marine_benthic_group; g__PAUC43f_marine_benthic_group	0	0	0	0	0	0	0	0	12	0	0	0	0	0	0	0
d__Bacteria; p__Gemmatimonadota; c__PAUC43f_marine_benthic_group; o__PAUC43f_marine_benthic_group; f__PAUC43f_marine_benthic_group; g__PAUC43f_marine_benthic_group; s__uncultured_actinobacterium	0	0	0	0	0	0	0	13	0	0	0	0	0	0	0	0
d__Bacteria; p__Hydrogenedentes; c__Hydrogenedentia; o__Hydrogenedentiales; f__Hydrogenedensaceae; g__Hydrogenedensaceae; s__uncultured_organism	0	0	0	0	0	0	0	0	0	0	0	2	0	0	0	0
d__Bacteria; p__Latescibacterota; c__Latescibacteria; o__Latescibacterales; f__Latescibacteraceae; g__Latescibacteraceae; s__uncultured_bacterium	0	0	0	0	0	0	0	2	0	0	0	0	0	0	0	0
d__Bacteria; p__Latescibacterota; c__Latescibacterota; o__Latescibacterota; f__Latescibacterota; g__Latescibacterota; s__uncultured_bacterium	0	0	0	0	0	0	0	0	11	0	0	1	0	0	0	0
d__Bacteria; p__Latescibacterota; c__Latescibacterota; o__Latescibacterota; f__Latescibacterota; g__Latescibacterota; s__uncultured_Gemmatimonadetes	0	0	0	0	0	0	0	0	2	0	0	0	0	0	0	0
d__Bacteria; p__Latescibacterota; c__Latescibacterota; o__Latescibacterota; f__Latescibacterota; g__Latescibacterota; s__uncultured_Latescibacteria	0	0	0	0	0	0	0	3	0	0	0	0	0	0	0	0
d__Bacteria; p__Latescibacterota; c__Latescibacterota; o__Latescibacterota; f__Latescibacterota; g__Latescibacterota; s__unidentified_bacterium	0	0	0	0	0	0	0	0	0	0	0	0	0	0	0	1
d__Bacteria; p__Margulisbacteria; c__Margulisbacteria; o__Margulisbacteria; f__Margulisbacteria; g__Margulisbacteria; s__uncultured_bacterium	0	0	0	0	0	0	0	0	0	0	0	0	6	7	0	0
d__Bacteria; p__Margulisbacteria; c__Margulisbacteria; o__Margulisbacteria; f__Margulisbacteria; g__Margulisbacteria; s__uncultured_marine	0	0	0	0	0	0	0	0	0	0	0	0	0	3	0	0
d__Bacteria; p__Marinimicrobia_(SAR406_clade); c__Marinimicrobia_(SAR406_clade); o__Marinimicrobia_(SAR406_clade); f__Marinimicrobia_(SAR406_clade); g__Marinimicrobia_(SAR406_clade)	0	0	0	0	0	0	0	0	0	0	0	0	34	50	0	0
d__Bacteria; p__Marinimicrobia_(SAR406_clade); c__Marinimicrobia_(SAR406_clade); o__Marinimicrobia_(SAR406_clade); f__Marinimicrobia_(SAR406_clade); g__Marinimicrobia_(SAR406_clade); s__marine_metagenome	0	0	0	0	0	0	0	0	0	0	1	0	253	297	23	12
d__Bacteria; p__Marinimicrobia_(SAR406_clade); c__Marinimicrobia_(SAR406_clade); o__Marinimicrobia_(SAR406_clade); f__Marinimicrobia_(SAR406_clade); g__Marinimicrobia_(SAR406_clade); s__metagenome	0	0	0	0	0	0	0	0	0	0	0	0	30	43	7	1
d__Bacteria; p__Marinimicrobia_(SAR406_clade); c__Marinimicrobia_(SAR406_clade); o__Marinimicrobia_(SAR406_clade); f__Marinimicrobia_(SAR406_clade); g__Marinimicrobia_(SAR406_clade); s__uncultured_bacterium	0	0	0	0	0	0	0	0	1	0	0	0	3	2	5	6
d__Bacteria; p__Marinimicrobia_(SAR406_clade); c__Marinimicrobia_(SAR406_clade); o__Marinimicrobia_(SAR406_clade); f__Marinimicrobia_(SAR406_clade); g__Marinimicrobia_(SAR406_clade); s__uncultured_Fibrobacteres/Acidobacteria	0	0	0	0	0	0	0	0	0	0	0	0	13	17	0	0
d__Bacteria; p__Marinimicrobia_(SAR406_clade); c__Marinimicrobia_(SAR406_clade); o__Marinimicrobia_(SAR406_clade); f__Marinimicrobia_(SAR406_clade); g__Marinimicrobia_(SAR406_clade); s__uncultured_marine	0	0	0	0	0	0	0	0	0	0	0	0	29	24	0	0
d__Bacteria; p__Marinimicrobia_(SAR406_clade); c__Marinimicrobia_(SAR406_clade); o__Marinimicrobia_(SAR406_clade); f__Marinimicrobia_(SAR406_clade); g__Marinimicrobia_(SAR406_clade); s__unidentified_marine	0	0	0	0	0	0	0	0	0	0	0	0	26	46	9	0
d__Bacteria; p__MBNT15; c__MBNT15; o__MBNT15; f__MBNT15; g__MBNT15; s__uncultured_bacterium	0	0	0	0	0	0	0	0	0	0	8	0	0	0	0	0
d__Bacteria; p__Myxococcota; c__Myxococcia; o__Myxococcales; f__Myxococcaceae; g__P3OB-42; s__uncultured_bacterium	0	0	0	0	0	0	0	0	0	0	0	0	0	2	0	0
d__Bacteria; p__Myxococcota; c__Polyangia; o__Haliangiales; f__Haliangiaceae; g__Haliangium; s__uncultured_deep-sea	0	0	0	10	0	0	0	0	0	0	0	0	0	0	0	0
d__Bacteria; p__Myxococcota; c__Polyangia; o__Polyangiales; f__BIrii41; g__BIrii41; s__uncultured_bacterium	5	0	0	0	0	0	0	0	0	0	0	0	0	0	0	0
d__Bacteria; p__Myxococcota; c__Polyangia; o__Polyangiales; f__Sandaracinaceae; g__uncultured	7	0	0	0	0	0	0	15	0	1	0	0	0	0	0	7
d__Bacteria; p__Myxococcota; c__Polyangia; o__Polyangiales; f__Sandaracinaceae; g__uncultured; s__uncultured_delta	5	0	0	0	0	0	0	0	13	0	0	0	0	0	0	0
d__Bacteria; p__Myxococcota; c__Polyangia; o__Polyangiales; f__Sandaracinaceae; g__uncultured; s__uncultured_Sorangiineae	0	0	0	0	0	0	0	0	0	0	1	0	0	0	0	0
d__Bacteria; p__NB1-j; c__NB1-j; o__NB1-j; f__NB1-j; g__NB1-j	7	0	0	0	0	0	0	0	0	1	0	0	0	0	0	0
d__Bacteria; p__NB1-j; c__NB1-j; o__NB1-j; f__NB1-j; g__NB1-j; s__uncultured_bacterium	0	0	0	1	0	0	0	0	0	0	0	0	0	0	0	0
d__Bacteria; p__NB1-j; c__NB1-j; o__NB1-j; f__NB1-j; g__NB1-j; s__uncultured_prokaryote	0	0	0	6	0	0	0	0	0	0	0	0	0	0	0	0
d__Bacteria; p__Nitrospirota; c__4-29-1; o__4-29-1; f__4-29-1; g__4-29-1; s__uncultured_bacterium	0	0	0	0	0	0	0	4	0	0	0	2	0	0	0	0
d__Bacteria; p__Nitrospirota; c__Nitrospiria; o__Nitrospirales; f__Nitrospiraceae; g__Nitrospira; s__uncultured_Cytophaga	0	0	0	0	0	0	0	9	0	0	0	0	0	0	0	0
d__Bacteria; p__Patescibacteria; c__Gracilibacteria; o__JGI_0000069-P22; f__JGI_0000069-P22; g__JGI_0000069-P22	0	0	0	0	0	0	0	0	0	0	0	0	0	0	0	2
d__Bacteria; p__Planctomycetota; c__OM190; o__OM190; f__OM190; g__OM190; s__marine_metagenome	0	0	0	0	0	0	0	0	0	0	0	0	1	5	0	1
d__Bacteria; p__Planctomycetota; c__Phycisphaerae; o__MSBL9; f__4572-13; g__4572-13; s__uncultured_bacterium	0	0	0	0	0	0	0	0	0	0	1	0	0	0	0	1
d__Bacteria; p__Planctomycetota; c__Phycisphaerae; o__MSBL9; f__SG8-4; g__SG8-4; s__uncultured_organism	0	0	0	0	0	0	0	2	0	0	0	0	0	0	0	0
d__Bacteria; p__Planctomycetota; c__Phycisphaerae; o__Phycisphaerales; f__Phycisphaeraceae; g__CL500-3; s__uncultured_marine	0	0	0	0	0	0	0	0	0	0	0	0	10	0	0	0
d__Bacteria; p__Planctomycetota; c__Phycisphaerae; o__Phycisphaerales; f__Phycisphaeraceae; g__CL500-3; s__uncultured_Phycisphaeraceae	0	0	0	0	0	0	0	0	0	0	0	0	1	0	0	0
d__Bacteria; p__Planctomycetota; c__Phycisphaerae; o__Phycisphaerales; f__Phycisphaeraceae; g__Urania-1B-19_marine_sediment_group	0	0	0	0	0	0	0	0	0	0	0	0	1	0	0	0
d__Bacteria; p__Planctomycetota; c__Phycisphaerae; o__Phycisphaerales; f__Phycisphaeraceae; g__Urania-1B-19_marine_sediment_group; s__uncultured_bacterium	0	0	0	0	0	0	0	0	0	0	0	0	8	6	0	0
d__Bacteria; p__Planctomycetota; c__Phycisphaerae; o__Phycisphaerales; f__Phycisphaeraceae; g__Urania-1B-19_marine_sediment_group; s__uncultured_organism	0	0	0	0	0	0	0	0	2	0	0	0	0	0	0	0
d__Bacteria; p__Planctomycetota; c__Pla3_lineage; o__Pla3_lineage; f__Pla3_lineage; g__Pla3_lineage; s__uncultured_Planctomycetaceae	0	0	0	0	0	0	0	0	0	0	0	0	0	4	0	0
d__Bacteria; p__Planctomycetota; c__Planctomycetes; o__Pirellulales; f__Pirellulaceae	0	0	0	0	0	0	0	47	0	0	0	0	0	0	0	0
d__Bacteria; p__Planctomycetota; c__Planctomycetes; o__Pirellulales; f__Pirellulaceae; g__Blastopirellula	25	0	0	0	36	0	0	17	0	0	0	0	0	0	0	0
d__Bacteria; p__Planctomycetota; c__Planctomycetes; o__Pirellulales; f__Pirellulaceae; g__Blastopirellula; s__uncultured_bacterium	96	0	6	83	367	24	0	7	0	0	0	0	0	0	0	0
d__Bacteria; p__Planctomycetota; c__Planctomycetes; o__Pirellulales; f__Pirellulaceae; g__Blastopirellula; s__uncultured_marine	0	0	0	0	23	0	0	0	0	0	0	0	0	0	0	0
d__Bacteria; p__Planctomycetota; c__Planctomycetes; o__Pirellulales; f__Pirellulaceae; g__Blastopirellula; s__uncultured_planctomycete	15	0	0	10	81	0	0	0	0	0	0	0	0	0	0	4
d__Bacteria; p__Planctomycetota; c__Planctomycetes; o__Pirellulales; f__Pirellulaceae; g__Pir4_lineage	0	0	0	0	0	0	0	0	2	0	0	0	0	0	0	0
d__Bacteria; p__Planctomycetota; c__Planctomycetes; o__Pirellulales; f__Pirellulaceae; g__Pir4_lineage; s__uncultured_bacterium	0	0	0	0	0	0	0	0	2	0	0	0	0	0	0	1
d__Bacteria; p__Planctomycetota; c__Planctomycetes; o__Pirellulales; f__Pirellulaceae; g__Pirellula	0	0	0	0	10	0	0	0	0	0	0	0	0	0	0	0
d__Bacteria; p__Planctomycetota; c__Planctomycetes; o__Pirellulales; f__Pirellulaceae; g__Pirellula; s__uncultured_Planctomycetales	0	0	0	7	28	0	0	0	0	0	0	0	0	0	0	1
d__Bacteria; p__Planctomycetota; c__Planctomycetes; o__Pirellulales; f__Pirellulaceae; g__Rhodopirellula	0	0	0	0	0	0	0	19	0	0	0	0	0	0	0	1
d__Bacteria; p__Planctomycetota; c__Planctomycetes; o__Pirellulales; f__Pirellulaceae; g__Rhodopirellula; s__uncultured_hydrocarbon	0	0	0	0	0	0	0	14	7	0	0	0	0	0	0	0
d__Bacteria; p__Planctomycetota; c__Planctomycetes; o__Pirellulales; f__Pirellulaceae; g__Rhodopirellula; s__uncultured_planctomycete	0	0	0	12	64	13	0	0	0	0	0	0	0	0	0	0
d__Bacteria; p__Planctomycetota; c__Planctomycetes; o__Pirellulales; f__Pirellulaceae; g__Rubripirellula	0	0	0	0	0	0	0	0	16	0	0	0	0	0	0	0
d__Bacteria; p__Planctomycetota; c__Planctomycetes; o__Pirellulales; f__Pirellulaceae; g__Rubripirellula; s__uncultured_bacterium	32	0	0	6	98	0	0	0	0	0	0	0	0	0	0	0
d__Bacteria; p__Planctomycetota; c__Planctomycetes; o__Pirellulales; f__Pirellulaceae; g__uncultured	0	0	0	0	0	0	0	10	0	0	0	0	0	0	0	0
d__Bacteria; p__Planctomycetota; c__Planctomycetes; o__Planctomycetales; f__Rubinisphaeraceae; g__Fuerstia; s__uncultured_bacterium	11	0	0	0	0	0	0	0	0	0	0	0	0	0	0	0
d__Bacteria; p__Planctomycetota; c__Planctomycetes; o__Planctomycetales; f__Rubinisphaeraceae; g__uncultured; s__uncultured_planctomycete	9	0	0	4	0	0	0	0	0	0	0	0	0	0	0	0
d__Bacteria; p__Proteobacteria	0	0	0	0	0	0	0	0	0	3	0	0	0	0	0	0
d__Bacteria; p__Proteobacteria; c__Alphaproteobacteria	100	0	0	3	0	83	0	0	0	0	0	0	14	22	43	18
d__Bacteria; p__Proteobacteria; c__Alphaproteobacteria; o__Alphaproteobacteria_Incertae_Sedis; f__Unknown_Family; g__Acuticoccus	0	0	0	0	0	0	0	0	0	0	0	0	0	0	0	2
d__Bacteria; p__Proteobacteria; c__Alphaproteobacteria; o__Alphaproteobacteria_Incertae_Sedis; f__Unknown_Family; g__uncultured; s__uncultured_Alphaproteobacteria	0	0	0	0	0	0	0	0	0	0	0	0	0	1	0	0
d__Bacteria; p__Proteobacteria; c__Alphaproteobacteria; o__AT-s3-44; f__AT-s3-44; g__AT-s3-44; s__uncultured_Alphaproteobacteria	0	0	0	0	0	0	0	0	1	0	0	0	0	0	0	0
d__Bacteria; p__Proteobacteria; c__Alphaproteobacteria; o__Caulobacterales; f__Caulobacteraceae; g__Brevundimonas; s__Brevundimonas_bullata	135	67	41	66	54	44	52	74	36	0	0	0	0	0	0	18
d__Bacteria; p__Proteobacteria; c__Alphaproteobacteria; o__Caulobacterales; f__Hyphomonadaceae	1542	0	151	97	8	473	1	0	0	0	0	0	0	0	0	108
d__Bacteria; p__Proteobacteria; c__Alphaproteobacteria; o__Caulobacterales; f__Hyphomonadaceae; g__Algimonas; s__uncultured_bacterium	192	0	24	0	0	0	0	0	0	0	0	0	0	0	0	0
d__Bacteria; p__Proteobacteria; c__Alphaproteobacteria; o__Caulobacterales; f__Hyphomonadaceae; g__Hellea	77	0	10	9	0	59	0	0	0	0	0	0	0	0	0	9
d__Bacteria; p__Proteobacteria; c__Alphaproteobacteria; o__Caulobacterales; f__Hyphomonadaceae; g__Hellea; s__uncultured_Alphaproteobacteria	77	0	13	13	0	51	0	0	0	0	0	0	0	0	0	29
d__Bacteria; p__Proteobacteria; c__Alphaproteobacteria; o__Caulobacterales; f__Hyphomonadaceae; g__Hirschia; s__Hirschia_baltica	568	0	46	0	0	3	0	0	0	0	0	0	0	0	0	11
d__Bacteria; p__Proteobacteria; c__Alphaproteobacteria; o__Caulobacterales; f__Hyphomonadaceae; g__Hyphomonas	0	0	0	0	0	0	5	23	6	0	0	0	0	0	0	1
d__Bacteria; p__Proteobacteria; c__Alphaproteobacteria; o__Caulobacterales; f__Hyphomonadaceae; g__Hyphomonas; s__Hyphomonas_sp.	0	0	0	0	0	0	0	0	0	3	5	5	0	0	0	2
d__Bacteria; p__Proteobacteria; c__Alphaproteobacteria; o__Caulobacterales; f__Hyphomonadaceae; g__Litorimonas	0	0	0	0	0	2	0	0	0	0	0	0	0	0	0	0
d__Bacteria; p__Proteobacteria; c__Alphaproteobacteria; o__Caulobacterales; f__Hyphomonadaceae; g__Maricaulis; s__Maricaulis_maris	0	0	0	0	0	0	0	0	3	0	0	0	0	0	0	0
d__Bacteria; p__Proteobacteria; c__Alphaproteobacteria; o__Caulobacterales; f__Hyphomonadaceae; g__Ponticaulis	46	0	5	0	0	0	0	0	0	0	0	0	0	0	0	0
d__Bacteria; p__Proteobacteria; c__Alphaproteobacteria; o__Caulobacterales; f__Hyphomonadaceae; g__Robiginitomaculum	0	0	0	10	0	25	0	0	0	4	0	0	0	0	0	13
d__Bacteria; p__Proteobacteria; c__Alphaproteobacteria; o__Caulobacterales; f__Hyphomonadaceae; g__Robiginitomaculum; s__uncultured_Alphaproteobacteria	27	0	0	0	0	18	0	0	0	0	0	0	0	0	0	0
d__Bacteria; p__Proteobacteria; c__Alphaproteobacteria; o__Caulobacterales; f__Hyphomonadaceae; g__uncultured	0	0	0	0	0	0	0	0	2	0	0	0	0	0	0	1
d__Bacteria; p__Proteobacteria; c__Alphaproteobacteria; o__Caulobacterales; f__Hyphomonadaceae; g__uncultured; s__uncultured_Alphaproteobacteria	155	0	16	4	0	3	0	0	0	0	0	0	6	9	0	0
d__Bacteria; p__Proteobacteria; c__Alphaproteobacteria; o__Caulobacterales; f__Hyphomonadaceae; g__uncultured; s__uncultured_bacterium	31	0	0	0	0	0	0	0	0	0	0	0	0	0	0	0
d__Bacteria; p__Proteobacteria; c__Alphaproteobacteria; o__Caulobacterales; f__Parvularculaceae; g__Parvularcula	35	0	0	0	0	0	0	0	0	0	0	0	0	0	0	6
d__Bacteria; p__Proteobacteria; c__Alphaproteobacteria; o__Defluviicoccales; f__Defluviicoccaceae; g__Defluviicoccus; s__uncultured_Alphaproteobacteria	0	0	0	0	0	0	0	2	0	0	0	0	0	0	0	0
d__Bacteria; p__Proteobacteria; c__Alphaproteobacteria; o__Defluviicoccales; f__uncultured; g__uncultured	0	0	0	0	0	0	0	0	0	0	0	0	55	42	17	0
d__Bacteria; p__Proteobacteria; c__Alphaproteobacteria; o__Defluviicoccales; f__uncultured; g__uncultured; s__marine_metagenome	0	0	0	0	0	0	0	0	0	0	0	0	0	1	0	0
d__Bacteria; p__Proteobacteria; c__Alphaproteobacteria; o__Defluviicoccales; f__uncultured; g__uncultured; s__unidentified_marine	0	0	0	0	0	0	0	0	0	0	0	0	54	54	0	11
d__Bacteria; p__Proteobacteria; c__Alphaproteobacteria; o__Holosporales; f__Holosporaceae; g__uncultured; s__uncultured_Alphaproteobacteria	0	0	0	0	2	0	0	0	0	0	0	0	0	0	0	0
d__Bacteria; p__Proteobacteria; c__Alphaproteobacteria; o__Kiloniellales; f__Kiloniellaceae; g__Kiloniella; s__Kiloniella_laminariae	0	0	0	0	0	0	0	0	0	5	0	0	0	0	0	0
d__Bacteria; p__Proteobacteria; c__Alphaproteobacteria; o__Kiloniellales; f__Kiloniellaceae; g__Pelagibius	0	0	0	0	0	0	0	14	0	0	0	0	0	0	0	0
d__Bacteria; p__Proteobacteria; c__Alphaproteobacteria; o__Kiloniellales; f__Kiloniellaceae; g__Pelagibius; s__uncultured_bacterium	0	0	0	0	0	0	0	0	8	0	0	0	0	0	0	0
d__Bacteria; p__Proteobacteria; c__Alphaproteobacteria; o__Kiloniellales; f__Kiloniellaceae; g__Pelagibius; s__uncultured_Rhodospirillaceae	0	0	0	0	0	0	0	0	0	0	0	8	0	0	0	0
d__Bacteria; p__Proteobacteria; c__Alphaproteobacteria; o__Kiloniellales; f__Kiloniellaceae; g__Tistlia	0	0	0	0	0	0	0	2	0	0	0	0	0	0	0	0
d__Bacteria; p__Proteobacteria; c__Alphaproteobacteria; o__Kiloniellales; f__Kiloniellaceae; g__uncultured	0	0	0	0	0	0	0	6	0	0	0	0	1	0	0	0
d__Bacteria; p__Proteobacteria; c__Alphaproteobacteria; o__Kiloniellales; f__Kiloniellaceae; g__uncultured; s__uncultured_Alphaproteobacteria	0	0	0	0	0	0	0	0	0	0	0	0	0	0	0	2
d__Bacteria; p__Proteobacteria; c__Alphaproteobacteria; o__Kiloniellales; f__Kiloniellaceae; g__uncultured; s__uncultured_beta	0	0	0	0	0	0	0	8	2	0	0	0	0	0	0	0
d__Bacteria; p__Proteobacteria; c__Alphaproteobacteria; o__Kiloniellales; f__Kiloniellaceae; g__uncultured; s__uncultured_Ochrobactrum	0	0	0	0	0	0	0	0	6	0	0	0	0	0	0	0
d__Bacteria; p__Proteobacteria; c__Alphaproteobacteria; o__Kiloniellales; f__Kiloniellaceae; g__uncultured; s__uncultured_Rhodospirillaceae	0	0	0	0	0	0	0	23	10	0	0	0	0	0	0	1
d__Bacteria; p__Proteobacteria; c__Alphaproteobacteria; o__Micavibrionales	0	0	0	0	0	0	0	0	1	0	0	0	0	0	0	0
d__Bacteria; p__Proteobacteria; c__Alphaproteobacteria; o__Micavibrionales; f__Micavibrionaceae; g__uncultured; s__uncultured_bacterium	5	0	0	0	0	0	0	0	0	0	0	0	0	0	0	1
d__Bacteria; p__Proteobacteria; c__Alphaproteobacteria; o__Parvibaculales; f__OCS116_clade; g__OCS116_clade	0	0	0	0	0	0	0	0	0	0	0	0	11	5	0	4
d__Bacteria; p__Proteobacteria; c__Alphaproteobacteria; o__Parvibaculales; f__Parvibaculaceae; g__uncultured; s__uncultured_Alphaproteobacteria	0	0	0	0	0	0	0	0	0	0	0	0	11	15	0	0
d__Bacteria; p__Proteobacteria; c__Alphaproteobacteria; o__Parvibaculales; f__PS1_clade; g__PS1_clade	0	0	0	0	0	0	0	5	0	0	0	0	67	93	2	5
d__Bacteria; p__Proteobacteria; c__Alphaproteobacteria; o__Parvibaculales; f__PS1_clade; g__PS1_clade; s__uncultured_bacterium	74	4	0	0	0	0	0	0	0	0	0	0	0	0	0	2
d__Bacteria; p__Proteobacteria; c__Alphaproteobacteria; o__Puniceispirillales; f__Puniceispirillales; g__Puniceispirillales; s__uncultured_Rhodospirillales	0	0	0	0	0	0	0	0	0	0	0	4	0	0	0	0
d__Bacteria; p__Proteobacteria; c__Alphaproteobacteria; o__Puniceispirillales; f__SAR116_clade	0	0	0	0	0	0	0	0	0	0	0	0	96	93	81	13
d__Bacteria; p__Proteobacteria; c__Alphaproteobacteria; o__Puniceispirillales; f__SAR116_clade; g__Candidatus_Puniceispirillum	0	0	0	0	0	0	0	0	0	0	0	0	0	0	0	5
d__Bacteria; p__Proteobacteria; c__Alphaproteobacteria; o__Puniceispirillales; f__SAR116_clade; g__Candidatus_Puniceispirillum; s__uncultured_bacterium	0	0	0	0	0	0	0	0	0	0	0	0	73	63	0	0
d__Bacteria; p__Proteobacteria; c__Alphaproteobacteria; o__Puniceispirillales; f__SAR116_clade; g__SAR116_clade	0	0	0	0	0	0	0	0	0	0	0	0	101	110	3	1
d__Bacteria; p__Proteobacteria; c__Alphaproteobacteria; o__Puniceispirillales; f__SAR116_clade; g__SAR116_clade; s__alpha_proteobacterium	0	0	0	0	0	0	0	0	0	2	0	0	322	313	63	19
d__Bacteria; p__Proteobacteria; c__Alphaproteobacteria; o__Puniceispirillales; f__SAR116_clade; g__SAR116_clade; s__marine_metagenome	0	0	0	0	0	0	0	0	0	0	0	0	23	16	0	0
d__Bacteria; p__Proteobacteria; c__Alphaproteobacteria; o__Puniceispirillales; f__SAR116_clade; g__SAR116_clade; s__uncultured_alpha	0	0	0	0	0	0	0	0	0	0	0	0	106	49	15	14
d__Bacteria; p__Proteobacteria; c__Alphaproteobacteria; o__Puniceispirillales; f__SAR116_clade; g__SAR116_clade; s__uncultured_bacterium	0	0	0	0	0	0	0	0	0	0	0	0	12	11	0	0
d__Bacteria; p__Proteobacteria; c__Alphaproteobacteria; o__Puniceispirillales; f__SAR116_clade; g__SAR116_clade; s__uncultured_Oceanibaculum	0	0	0	0	0	0	0	0	0	0	0	0	27	15	0	0
d__Bacteria; p__Proteobacteria; c__Alphaproteobacteria; o__Puniceispirillales; f__SAR116_clade; g__SAR116_clade; s__uncultured_Rhodospirillaceae	0	0	0	0	0	0	0	0	0	0	0	0	20	0	0	0
d__Bacteria; p__Proteobacteria; c__Alphaproteobacteria; o__Puniceispirillales; f__SAR116_clade; g__SAR116_clade; s__unidentified_marine	0	0	0	0	0	0	0	0	0	0	0	0	131	118	42	8
d__Bacteria; p__Proteobacteria; c__Alphaproteobacteria; o__Puniceispirillales; f__uncultured; g__uncultured; s__uncultured_Rhodospirillaceae	0	0	0	0	0	0	0	0	0	0	0	0	0	3	4	0
d__Bacteria; p__Proteobacteria; c__Alphaproteobacteria; o__Reyranellales; f__Reyranellaceae; g__Reyranella	0	0	0	0	0	0	0	0	0	0	0	0	0	0	0	3
d__Bacteria; p__Proteobacteria; c__Alphaproteobacteria; o__Rhizobiales	0	0	0	0	0	0	0	0	0	0	0	0	0	0	0	10
d__Bacteria; p__Proteobacteria; c__Alphaproteobacteria; o__Rhizobiales; f__Beijerinckiaceae; g__Bosea	0	0	0	0	0	0	0	0	0	0	0	0	0	0	0	29
d__Bacteria; p__Proteobacteria; c__Alphaproteobacteria; o__Rhizobiales; f__Devosiaceae; g__Devosia	0	0	0	0	0	0	0	0	60	0	2	3	0	0	0	0
d__Bacteria; p__Proteobacteria; c__Alphaproteobacteria; o__Rhizobiales; f__Hyphomicrobiaceae; g__Filomicrobium	0	0	0	0	0	0	0	0	3	0	0	0	0	0	0	17
d__Bacteria; p__Proteobacteria; c__Alphaproteobacteria; o__Rhizobiales; f__Hyphomicrobiaceae; g__Filomicrobium; s__uncultured_Alphaproteobacteria	136	14	25	14	35	5	0	0	0	7	0	0	8	6	0	0
d__Bacteria; p__Proteobacteria; c__Alphaproteobacteria; o__Rhizobiales; f__Hyphomicrobiaceae; g__Filomicrobium; s__uncultured_bacterium	0	0	0	0	0	0	0	0	0	0	0	1	0	0	0	0
d__Bacteria; p__Proteobacteria; c__Alphaproteobacteria; o__Rhizobiales; f__Hyphomicrobiaceae; g__Filomicrobium; s__uncultured_Rhizobiales	0	0	0	0	0	0	0	0	0	0	0	0	0	0	2	0
d__Bacteria; p__Proteobacteria; c__Alphaproteobacteria; o__Rhizobiales; f__Hyphomicrobiaceae; g__Pedomicrobium	0	0	0	0	1	0	0	0	0	0	0	0	0	0	0	0
d__Bacteria; p__Proteobacteria; c__Alphaproteobacteria; o__Rhizobiales; f__Hyphomicrobiaceae; g__uncultured; s__uncultured_bacterium	0	0	0	0	0	0	0	0	2	0	0	0	0	0	0	0
d__Bacteria; p__Proteobacteria; c__Alphaproteobacteria; o__Rhizobiales; f__Methyloligellaceae; g__Methyloceanibacter	0	0	0	0	0	0	0	0	0	2	0	0	0	0	0	3
d__Bacteria; p__Proteobacteria; c__Alphaproteobacteria; o__Rhizobiales; f__Methyloligellaceae; g__Methyloceanibacter; s__uncultured_bacterium	0	0	0	0	3	0	0	0	0	0	0	0	0	0	0	0
d__Bacteria; p__Proteobacteria; c__Alphaproteobacteria; o__Rhizobiales; f__Methyloligellaceae; g__uncultured; s__uncultured_bacterium	15	0	0	0	13	0	0	0	3	0	0	0	0	0	0	0
d__Bacteria; p__Proteobacteria; c__Alphaproteobacteria; o__Rhizobiales; f__Methyloligellaceae; g__uncultured; s__uncultured_Rhizobiales	11	0	0	0	0	0	0	0	0	0	0	0	0	0	0	0
d__Bacteria; p__Proteobacteria; c__Alphaproteobacteria; o__Rhizobiales; f__Rhizobiaceae	13	0	0	0	0	0	0	0	0	0	0	0	0	0	1	14
d__Bacteria; p__Proteobacteria; c__Alphaproteobacteria; o__Rhizobiales; f__Rhizobiaceae; g__Ahrensia; s__Ahrensia_kielensis	0	0	0	0	0	0	0	41	0	0	0	0	0	0	0	0
d__Bacteria; p__Proteobacteria; c__Alphaproteobacteria; o__Rhizobiales; f__Rhizobiaceae; g__Allorhizobium-Neorhizobium-Pararhizobium-Rhizobium	122	42	59	53	53	59	43	42	36	31	25	15	10	14	14	1863
d__Bacteria; p__Proteobacteria; c__Alphaproteobacteria; o__Rhizobiales; f__Rhizobiaceae; g__Aurantimonas	0	0	0	0	0	0	0	14	2	0	4	19	0	0	0	0
d__Bacteria; p__Proteobacteria; c__Alphaproteobacteria; o__Rhizobiales; f__Rhizobiaceae; g__Cohaesibacter; s__marine_metagenome	0	0	0	0	0	0	0	0	0	0	0	0	8	15	0	1
d__Bacteria; p__Proteobacteria; c__Alphaproteobacteria; o__Rhizobiales; f__Rhizobiaceae; g__Ensifer	0	0	0	0	0	0	0	0	0	0	0	0	0	0	0	4
d__Bacteria; p__Proteobacteria; c__Alphaproteobacteria; o__Rhizobiales; f__Rhizobiaceae; g__Hoeflea	0	0	2	0	0	0	40	114	80	27	30	44	0	0	0	11
d__Bacteria; p__Proteobacteria; c__Alphaproteobacteria; o__Rhizobiales; f__Rhizobiaceae; g__Phyllobacterium	0	0	0	0	0	0	0	0	0	0	0	0	0	0	0	22
d__Bacteria; p__Proteobacteria; c__Alphaproteobacteria; o__Rhizobiales; f__Rhizobiaceae; g__Pseudahrensia; s__uncultured_bacterium	0	5	9	3	0	0	0	0	0	0	0	0	0	0	0	0
d__Bacteria; p__Proteobacteria; c__Alphaproteobacteria; o__Rhizobiales; f__Rhizobiaceae; g__uncultured	13	0	4	0	0	0	0	0	2	0	0	0	0	0	0	0
d__Bacteria; p__Proteobacteria; c__Alphaproteobacteria; o__Rhizobiales; f__Rhizobiaceae; g__uncultured; s__uncultured_Alphaproteobacteria	0	0	0	0	0	0	0	0	0	0	0	0	0	0	0	2
d__Bacteria; p__Proteobacteria; c__Alphaproteobacteria; o__Rhizobiales; f__Rhizobiaceae; g__uncultured; s__uncultured_bacterium	8	0	0	0	0	0	0	0	0	0	0	0	0	0	0	0
d__Bacteria; p__Proteobacteria; c__Alphaproteobacteria; o__Rhizobiales; f__Rhizobiales_Incertae_Sedis; g__Anderseniella	0	0	5	0	0	0	0	0	0	0	0	0	0	0	0	1
d__Bacteria; p__Proteobacteria; c__Alphaproteobacteria; o__Rhizobiales; f__Rhizobiales_Incertae_Sedis; g__Anderseniella; s__uncultured_Alphaproteobacteria	19	0	0	0	0	0	0	9	9	5	0	0	0	0	0	0
d__Bacteria; p__Proteobacteria; c__Alphaproteobacteria; o__Rhizobiales; f__Stappiaceae; g__Labrenzia	46	3	3	0	0	0	3	0	5	0	0	2	0	0	0	8
d__Bacteria; p__Proteobacteria; c__Alphaproteobacteria; o__Rhodobacterales; f__Rhodobacteraceae	444	0	0	61	43	31	25	44	9	555	314	440	51	41	28	137
d__Bacteria; p__Proteobacteria; c__Alphaproteobacteria; o__Rhodobacterales; f__Rhodobacteraceae; g__Actibacterium	0	0	0	0	0	0	0	0	0	0	0	0	0	0	0	7
d__Bacteria; p__Proteobacteria; c__Alphaproteobacteria; o__Rhodobacterales; f__Rhodobacteraceae; g__Albirhodobacter	0	0	0	0	0	0	0	0	0	0	6	0	0	0	0	0
d__Bacteria; p__Proteobacteria; c__Alphaproteobacteria; o__Rhodobacterales; f__Rhodobacteraceae; g__Ascidiaceihabitans	0	0	0	0	0	0	0	0	0	0	0	0	313	335	105	62
d__Bacteria; p__Proteobacteria; c__Alphaproteobacteria; o__Rhodobacterales; f__Rhodobacteraceae; g__Ascidiaceihabitans; s__uncultured_bacterium	0	0	0	0	0	0	0	0	0	0	0	0	4	0	0	0
d__Bacteria; p__Proteobacteria; c__Alphaproteobacteria; o__Rhodobacterales; f__Rhodobacteraceae; g__HIMB11	0	0	0	0	0	0	0	0	0	0	0	0	96	79	120	33
d__Bacteria; p__Proteobacteria; c__Alphaproteobacteria; o__Rhodobacterales; f__Rhodobacteraceae; g__Limibaculum	0	0	0	0	0	0	0	0	0	0	3	0	0	0	0	0
d__Bacteria; p__Proteobacteria; c__Alphaproteobacteria; o__Rhodobacterales; f__Rhodobacteraceae; g__Limibaculum; s__uncultured_bacterium	0	0	0	0	0	0	0	0	1	0	0	0	0	0	0	0
d__Bacteria; p__Proteobacteria; c__Alphaproteobacteria; o__Rhodobacterales; f__Rhodobacteraceae; g__Litorimicrobium; s__uncultured_bacterium	29	12	0	23	0	14	0	0	0	0	0	0	0	0	0	7
d__Bacteria; p__Proteobacteria; c__Alphaproteobacteria; o__Rhodobacterales; f__Rhodobacteraceae; g__Marinibacterium; s__uncultured_bacterium	0	0	0	0	0	0	0	0	0	0	0	0	6	0	0	0
d__Bacteria; p__Proteobacteria; c__Alphaproteobacteria; o__Rhodobacterales; f__Rhodobacteraceae; g__Paracoccus	20	0	16	0	0	0	0	0	0	0	0	0	0	0	0	21
d__Bacteria; p__Proteobacteria; c__Alphaproteobacteria; o__Rhodobacterales; f__Rhodobacteraceae; g__Roseobacter_clade_NAC11-7_lineage	166	0	18	17	18	11	0	0	0	0	0	0	0	0	0	7
d__Bacteria; p__Proteobacteria; c__Alphaproteobacteria; o__Rhodobacterales; f__Rhodobacteraceae; g__Roseovarius	0	0	0	0	0	0	0	0	0	220	49	15	0	0	0	0
d__Bacteria; p__Proteobacteria; c__Alphaproteobacteria; o__Rhodobacterales; f__Rhodobacteraceae; g__Ruegeria	128	0	23	0	25	0	0	0	0	15	16	0	0	0	0	0
d__Bacteria; p__Proteobacteria; c__Alphaproteobacteria; o__Rhodobacterales; f__Rhodobacteraceae; g__Seohaeicola	0	0	0	0	0	0	0	0	0	12	44	75	0	0	0	12
d__Bacteria; p__Proteobacteria; c__Alphaproteobacteria; o__Rhodobacterales; f__Rhodobacteraceae; g__Silicimonas	55	0	0	0	0	0	0	0	0	0	0	0	0	0	0	0
d__Bacteria; p__Proteobacteria; c__Alphaproteobacteria; o__Rhodobacterales; f__Rhodobacteraceae; g__Sulfitobacter	0	0	0	0	11	7	468	283	519	174	1294	308	0	0	0	91
d__Bacteria; p__Proteobacteria; c__Alphaproteobacteria; o__Rhodobacterales; f__Rhodobacteraceae; g__Sulfitobacter; s__alpha_proteobacterium	0	0	0	0	0	0	0	0	0	10	0	0	0	0	0	0
d__Bacteria; p__Proteobacteria; c__Alphaproteobacteria; o__Rhodobacterales; f__Rhodobacteraceae; g__uncultured	798	9	111	202	21	413	6	0	0	3	0	0	142	97	32	114
d__Bacteria; p__Proteobacteria; c__Alphaproteobacteria; o__Rhodobacterales; f__Rhodobacteraceae; g__uncultured; s__marine_metagenome	0	0	0	0	0	0	0	0	0	0	0	0	19	17	0	1
d__Bacteria; p__Proteobacteria; c__Alphaproteobacteria; o__Rhodobacterales; f__Rhodobacteraceae; g__uncultured; s__uncultured_bacterium	19	0	0	0	0	0	0	0	0	0	0	0	0	0	0	0
d__Bacteria; p__Proteobacteria; c__Alphaproteobacteria; o__Rhodobacterales; f__Rhodobacteraceae; g__Yoonia-Loktanella	0	0	0	0	0	0	6	0	18	0	9	5	1	0	0	1
d__Bacteria; p__Proteobacteria; c__Alphaproteobacteria; o__Rhodospirillales; f__AEGEAN-169_marine_group; g__AEGEAN-169_marine_group; s__metagenome	0	0	0	0	0	0	0	0	0	0	0	0	0	5	0	0
d__Bacteria; p__Proteobacteria; c__Alphaproteobacteria; o__Rhodospirillales; f__Magnetospiraceae; g__Magnetospira; s__uncultured_marine	0	0	0	0	0	0	0	0	0	0	0	4	0	0	0	0
d__Bacteria; p__Proteobacteria; c__Alphaproteobacteria; o__Rhodospirillales; f__Magnetospiraceae; g__Magnetovibrio; s__uncultured_bacterium	0	0	0	0	0	0	0	0	0	0	0	0	0	0	0	1
d__Bacteria; p__Proteobacteria; c__Alphaproteobacteria; o__Rhodospirillales; f__Magnetospiraceae; g__uncultured	0	0	0	0	0	0	0	0	0	0	0	0	5	0	0	1
d__Bacteria; p__Proteobacteria; c__Alphaproteobacteria; o__Rhodospirillales; f__Magnetospiraceae; g__uncultured; s__marine_metagenome	0	0	0	0	0	0	0	0	0	0	0	0	8	8	0	0
d__Bacteria; p__Proteobacteria; c__Alphaproteobacteria; o__Rhodospirillales; f__Rhodospirillaceae; g__uncultured; s__uncultured_Alphaproteobacteria	0	0	0	0	0	0	0	0	0	0	0	0	2	0	0	0
d__Bacteria; p__Proteobacteria; c__Alphaproteobacteria; o__Rhodospirillales; f__Terasakiellaceae; g__uncultured; s__uncultured_bacterium	0	0	0	0	0	0	0	0	31	0	0	0	0	0	0	0
d__Bacteria; p__Proteobacteria; c__Alphaproteobacteria; o__Rhodospirillales; f__Thalassospiraceae; g__Thalassospira	3112	1278	1573	5426	12007	906	140	127	106	53	48	72	2353	1485	6138	1998
d__Bacteria; p__Proteobacteria; c__Alphaproteobacteria; o__Rhodospirillales; f__Thalassospiraceae; g__Thalassospira; s__Thalassospira_indica	0	0	0	0	32	0	0	0	0	0	0	0	0	0	9	0
d__Bacteria; p__Proteobacteria; c__Alphaproteobacteria; o__Rhodospirillales; f__Thalassospiraceae; g__Thalassospira; s__Thalassospira_sp.	0	0	0	0	0	0	273	0	0	0	0	0	0	0	0	0
d__Bacteria; p__Proteobacteria; c__Alphaproteobacteria; o__Rhodospirillales; f__Thalassospiraceae; g__Thalassospira; s__uncultured_bacterium	0	0	0	0	0	0	0	0	0	0	0	0	16	0	21	0
d__Bacteria; p__Proteobacteria; c__Alphaproteobacteria; o__Rickettsiales; f__Rickettsiaceae; g__uncultured; s__uncultured_bacterium	0	0	0	0	0	0	0	0	0	0	0	0	0	0	0	4
d__Bacteria; p__Proteobacteria; c__Alphaproteobacteria; o__Rickettsiales; f__S25-593; g__S25-593	0	0	0	0	0	0	0	0	0	0	0	0	17	30	0	0
d__Bacteria; p__Proteobacteria; c__Alphaproteobacteria; o__Rickettsiales; f__S25-593; g__S25-593; s__uncultured_marine	0	0	0	0	0	0	0	0	0	0	0	1	47	0	8	10
d__Bacteria; p__Proteobacteria; c__Alphaproteobacteria; o__SAR11_clade; f__Clade_I; g__Clade_Ia	0	0	0	0	0	0	0	0	0	10	19	0	180	368	47	15
d__Bacteria; p__Proteobacteria; c__Alphaproteobacteria; o__SAR11_clade; f__Clade_II; g__Clade_II	0	0	0	0	0	0	0	0	0	5	5	0	0	0	0	3
d__Bacteria; p__Proteobacteria; c__Alphaproteobacteria; o__SAR11_clade; f__Clade_II; g__Clade_II; s__unidentified_marine	0	0	0	0	0	0	0	0	0	0	3	0	42	137	0	0
d__Bacteria; p__Proteobacteria; c__Alphaproteobacteria; o__SAR11_clade; f__Clade_III; g__Clade_III	0	0	0	0	0	0	0	0	0	0	0	0	0	20	0	0
d__Bacteria; p__Proteobacteria; c__Alphaproteobacteria; o__SAR11_clade; f__Clade_III; g__Clade_III; s__alpha_proteobacterium	0	0	0	0	0	0	0	0	0	0	0	0	63	146	19	15
d__Bacteria; p__Proteobacteria; c__Alphaproteobacteria; o__SAR11_clade; f__Clade_IV; g__Clade_IV	0	0	0	0	0	0	0	0	0	0	0	0	101	298	35	18
d__Bacteria; p__Proteobacteria; c__Alphaproteobacteria; o__SAR11_clade; f__Clade_IV; g__Clade_IV; s__uncultured_alpha	0	0	0	0	0	0	0	0	0	0	0	0	0	0	0	1
d__Bacteria; p__Proteobacteria; c__Alphaproteobacteria; o__Sneathiellales; f__Sneathiellaceae; g__Sneathiella; s__uncultured_bacterium	0	0	0	0	0	0	0	0	0	0	0	2	0	0	0	0
d__Bacteria; p__Proteobacteria; c__Alphaproteobacteria; o__Sphingomonadales; f__Sphingomonadaceae	67	17	19	0	0	0	0	0	0	0	0	0	0	0	0	4
d__Bacteria; p__Proteobacteria; c__Alphaproteobacteria; o__Sphingomonadales; f__Sphingomonadaceae; g__Altererythrobacter	10	0	0	0	1	0	0	0	0	0	0	0	0	0	0	4
d__Bacteria; p__Proteobacteria; c__Alphaproteobacteria; o__Sphingomonadales; f__Sphingomonadaceae; g__Altererythrobacter; s__Altererythrobacter_ishigakiensis	0	0	0	0	0	0	0	0	0	0	2	0	0	0	0	0
d__Bacteria; p__Proteobacteria; c__Alphaproteobacteria; o__Sphingomonadales; f__Sphingomonadaceae; g__Erythrobacter; s__Erythrobacter_seohaensis	0	0	0	0	0	0	0	0	0	0	9	3	0	0	0	3
d__Bacteria; p__Proteobacteria; c__Alphaproteobacteria; o__Sphingomonadales; f__Sphingomonadaceae; g__Parasphingopyxis; s__uncultured_bacterium	0	6	11	0	0	0	0	0	0	0	0	0	0	0	0	0
d__Bacteria; p__Proteobacteria; c__Alphaproteobacteria; o__Sphingomonadales; f__Sphingomonadaceae; g__Sphingomonas	0	180	0	0	0	0	0	0	0	0	0	0	0	0	0	0
d__Bacteria; p__Proteobacteria; c__Alphaproteobacteria; o__Sphingomonadales; f__Sphingomonadaceae; g__Sphingomonas; s__Sphingomonas_koreensis	50	4424	3518	104	22	15	20	23	84	6	0	0	0	0	0	64
d__Bacteria; p__Proteobacteria; c__Alphaproteobacteria; o__Sphingomonadales; f__Sphingomonadaceae; g__Sphingorhabdus	0	0	0	0	0	0	0	5	8	10	13	40	0	0	0	12
d__Bacteria; p__Proteobacteria; c__Alphaproteobacteria; o__Thalassobaculales; f__Nisaeaceae; g__Nisaea	0	0	0	0	0	0	6	55	0	0	0	11	0	0	0	0
d__Bacteria; p__Proteobacteria; c__Alphaproteobacteria; o__Thalassobaculales; f__Nisaeaceae; g__OM75_clade	0	0	0	0	0	0	0	0	0	0	0	0	19	22	16	4
d__Bacteria; p__Proteobacteria; c__Alphaproteobacteria; o__Thalassobaculales; f__uncultured; g__uncultured	0	0	0	0	0	0	0	0	0	0	0	0	0	0	0	1
d__Bacteria; p__Proteobacteria; c__Alphaproteobacteria; o__Thalassobaculales; f__uncultured; g__uncultured; s__mucus_bacterium	0	0	0	0	0	0	0	14	0	0	0	0	0	0	0	0
d__Bacteria; p__Proteobacteria; c__Alphaproteobacteria; o__Thalassobaculales; f__uncultured; g__uncultured; s__uncultured_bacterium	0	0	0	0	0	0	0	0	0	0	0	0	25	22	0	3
d__Bacteria; p__Proteobacteria; c__Alphaproteobacteria; o__Thalassobaculales; f__uncultured; g__uncultured; s__uncultured_marine	0	0	0	0	0	0	0	0	10	0	0	0	0	0	0	0
d__Bacteria; p__Proteobacteria; c__Alphaproteobacteria; o__Tistrellales; f__Geminicoccaceae; g__uncultured	0	0	0	0	0	0	0	5	0	0	0	0	0	0	0	0
d__Bacteria; p__Proteobacteria; c__Alphaproteobacteria; o__uncultured; f__uncultured; g__uncultured; s__alpha_proteobacterium	0	0	0	0	0	0	0	0	4	0	0	0	0	0	0	0
d__Bacteria; p__Proteobacteria; c__Alphaproteobacteria; o__uncultured; f__uncultured; g__uncultured; s__uncultured_Alphaproteobacteria	46	4	7	11	2	9	0	4	0	0	0	0	0	0	0	6
d__Bacteria; p__Proteobacteria; c__Gammaproteobacteria	453	4	27	10	0	8	329	21	5	109	113	93	0	0	0	73
d__Bacteria; p__Proteobacteria; c__Gammaproteobacteria; o__Aeromonadales; f__Aeromonadaceae; g__Aeromonas	0	0	38	0	0	0	0	0	0	0	0	0	0	0	0	0
d__Bacteria; p__Proteobacteria; c__Gammaproteobacteria; o__Aeromonadales; f__Aeromonadaceae; g__Oceanisphaera	0	0	0	0	0	0	0	0	0	11	0	0	0	0	0	0
d__Bacteria; p__Proteobacteria; c__Gammaproteobacteria; o__Aeromonadales; f__Aeromonadaceae; g__Oceanisphaera; s__Oceanisphaera_sp.	0	0	0	0	0	0	0	0	0	0	27	0	0	0	4	11
d__Bacteria; p__Proteobacteria; c__Gammaproteobacteria; o__Aeromonadales; f__Aeromonadaceae; g__Zobellella; s__Zobellella_sp.	0	0	0	0	0	0	7	0	13	0	4	0	0	0	0	0
d__Bacteria; p__Proteobacteria; c__Gammaproteobacteria; o__Alteromonadales; f__Alteromonadaceae	0	0	0	0	0	0	0	9	0	145	0	35	0	3	0	11
d__Bacteria; p__Proteobacteria; c__Gammaproteobacteria; o__Alteromonadales; f__Alteromonadaceae; g__Aestuariibacter	38	0	5	0	0	0	0	0	0	0	0	0	0	0	0	0
d__Bacteria; p__Proteobacteria; c__Gammaproteobacteria; o__Alteromonadales; f__Alteromonadaceae; g__Alishewanella	0	0	0	0	0	0	0	0	0	82	0	38	0	0	0	0
d__Bacteria; p__Proteobacteria; c__Gammaproteobacteria; o__Alteromonadales; f__Alteromonadaceae; g__Alishewanella; s__uncultured_bacterium	0	0	0	0	0	0	0	0	21	0	0	0	0	0	0	0
d__Bacteria; p__Proteobacteria; c__Gammaproteobacteria; o__Alteromonadales; f__Alteromonadaceae; g__Alteromonas	0	0	0	0	0	0	0	0	7	0	11	9	0	0	0	0
d__Bacteria; p__Proteobacteria; c__Gammaproteobacteria; o__Alteromonadales; f__Alteromonadaceae; g__Glaciecola; s__uncultured_Glaciecola	0	0	0	0	0	0	0	0	0	4	0	3	67	168	107	30
d__Bacteria; p__Proteobacteria; c__Gammaproteobacteria; o__Alteromonadales; f__Alteromonadaceae; g__Paraglaciecola	0	0	0	0	0	0	0	0	0	0	0	46	0	0	0	4
d__Bacteria; p__Proteobacteria; c__Gammaproteobacteria; o__Alteromonadales; f__Alteromonadaceae; g__Paraglaciecola; s__uncultured_gamma	0	0	0	0	0	0	0	14	0	0	0	0	0	0	0	0
d__Bacteria; p__Proteobacteria; c__Gammaproteobacteria; o__Alteromonadales; f__Alteromonadaceae; g__Rheinheimera	14	0	0	3	0	0	0	19	5	58	541	0	0	0	0	59
d__Bacteria; p__Proteobacteria; c__Gammaproteobacteria; o__Alteromonadales; f__Alteromonadaceae; g__Rheinheimera; s__Pararheinheimera_soli	101	63	597	44	38	46	46	67	63	0	0	0	0	4	0	110
d__Bacteria; p__Proteobacteria; c__Gammaproteobacteria; o__Alteromonadales; f__Colwelliaceae; g__Colwellia	0	0	0	0	0	0	0	0	0	0	4	0	0	0	0	0
d__Bacteria; p__Proteobacteria; c__Gammaproteobacteria; o__Alteromonadales; f__Colwelliaceae; g__Thalassotalea	0	0	0	0	0	0	0	0	0	30	0	0	0	0	0	0
d__Bacteria; p__Proteobacteria; c__Gammaproteobacteria; o__Alteromonadales; f__Colwelliaceae; g__Thalassotalea; s__Thalassomonas_sp.	3	0	0	0	0	0	0	0	0	0	0	0	0	0	0	0
d__Bacteria; p__Proteobacteria; c__Gammaproteobacteria; o__Alteromonadales; f__Colwelliaceae; g__Thalassotalea; s__Thalassotalea_ganghwensis	0	0	0	0	0	0	0	0	0	0	0	0	1	0	0	0
d__Bacteria; p__Proteobacteria; c__Gammaproteobacteria; o__Alteromonadales; f__Colwelliaceae; g__Thalassotalea; s__uncultured_bacterium	0	0	0	0	0	0	0	0	0	0	3	0	0	0	0	0
d__Bacteria; p__Proteobacteria; c__Gammaproteobacteria; o__Alteromonadales; f__Idiomarinaceae	0	0	0	0	0	0	0	0	0	0	0	0	0	0	0	1
d__Bacteria; p__Proteobacteria; c__Gammaproteobacteria; o__Alteromonadales; f__Idiomarinaceae; g__Idiomarina	0	0	0	0	0	0	6	0	9	17	52	0	0	0	0	4
d__Bacteria; p__Proteobacteria; c__Gammaproteobacteria; o__Alteromonadales; f__Idiomarinaceae; g__Idiomarina; s__Pseudidiomarina_aestuarii	0	0	0	0	0	0	0	0	0	13	353	30	0	0	0	38
d__Bacteria; p__Proteobacteria; c__Gammaproteobacteria; o__Alteromonadales; f__Idiomarinaceae; g__Idiomarina; s__Pseudidiomarina_donghaiensis	0	0	0	0	0	0	0	0	0	0	5	0	0	0	0	0
d__Bacteria; p__Proteobacteria; c__Gammaproteobacteria; o__Alteromonadales; f__Idiomarinaceae; g__Idiomarina; s__Pseudidiomarina_homiensis	0	0	0	0	0	0	0	0	0	0	8	0	0	0	0	0
d__Bacteria; p__Proteobacteria; c__Gammaproteobacteria; o__Alteromonadales; f__Idiomarinaceae; g__Idiomarina; s__Pseudidiomarina_tainanensis	0	0	0	0	0	0	0	0	0	0	0	0	0	6	0	0
d__Bacteria; p__Proteobacteria; c__Gammaproteobacteria; o__Alteromonadales; f__Marinobacteraceae; g__Marinobacter	44	25	10	11	7	10	2958	127	64	34	30	8	0	4	0	22
d__Bacteria; p__Proteobacteria; c__Gammaproteobacteria; o__Alteromonadales; f__Moritellaceae; g__uncultured; s__uncultured_gamma	0	0	0	0	0	0	0	0	0	0	0	3	0	0	0	0
d__Bacteria; p__Proteobacteria; c__Gammaproteobacteria; o__Alteromonadales; f__Pseudoalteromonadaceae	0	0	0	0	0	0	0	0	0	0	0	0	0	0	0	1
d__Bacteria; p__Proteobacteria; c__Gammaproteobacteria; o__Alteromonadales; f__Pseudoalteromonadaceae; g__Pseudoalteromonas	203	138	172	77	40	71	8344	7466	6355	4040	1653	3913	85	233	54	636
d__Bacteria; p__Proteobacteria; c__Gammaproteobacteria; o__Alteromonadales; f__Pseudoalteromonadaceae; g__Pseudoalteromonas; s__Pseudoalteromonas_tunicata	0	0	0	0	0	0	0	0	0	0	4	0	0	0	0	0
d__Bacteria; p__Proteobacteria; c__Gammaproteobacteria; o__Alteromonadales; f__Pseudoalteromonadaceae; g__Psychrosphaera; s__uncultured_bacterium	0	0	0	0	0	0	0	0	0	7	4	0	0	0	0	0
d__Bacteria; p__Proteobacteria; c__Gammaproteobacteria; o__Alteromonadales; f__Psychromonadaceae; g__Psychromonas	0	0	0	0	0	0	0	0	0	0	4	0	0	0	0	0
d__Bacteria; p__Proteobacteria; c__Gammaproteobacteria; o__Alteromonadales; f__Shewanellaceae; g__Shewanella	85	58	113	51	29	28	63	85	77	776	1515	734	21	16	24	1335
d__Bacteria; p__Proteobacteria; c__Gammaproteobacteria; o__Alteromonadales; f__Shewanellaceae; g__Shewanella; s__Shewanella_woodyi	0	0	0	0	0	0	6	0	0	0	0	0	0	0	0	0
d__Bacteria; p__Proteobacteria; c__Gammaproteobacteria; o__Arenicellales; f__Arenicellaceae; g__Arenicella; s__uncultured_bacterium	12	0	0	0	0	5	0	0	0	0	0	0	0	0	0	3
d__Bacteria; p__Proteobacteria; c__Gammaproteobacteria; o__AT-s2-59; f__AT-s2-59; g__AT-s2-59; s__uncultured_bacterium	0	0	0	0	0	0	0	7	6	0	0	0	0	0	0	0
d__Bacteria; p__Proteobacteria; c__Gammaproteobacteria; o__B2M28; f__B2M28; g__B2M28	0	0	0	0	0	0	0	116	75	0	0	0	0	0	0	0
d__Bacteria; p__Proteobacteria; c__Gammaproteobacteria; o__B2M28; f__B2M28; g__B2M28; s__uncultured_gamma	0	0	0	0	0	0	0	0	12	0	0	0	0	0	0	0
d__Bacteria; p__Proteobacteria; c__Gammaproteobacteria; o__B2M28; f__B2M28; g__B2M28; s__uncultured_sediment	0	0	0	0	0	0	0	0	0	45	22	0	0	0	0	0
d__Bacteria; p__Proteobacteria; c__Gammaproteobacteria; o__BD7-8; f__BD7-8; g__BD7-8	0	0	0	0	0	0	1	0	61	25	17	18	0	0	0	7
d__Bacteria; p__Proteobacteria; c__Gammaproteobacteria; o__BD7-8; f__BD7-8; g__BD7-8; s__uncultured_bacterium	0	0	0	0	0	0	0	70	43	0	0	0	0	0	0	0
d__Bacteria; p__Proteobacteria; c__Gammaproteobacteria; o__Burkholderiales	0	0	0	15	0	2	0	0	0	0	0	0	0	0	0	4
d__Bacteria; p__Proteobacteria; c__Gammaproteobacteria; o__Burkholderiales; f__Burkholderiaceae; g__Burkholderia-Caballeronia-Paraburkholderia	31	2237	1692	133	32	10	9	22	40	0	0	0	0	0	0	24
d__Bacteria; p__Proteobacteria; c__Gammaproteobacteria; o__Burkholderiales; f__Burkholderiaceae; g__Limnobacter	0	0	0	0	0	0	0	0	3	0	4	0	0	0	0	1
d__Bacteria; p__Proteobacteria; c__Gammaproteobacteria; o__Burkholderiales; f__Comamonadaceae	9	0	0	0	0	0	0	0	0	0	0	0	0	0	0	4
d__Bacteria; p__Proteobacteria; c__Gammaproteobacteria; o__Burkholderiales; f__Comamonadaceae; g__Delftia	0	0	0	0	0	0	0	0	0	0	0	0	0	0	0	1
d__Bacteria; p__Proteobacteria; c__Gammaproteobacteria; o__Burkholderiales; f__Comamonadaceae; g__Hydrogenophaga	0	0	0	0	0	0	0	0	0	0	26	0	0	0	0	0
d__Bacteria; p__Proteobacteria; c__Gammaproteobacteria; o__Burkholderiales; f__Comamonadaceae; g__Simplicispira	0	0	4	0	0	0	0	0	0	0	0	0	0	0	0	0
d__Bacteria; p__Proteobacteria; c__Gammaproteobacteria; o__Burkholderiales; f__Methylophilaceae	0	0	12	0	0	0	0	0	0	0	0	0	0	0	0	0
d__Bacteria; p__Proteobacteria; c__Gammaproteobacteria; o__Burkholderiales; f__Methylophilaceae; g__Methylotenera	0	0	0	0	0	0	0	0	0	0	1	0	0	0	0	0
d__Bacteria; p__Proteobacteria; c__Gammaproteobacteria; o__Burkholderiales; f__Methylophilaceae; g__OM43_clade	0	0	0	0	0	0	0	0	0	0	0	0	0	2	0	0
d__Bacteria; p__Proteobacteria; c__Gammaproteobacteria; o__Burkholderiales; f__Methylophilaceae; g__UBA6140	0	0	0	0	0	0	0	0	0	0	15	0	0	0	0	0
d__Bacteria; p__Proteobacteria; c__Gammaproteobacteria; o__Burkholderiales; f__MWH-UniP1_aquatic_group; g__MWH-UniP1_aquatic_group	0	0	0	0	0	0	0	0	0	0	0	0	7	17	10	0
d__Bacteria; p__Proteobacteria; c__Gammaproteobacteria; o__Burkholderiales; f__MWH-UniP1_aquatic_group; g__MWH-UniP1_aquatic_group; s__marine_metagenome	0	0	0	0	0	0	0	0	0	0	0	0	9	0	0	6
d__Bacteria; p__Proteobacteria; c__Gammaproteobacteria; o__Burkholderiales; f__MWH-UniP1_aquatic_group; g__MWH-UniP1_aquatic_group; s__uncultured_marine	0	0	0	0	0	0	0	0	0	0	0	0	0	0	0	2
d__Bacteria; p__Proteobacteria; c__Gammaproteobacteria; o__Burkholderiales; f__Neisseriaceae; g__Neisseria	0	0	0	0	0	0	0	0	0	0	0	0	0	29	1	0
d__Bacteria; p__Proteobacteria; c__Gammaproteobacteria; o__Burkholderiales; f__Nitrosomonadaceae	0	0	0	0	0	0	1	9	0	0	0	4	0	0	0	0
d__Bacteria; p__Proteobacteria; c__Gammaproteobacteria; o__Burkholderiales; f__Nitrosomonadaceae; g__IS-44	0	0	0	0	0	0	0	0	0	0	6	0	0	0	0	0
d__Bacteria; p__Proteobacteria; c__Gammaproteobacteria; o__Burkholderiales; f__Nitrosomonadaceae; g__IS-44; s__uncultured_marine	0	0	0	0	0	0	0	0	0	0	0	0	0	0	0	1
d__Bacteria; p__Proteobacteria; c__Gammaproteobacteria; o__Burkholderiales; f__Nitrosomonadaceae; g__Nitrosomonas	0	0	0	0	0	0	0	7	0	0	0	0	0	0	0	0
d__Bacteria; p__Proteobacteria; c__Gammaproteobacteria; o__Burkholderiales; f__Oxalobacteraceae; g__Massilia	0	0	71	0	0	0	0	0	0	0	0	0	0	0	0	6
d__Bacteria; p__Proteobacteria; c__Gammaproteobacteria; o__Burkholderiales; f__Rhodocyclaceae; g__Azoarcus	0	0	0	0	0	0	0	0	0	0	7	0	0	0	0	0
d__Bacteria; p__Proteobacteria; c__Gammaproteobacteria; o__Burkholderiales; f__Rhodocyclaceae; g__Azoarcus; s__Azoarcus_sp.	0	0	0	0	0	0	0	0	0	0	15	0	0	0	0	0
d__Bacteria; p__Proteobacteria; c__Gammaproteobacteria; o__Cellvibrionales; f__Cellvibrionaceae	658	0	76	0	0	0	0	0	0	0	0	0	0	0	0	18
d__Bacteria; p__Proteobacteria; c__Gammaproteobacteria; o__Cellvibrionales; f__Cellvibrionaceae; g__Agaribacterium; s__uncultured_bacterium	347	0	60	0	0	0	0	0	0	0	0	0	0	0	0	12
d__Bacteria; p__Proteobacteria; c__Gammaproteobacteria; o__Cellvibrionales; f__Cellvibrionaceae; g__Candidatus_Endobugula; s__uncultured_gamma	0	0	0	9	0	11	0	0	0	0	0	0	0	0	0	0
d__Bacteria; p__Proteobacteria; c__Gammaproteobacteria; o__Cellvibrionales; f__Cellvibrionaceae; g__Cellvibrio	0	0	0	0	0	0	0	0	0	16	71	0	0	0	0	2
d__Bacteria; p__Proteobacteria; c__Gammaproteobacteria; o__Cellvibrionales; f__Cellvibrionaceae; g__Cellvibrionaceae	31	0	0	0	0	0	0	0	0	0	0	0	0	0	0	0
d__Bacteria; p__Proteobacteria; c__Gammaproteobacteria; o__Cellvibrionales; f__Cellvibrionaceae; g__Halioxenophilus; s__uncultured_bacterium	58	0	9	0	0	0	0	0	0	0	0	0	0	0	0	1
d__Bacteria; p__Proteobacteria; c__Gammaproteobacteria; o__Cellvibrionales; f__Cellvibrionaceae; g__Marinimicrobium	0	0	0	0	0	0	0	0	10	0	0	0	0	0	0	0
d__Bacteria; p__Proteobacteria; c__Gammaproteobacteria; o__Cellvibrionales; f__Cellvibrionaceae; g__Saccharophagus; s__Saccharophagus_sp.	0	0	0	0	0	0	0	0	122	0	0	0	0	0	0	1
d__Bacteria; p__Proteobacteria; c__Gammaproteobacteria; o__Cellvibrionales; f__Cellvibrionaceae; g__Simiduia	0	0	0	0	0	0	0	0	0	9	0	0	0	0	0	0
d__Bacteria; p__Proteobacteria; c__Gammaproteobacteria; o__Cellvibrionales; f__Cellvibrionaceae; g__Umboniibacter; s__uncultured_bacterium	0	0	0	0	0	0	0	0	0	4	0	0	0	0	2	0
d__Bacteria; p__Proteobacteria; c__Gammaproteobacteria; o__Cellvibrionales; f__Cellvibrionaceae; g__uncultured	0	0	0	0	0	0	0	0	0	0	0	0	0	0	0	1
d__Bacteria; p__Proteobacteria; c__Gammaproteobacteria; o__Cellvibrionales; f__Cellvibrionaceae; g__uncultured; s__uncultured_bacterium	11	0	0	1	0	0	0	0	0	0	0	0	0	0	0	0
d__Bacteria; p__Proteobacteria; c__Gammaproteobacteria; o__Cellvibrionales; f__Cellvibrionaceae; g__uncultured; s__uncultured_gamma	0	0	0	0	6	0	0	0	0	0	0	0	0	0	0	0
d__Bacteria; p__Proteobacteria; c__Gammaproteobacteria; o__Cellvibrionales; f__Halieaceae	0	0	0	0	0	0	0	0	0	0	0	0	0	0	0	19
d__Bacteria; p__Proteobacteria; c__Gammaproteobacteria; o__Cellvibrionales; f__Halieaceae; g__Halioglobus	0	0	0	0	0	0	0	0	0	25	0	0	0	0	0	0
d__Bacteria; p__Proteobacteria; c__Gammaproteobacteria; o__Cellvibrionales; f__Halieaceae; g__Luminiphilus	0	0	0	0	0	0	0	0	0	0	0	0	0	4	0	0
d__Bacteria; p__Proteobacteria; c__Gammaproteobacteria; o__Cellvibrionales; f__Halieaceae; g__OM60(NOR5)_clade	0	0	0	0	0	0	0	0	0	0	0	0	70	141	110	15
d__Bacteria; p__Proteobacteria; c__Gammaproteobacteria; o__Cellvibrionales; f__Halieaceae; g__OM60(NOR5)_clade; s__uncultured_Haliea	0	0	0	0	0	0	0	0	0	0	0	0	25	35	0	24
d__Bacteria; p__Proteobacteria; c__Gammaproteobacteria; o__Cellvibrionales; f__Halieaceae; g__Parahaliea; s__uncultured_gamma	0	0	0	0	0	0	0	0	0	0	0	11	0	0	0	0
d__Bacteria; p__Proteobacteria; c__Gammaproteobacteria; o__Cellvibrionales; f__Porticoccaceae; g__C1-B045; s__uncultured_bacterium	14	0	0	0	0	0	0	0	0	0	0	1	0	0	0	0
d__Bacteria; p__Proteobacteria; c__Gammaproteobacteria; o__Cellvibrionales; f__Porticoccaceae; g__Porticoccus	0	0	0	0	0	0	0	0	0	0	20	0	0	0	0	0
d__Bacteria; p__Proteobacteria; c__Gammaproteobacteria; o__Cellvibrionales; f__Porticoccaceae; g__Porticoccus; s__uncultured_bacterium	0	0	0	0	0	0	0	9	5	0	0	0	0	0	1	0
d__Bacteria; p__Proteobacteria; c__Gammaproteobacteria; o__Cellvibrionales; f__Porticoccaceae; g__SAR92_clade	0	0	0	0	0	0	0	0	0	0	0	0	48	58	15	7
d__Bacteria; p__Proteobacteria; c__Gammaproteobacteria; o__Cellvibrionales; f__Porticoccaceae; g__SAR92_clade; s__uncultured_marine	0	0	0	0	0	0	0	0	0	0	0	0	37	65	0	0
d__Bacteria; p__Proteobacteria; c__Gammaproteobacteria; o__Cellvibrionales; f__Spongiibacteraceae; g__BD1-7_clade	0	0	0	0	9	0	0	0	0	0	0	0	0	0	0	0
d__Bacteria; p__Proteobacteria; c__Gammaproteobacteria; o__Cellvibrionales; f__Spongiibacteraceae; g__BD1-7_clade; s__uncultured_deep-sea	0	0	0	0	0	0	0	0	0	0	1	0	0	0	0	0
d__Bacteria; p__Proteobacteria; c__Gammaproteobacteria; o__Cellvibrionales; f__Spongiibacteraceae; g__BD1-7_clade; s__uncultured_gamma	202	0	22	0	0	0	0	0	0	1	0	0	8	32	0	5
d__Bacteria; p__Proteobacteria; c__Gammaproteobacteria; o__Cellvibrionales; f__Spongiibacteraceae; g__Dasania; s__uncultured_bacterium	0	0	0	0	0	0	0	0	0	2	0	0	0	0	0	0
d__Bacteria; p__Proteobacteria; c__Gammaproteobacteria; o__Cellvibrionales; f__Spongiibacteraceae; g__Litorivivens	0	0	0	0	0	0	0	0	0	6	0	0	0	0	0	0
d__Bacteria; p__Proteobacteria; c__Gammaproteobacteria; o__Cellvibrionales; f__Spongiibacteraceae; g__Sinobacterium; s__Sinobacterium_caligoides	0	0	0	0	0	0	0	0	0	0	0	0	1	0	0	0
d__Bacteria; p__Proteobacteria; c__Gammaproteobacteria; o__Cellvibrionales; f__Spongiibacteraceae; g__Spongiibacter; s__Spongiibacter_marinus	0	0	0	0	0	0	0	0	0	32	5	0	0	0	0	3
d__Bacteria; p__Proteobacteria; c__Gammaproteobacteria; o__Cellvibrionales; f__Spongiibacteraceae; g__Zhongshania; s__uncultured_bacterium	0	0	0	0	0	0	18	7	0	6	12	0	0	0	0	0
d__Bacteria; p__Proteobacteria; c__Gammaproteobacteria; o__Chromatiales; f__Chromatiaceae; g__Candidatus_Thiobios; s__uncultured_bacterium	0	0	0	0	0	0	0	0	0	10	0	0	0	0	0	0
d__Bacteria; p__Proteobacteria; c__Gammaproteobacteria; o__Chromatiales; f__Chromatiaceae; g__Candidatus_Thiobios; s__uncultured_gamma	0	0	0	0	0	0	0	0	4	0	0	0	0	0	0	0
d__Bacteria; p__Proteobacteria; c__Gammaproteobacteria; o__Chromatiales; f__Chromatiaceae; g__Candidatus_Thiobios; s__uncultured_sediment	0	0	0	0	0	0	0	0	0	0	0	0	0	0	0	1
d__Bacteria; p__Proteobacteria; c__Gammaproteobacteria; o__Chromatiales; f__Sedimenticolaceae; g__Candidatus_Thiodiazotropha	0	0	0	0	0	0	0	9	0	0	0	0	0	0	0	0
[truncated: 169 more rows]
